# Supplementary material for: Crystal structure of μ-oxalato-κ2 O 1:O 2-bis­[(dimethyl sulfoxide-κO)tri­phenyl­tin(IV)]
Source: Acta Crystallogr E Crystallogr Commun. 2017 Jun 13;73(Pt 7):1033–6. doi: 10.1107/S2056989017008519 (PMC5499284; doi:10.1107/S2056989017008519)
Supplement: Supplementary file 1 [file e-73-01033-sup1.cif]

##############################################################################
#                                                                            #
# This CIF contains the data in a paper accepted for publication in          #
# Acta Crystallographica Section E. It conforms to the requirements of       #
# Notes for Authors for Acta Crystallographica Section E, and has been       #
# peer reviewed under the auspices of the IUCr Commission on Journals.       #
#                                                                            #
# Full details of the Crystallographic Information File format               #
# are given in the paper "The Crystallographic Information File (CIF):       #
# a New Standard Archive File for Crystallography" by S. R. Hall, F. H.      #
# Allen and I. D. Brown [Acta Cryst. (1991), A47, 655-685].                  #
#                                                                            #
# The current version of the core CIF dictionary is obtainable from          #
# ftp://ftp.iucr.org/pub/cif_core.dic.                                       #
#                                                                            #
# Software is freely available for graphical display of the structure(s)     #
# in this CIF. For information consult the CIF software page                 #
# http://www.iucr.org/resources/cif/software.                                #
#                                                                            #
# This file may be used for bona fide research purposes within the           #
# scientific community so long as proper attribution is given to the journal # 
# article from which it was obtained.                                        #
#                                                                            #
##############################################################################
data_I
_audit_creation_method     SHELXL-2016/6
_database_code_CSD     ?
_chemical_name_systematic
;
\m-Oxalato-\k^2^<i>O</i>^1^:<i>O</i>^2^-bis[triphenyl(dimethyl
sulfoxide-\k<i>O</i>)tin(IV)]
;
_chemical_name_common     ?
_chemical_formula_moiety     'C42 H42 O6 S2 Sn2'
_chemical_formula_sum     'C42 H42 O6 S2 Sn2'
_chemical_formula_iupac     '[Sn2 (C6 H5)6 (C2 O4) (C2 H6 O S)2]'
_chemical_formula_weight     944.25
_chemical_melting_point     ?
_shelx_space_group_comment     ?
_space_group_crystal_system     monoclinic
_space_group_name_H-M_alt     'C 2/c'
_space_group_name_Hall     '-C 2yc'
loop_
    _space_group_symop_operation_xyz
    'x, y, z'
    '-x, y, -z+1/2'
    'x+1/2, y+1/2, z'
    '-x+1/2, y+1/2, -z+1/2'
    '-x, -y, -z'
    'x, -y, z-1/2'
    '-x+1/2, -y+1/2, -z'
    'x+1/2, -y+1/2, z-1/2'
_cell_length_a     15.4638(14)
_cell_length_b     16.2069(10)
_cell_length_c     17.6205(15)
_cell_angle_alpha     90
_cell_angle_beta     111.213(10)
_cell_angle_gamma     90
_cell_volume     4116.8(6)
_cell_formula_units_Z     4
_cell_measurement_reflns_used     5828
_cell_measurement_theta_min     3.5060
_cell_measurement_theta_max     25.5060
_cell_measurement_temperature     297.0(10)
_exptl_crystal_description     block
_exptl_crystal_colour     colourless
_exptl_crystal_size_max     0.1861
_exptl_crystal_size_mid     0.1748
_exptl_crystal_size_min     0.1080
_exptl_crystal_density_diffrn     1.523
_exptl_crystal_density_meas     ?
_exptl_crystal_density_method     ?
_exptl_crystal_F_000     1896
loop_
    _exptl_crystal_face_index_h
    _exptl_crystal_face_index_k
    _exptl_crystal_face_index_l
    _exptl_crystal_face_perp_dist
    16 14 -12 0.0788
    -11 13 19 0.0918
    11 -13 -19 0.0918
    -10 -20 3 0.0840
    -3 -3 24 0.1066
    15 -10 7 0.0660
    -20 9 3 0.0397
    -1 8 -21 0.0287
    -9 -12 21 0.1092
    -13 17 14 0.0834
    11 17 -15 0.0581
    18 0 -21 0.0836
    11 8 13 0.0755
    -9 -8 -16 0.0466
    -19 -7 -1 0.0594
    -21 3 2 0.0282
    -4 3 -21 0.0147
_exptl_absorpt_coefficient_mu     1.359
_exptl_absorpt_correction_type     gaussian
_exptl_absorpt_process_details
;
(CrysAlis PRO; Agilent, 2013)
;
_shelx_estimated_absorpt_T_min     ?
_shelx_estimated_absorpt_T_max     ?
_exptl_absorpt_correction_T_min     0.955
_exptl_absorpt_correction_T_max     0.978
_diffrn_ambient_temperature     297.0(10)
_diffrn_radiation_type     MoK\a
_diffrn_radiation_wavelength     0.71073
_diffrn_radiation_source     'Enhance (Mo) X-ray Source'
_diffrn_radiation_monochromator     graphite
_diffrn_measurement_device_type     'Agilent Xcalibur Atlas Gemini'
_diffrn_measurement_device     'four-circle diffractometer'
_diffrn_measurement_method     '\w scans'
_diffrn_detector_area_resol_mean     10.5564
_diffrn_reflns_number     27591
_diffrn_reflns_av_R_equivalents     0.0640
_diffrn_reflns_theta_min     3.011
_diffrn_reflns_theta_max     29.573
_diffrn_reflns_theta_full     25.242
_diffrn_measured_fraction_theta_max     0.995
_diffrn_measured_fraction_theta_full     0.998
_diffrn_reflns_limit_h_min     -21
_diffrn_reflns_limit_h_max     20
_diffrn_reflns_limit_k_min     -20
_diffrn_reflns_limit_k_max     22
_diffrn_reflns_limit_l_min     -23
_diffrn_reflns_limit_l_max     24
_refine_special_details     ?
_reflns_number_total     5762
_reflns_number_gt     3476
_reflns_threshold_expression     'I > 2\s(I)'
_refine_ls_structure_factor_coef     Fsqd
_refine_ls_matrix_type     full
_refine_ls_R_factor_all     0.0984
_refine_ls_R_factor_gt     0.0465
_refine_ls_wR_factor_gt     0.0747
_refine_ls_wR_factor_ref     0.0902
_refine_ls_goodness_of_fit_ref     1.021
_refine_ls_restrained_S_all     1.009
_refine_ls_number_reflns     5762
_refine_ls_number_parameters     383
_refine_ls_number_restraints     180
_refine_ls_number_constraints     0
_refine_ls_hydrogen_treatment     constr
_refine_ls_weighting_scheme     calc
_refine_ls_weighting_details
              'w=1/[\s^2^(Fo^2^)+(0.0254P)^2^+2.4676P] where P=(Fo^2^+2Fc^2^)/3'
_atom_sites_solution_hydrogens     geom
_atom_sites_solution_primary     direct
_atom_sites_solution_secondary     difmap
_refine_ls_shift/su_max     0.001
_refine_ls_shift/su_mean     0.000
_refine_diff_density_max     0.503
_refine_diff_density_min     -0.530
_refine_ls_extinction_method     none
_refine_ls_extinction_coef     .
loop_
    _atom_type_symbol
    _atom_type_description
    _atom_type_scat_dispersion_real
    _atom_type_scat_dispersion_imag
    _atom_type_scat_source
    'C' 'C' 0.0033 0.0016
                         'International Tables Vol C Tables 4.2.6.8 and 6.1.1.4'
    'H' 'H' 0.0000 0.0000
                         'International Tables Vol C Tables 4.2.6.8 and 6.1.1.4'
    'O' 'O' 0.0106 0.0060
                         'International Tables Vol C Tables 4.2.6.8 and 6.1.1.4'
    'S' 'S' 0.1246 0.1234
                         'International Tables Vol C Tables 4.2.6.8 and 6.1.1.4'
    'Sn' 'Sn' -0.6537 1.4246
                         'International Tables Vol C Tables 4.2.6.8 and 6.1.1.4'
_computing_data_collection
;
CrysAlis PRO (Agilent, 2013)
;
_computing_cell_refinement
;
CrysAlis PRO (Agilent, 2013)
;
_computing_data_reduction
;
CrysAlis PRO (Agilent, 2013)
;
_computing_structure_solution
;
SHELXT2014 (Sheldrick, 2015a)
;
_computing_structure_refinement
;
SHELXL2016 (Sheldrick, 2015b)
;
_computing_molecular_graphics
;
XP in SHELXTL (Sheldrick, 2008) and Mercury (Macrae <i>et al.</i>,
2008)
;
_computing_publication_material
;
SHELXL2016 (Sheldrick, 2015b)
;
loop_
    _atom_site_type_symbol
    _atom_site_label
    _atom_site_fract_x
    _atom_site_fract_y
    _atom_site_fract_z
    _atom_site_U_iso_or_equiv
    _atom_site_adp_type
    _atom_site_calc_flag
    _atom_site_occupancy
    _atom_site_disorder_assembly
    _atom_site_disorder_group
    Sn Sn 0.74863(2) 0.38396(2) 0.82897(2) 0.05437(10) Uani d 1 . .
    O O1 0.73200(18) 0.28181(13) 0.90012(13) 0.0554(6) Uani d 1 . .
    O O2 0.81455(18) 0.34129(15) 1.01798(14) 0.0627(7) Uani d 1 . .
    C C1 0.7646(2) 0.2865(2) 0.9783(2) 0.0454(8) Uani d 1 . .
    C C2 0.8950(3) 0.3837(2) 0.8639(2) 0.0558(9) Uani d 1 . .
    C C3 0.9412(3) 0.3172(3) 0.8478(3) 0.0744(12) Uani d 1 . .
    H H3A 0.908158 0.269872 0.824646 0.089 Uiso calc 1 . .
    C C4 1.0369(4) 0.3197(4) 0.8656(3) 0.0940(15) Uani d 1 . .
    H H4A 1.067176 0.274125 0.854909 0.113 Uiso calc 1 . .
    C C5 1.0860(4) 0.3893(4) 0.8988(3) 0.1056(19) Uani d 1 . .
    H H5A 1.149565 0.391281 0.910245 0.127 Uiso calc 1 . .
    C C6 1.0420(4) 0.4552(4) 0.9148(3) 0.1067(18) Uani d 1 . .
    H H6A 1.075612 0.502164 0.938234 0.128 Uiso calc 1 . .
    C C7 0.9470(3) 0.4532(3) 0.8967(3) 0.0811(13) Uani d 1 . .
    H H7A 0.917543 0.499630 0.906752 0.097 Uiso calc 1 . .
    C C8A 0.6690(7) 0.3048(6) 0.7188(8) 0.041(3) Uani d 0.5 A 1
    C C9A 0.5839(5) 0.2732(4) 0.7073(4) 0.060(2) Uani d 0.5 A 1
    H H9AA 0.558300 0.282628 0.746799 0.072 Uiso calc 0.5 A 1
    C C10A 0.5333(6) 0.2272(5) 0.6388(5) 0.072(2) Uani d 0.5 A 1
    H H10A 0.475126 0.206430 0.632941 0.087 Uiso calc 0.5 A 1
    C C11A 0.5698(11) 0.2132(8) 0.5811(8) 0.073(4) Uani d 0.5 A 1
    H H11A 0.536487 0.182846 0.534959 0.088 Uiso calc 0.5 A 1
    C C12A 0.6553(12) 0.2434(11) 0.5901(11) 0.081(5) Uani d 0.5 A 1
    H H12A 0.680493 0.232811 0.550534 0.097 Uiso calc 0.5 A 1
    C C13A 0.7046(10) 0.2895(10) 0.6578(11) 0.069(5) Uani d 0.5 A 1
    H H13A 0.762268 0.310741 0.662866 0.083 Uiso calc 0.5 A 1
    C C8B 0.6772(8) 0.3329(6) 0.7227(8) 0.045(3) Uani d 0.5 A 2
    C C9B 0.5824(6) 0.3406(6) 0.6914(4) 0.074(2) Uani d 0.5 A 2
    H H9BA 0.554540 0.375035 0.718110 0.089 Uiso calc 0.5 A 2
    C C10B 0.5261(7) 0.2996(7) 0.6223(5) 0.100(3) Uani d 0.5 A 2
    H H10B 0.462179 0.306921 0.603236 0.120 Uiso calc 0.5 A 2
    C C11B 0.5651(13) 0.2487(8) 0.5825(9) 0.098(5) Uani d 0.5 A 2
    H H11B 0.527747 0.220670 0.536246 0.118 Uiso calc 0.5 A 2
    C C12B 0.6595(13) 0.2385(12) 0.6105(11) 0.089(6) Uani d 0.5 A 2
    H H12B 0.686415 0.203745 0.583203 0.107 Uiso calc 0.5 A 2
    C C13B 0.7142(11) 0.2802(10) 0.6793(11) 0.066(5) Uani d 0.5 A 2
    H H13B 0.778203 0.273077 0.697646 0.079 Uiso calc 0.5 A 2
    C C14A 0.6762(6) 0.4614(6) 0.8894(5) 0.051(3) Uani d 0.5 A 3
    C C15A 0.6973(8) 0.5429(6) 0.9128(5) 0.069(3) Uani d 0.5 A 3
    H H15A 0.747612 0.568106 0.905281 0.083 Uiso calc 0.5 A 3
    C C16A 0.6444(9) 0.5870(10) 0.9473(7) 0.097(6) Uani d 0.5 A 3
    H H16A 0.658909 0.641741 0.962574 0.116 Uiso calc 0.5 A 3
    C C17A 0.5707(8) 0.5503(8) 0.9590(6) 0.117(4) Uani d 0.5 A 3
    H H17A 0.536018 0.580073 0.983054 0.141 Uiso calc 0.5 A 3
    C C18A 0.5470(6) 0.4700(7) 0.9358(5) 0.099(3) Uani d 0.5 A 3
    H H18A 0.495829 0.445820 0.942794 0.118 Uiso calc 0.5 A 3
    C C19A 0.6004(5) 0.4259(5) 0.9020(4) 0.065(2) Uani d 0.5 A 3
    H H19A 0.585513 0.371091 0.887310 0.078 Uiso calc 0.5 A 3
    C C14B 0.6686(6) 0.4733(6) 0.8548(5) 0.048(2) Uani d 0.5 A 4
    C C15B 0.6971(7) 0.5049(6) 0.9333(6) 0.066(3) Uani d 0.5 A 4
    H H15B 0.750368 0.484317 0.973173 0.079 Uiso calc 0.5 A 4
    C C16B 0.6469(10) 0.5669(8) 0.9528(10) 0.098(7) Uani d 0.5 A 4
    H H16B 0.666347 0.587680 1.005548 0.117 Uiso calc 0.5 A 4
    C C17B 0.5690(8) 0.5971(5) 0.8944(8) 0.093(3) Uani d 0.5 A 4
    H H17B 0.535329 0.638907 0.907265 0.111 Uiso calc 0.5 A 4
    C C18B 0.5398(6) 0.5661(6) 0.8164(6) 0.095(3) Uani d 0.5 A 4
    H H18B 0.486350 0.587047 0.777086 0.114 Uiso calc 0.5 A 4
    C C19B 0.5887(5) 0.5041(5) 0.7957(5) 0.066(2) Uani d 0.5 A 4
    H H19B 0.568470 0.483432 0.742912 0.079 Uiso calc 0.5 A 4
    S S1A 0.7716(2) 0.52338(16) 0.68682(18) 0.0811(8) Uani d 0.5 A 5
    O O3A 0.7554(4) 0.5126(4) 0.7693(4) 0.0732(16) Uani d 0.5 A 5
    C C20A 0.865(2) 0.575(3) 0.708(3) 0.137(14) Uani d 0.5 A 5
    H H20A 0.864484 0.604834 0.660865 0.205 Uiso calc 0.5 A 5
    H H20B 0.917345 0.538392 0.725717 0.205 Uiso calc 0.5 A 5
    H H20C 0.870035 0.613586 0.751115 0.205 Uiso calc 0.5 A 5
    C C21A 0.6862(16) 0.5830(16) 0.6302(14) 0.184(13) Uani d 0.5 A 5
    H H21A 0.701270 0.605139 0.585978 0.276 Uiso calc 0.5 A 5
    H H21B 0.677325 0.627345 0.662722 0.276 Uiso calc 0.5 A 5
    H H21C 0.630197 0.551118 0.608857 0.276 Uiso calc 0.5 A 5
    S S1B 0.76364(17) 0.56427(15) 0.72611(17) 0.0723(6) Uani d 0.5 A 6
    O O3B 0.7508(4) 0.4700(3) 0.7186(4) 0.0728(17) Uani d 0.5 A 6
    C C20B 0.8649(16) 0.597(3) 0.710(3) 0.096(7) Uani d 0.5 A 6
    H H20D 0.861031 0.655418 0.699420 0.144 Uiso calc 0.5 A 6
    H H20E 0.870286 0.568154 0.664730 0.144 Uiso calc 0.5 A 6
    H H20F 0.918280 0.585965 0.758107 0.144 Uiso calc 0.5 A 6
    C C21B 0.6869(12) 0.6082(12) 0.6425(14) 0.101(6) Uani d 0.5 A 6
    H H21D 0.704256 0.664491 0.639061 0.152 Uiso calc 0.5 A 6
    H H21E 0.626177 0.606439 0.645634 0.152 Uiso calc 0.5 A 6
    H H21F 0.686267 0.578628 0.595114 0.152 Uiso calc 0.5 A 6
loop_
    _atom_site_aniso_label
    _atom_site_aniso_U_11
    _atom_site_aniso_U_22
    _atom_site_aniso_U_33
    _atom_site_aniso_U_12
    _atom_site_aniso_U_13
    _atom_site_aniso_U_23
    Sn 0.05831(17) 0.05370(17) 0.05635(17) 0.00491(13) 0.02705(13) 0.01576(12)
    O1 0.0847(18) 0.0497(14) 0.0311(13) -0.0065(12) 0.0201(12) 0.0076(10)
    O2 0.0827(19) 0.0523(15) 0.0485(15) -0.0168(14) 0.0183(14) 0.0011(12)
    C1 0.055(2) 0.0419(19) 0.041(2) 0.0038(17) 0.0200(17) 0.0037(15)
    C2 0.055(2) 0.072(3) 0.043(2) -0.002(2) 0.0201(17) 0.0074(18)
    C3 0.064(3) 0.084(3) 0.075(3) 0.002(2) 0.024(2) 0.000(2)
    C4 0.074(4) 0.125(5) 0.091(4) 0.017(3) 0.040(3) -0.001(3)
    C5 0.063(3) 0.174(6) 0.083(4) -0.025(4) 0.030(3) -0.021(4)
    C6 0.088(4) 0.145(5) 0.079(4) -0.042(4) 0.021(3) -0.023(3)
    C7 0.079(3) 0.095(4) 0.067(3) -0.009(3) 0.024(2) -0.012(2)
    C8A 0.054(6) 0.033(6) 0.032(4) -0.004(4) 0.011(4) 0.007(4)
    C9A 0.063(5) 0.063(5) 0.053(5) -0.008(4) 0.021(4) -0.004(4)
    C10A 0.071(6) 0.078(6) 0.064(6) -0.026(5) 0.021(5) -0.005(5)
    C11A 0.085(8) 0.074(8) 0.052(6) -0.020(6) 0.014(6) -0.001(5)
    C12A 0.126(13) 0.083(10) 0.046(7) -0.007(9) 0.045(8) -0.006(6)
    C13A 0.072(9) 0.075(9) 0.073(11) -0.019(7) 0.041(8) 0.004(7)
    C8B 0.053(6) 0.047(8) 0.037(5) -0.005(5) 0.020(4) 0.007(5)
    C9B 0.061(6) 0.113(7) 0.047(5) -0.006(6) 0.017(4) -0.014(5)
    C10B 0.062(6) 0.169(11) 0.060(6) -0.019(7) 0.010(5) -0.025(7)
    C11B 0.108(11) 0.125(14) 0.052(7) -0.027(10) 0.016(7) -0.023(8)
    C12B 0.117(13) 0.085(11) 0.068(11) 0.013(9) 0.036(8) -0.011(8)
    C13B 0.070(8) 0.065(8) 0.057(8) 0.021(6) 0.018(6) -0.005(6)
    C14A 0.059(5) 0.056(6) 0.032(5) 0.002(4) 0.010(5) 0.002(5)
    C15A 0.074(6) 0.061(7) 0.063(7) 0.021(6) 0.013(5) -0.008(5)
    C16A 0.100(14) 0.082(9) 0.100(12) 0.022(8) 0.026(11) -0.038(8)
    C17A 0.095(9) 0.155(12) 0.091(8) 0.038(9) 0.020(7) -0.045(8)
    C18A 0.074(6) 0.152(10) 0.076(6) 0.008(7) 0.035(5) -0.012(6)
    C19A 0.065(5) 0.084(6) 0.051(5) 0.003(4) 0.027(4) -0.005(4)
    C14B 0.053(5) 0.049(5) 0.045(6) -0.001(4) 0.021(5) 0.003(4)
    C15B 0.067(6) 0.060(7) 0.065(7) 0.023(6) 0.018(5) 0.013(6)
    C16B 0.101(14) 0.073(9) 0.106(12) 0.022(8) 0.021(10) -0.020(7)
    C17B 0.091(8) 0.071(7) 0.130(10) 0.022(6) 0.057(8) -0.004(6)
    C18B 0.064(6) 0.100(8) 0.111(8) 0.028(5) 0.019(6) 0.021(6)
    C19B 0.058(5) 0.078(6) 0.059(5) 0.006(4) 0.019(4) 0.004(4)
    S1A 0.110(2) 0.0488(14) 0.107(2) -0.0064(13) 0.0655(18) -0.0066(14)
    O3A 0.103(5) 0.057(4) 0.069(4) -0.005(3) 0.043(4) 0.021(3)
    C20A 0.125(19) 0.15(3) 0.152(19) -0.008(14) 0.076(15) 0.07(2)
    C21A 0.128(16) 0.27(3) 0.093(12) -0.073(16) -0.037(10) 0.093(16)
    S1B 0.0840(17) 0.0567(14) 0.0848(18) -0.0119(12) 0.0407(14) -0.0040(13)
    O3B 0.108(5) 0.039(3) 0.084(5) -0.010(3) 0.050(4) 0.010(3)
    C20B 0.045(9) 0.110(13) 0.125(14) -0.016(7) 0.021(8) 0.059(11)
    C21B 0.080(10) 0.080(7) 0.171(17) 0.044(7) 0.079(11) 0.071(9)
_geom_special_details     ?
loop_
    _geom_bond_atom_site_label_1
    _geom_bond_atom_site_label_2
    _geom_bond_site_symmetry_2
    _geom_bond_distance
    _geom_bond_publ_flag
    Sn C8B . 1.979(13) ?
    Sn C14B . 2.060(10) ?
    Sn C2 . 2.120(4) ?
    Sn O1 . 2.147(2) ?
    Sn C14A . 2.196(10) ?
    Sn C8A . 2.281(12) ?
    Sn O3A . 2.354(6) ?
    Sn O3B . 2.403(6) ?
    O1 C1 . 1.286(4) ?
    O2 C1 . 1.218(4) ?
    C1 C1 7_657 1.562(6) ?
    C2 C3 . 1.379(5) ?
    C2 C7 . 1.382(6) ?
    C3 C4 . 1.398(6) ?
    C3 H3A . 0.9300 ?
    C4 C5 . 1.367(7) ?
    C4 H4A . 0.9300 ?
    C5 C6 . 1.350(7) ?
    C5 H5A . 0.9300 ?
    C6 C7 . 1.386(6) ?
    C6 H6A . 0.9300 ?
    C7 H7A . 0.9300 ?
    C8A C9A . 1.357(11) ?
    C8A C13A . 1.395(12) ?
    C9A C10A . 1.394(9) ?
    C9A H9AA . 0.9300 ?
    C10A C11A . 1.348(12) ?
    C10A H10A . 0.9300 ?
    C11A C12A . 1.365(13) ?
    C11A H11A . 0.9300 ?
    C12A C13A . 1.380(12) ?
    C12A H12A . 0.9300 ?
    C13A H13A . 0.9300 ?
    C8B C9B . 1.372(11) ?
    C8B C13B . 1.399(11) ?
    C9B C10B . 1.384(10) ?
    C9B H9BA . 0.9300 ?
    C10B C11B . 1.357(13) ?
    C10B H10B . 0.9300 ?
    C11B C12B . 1.371(13) ?
    C11B H11B . 0.9300 ?
    C12B C13B . 1.379(12) ?
    C12B H12B . 0.9300 ?
    C13B H13B . 0.9300 ?
    C14A C15A . 1.387(11) ?
    C14A C19A . 1.394(10) ?
    C15A C16A . 1.383(12) ?
    C15A H15A . 0.9300 ?
    C16A C17A . 1.366(15) ?
    C16A H16A . 0.9300 ?
    C17A C18A . 1.373(12) ?
    C17A H17A . 0.9300 ?
    C18A C19A . 1.381(10) ?
    C18A H18A . 0.9300 ?
    C19A H19A . 0.9300 ?
    C14B C19B . 1.388(10) ?
    C14B C15B . 1.389(11) ?
    C15B C16B . 1.387(12) ?
    C15B H15B . 0.9300 ?
    C16B C17B . 1.361(14) ?
    C16B H16B . 0.9300 ?
    C17B C18B . 1.378(12) ?
    C17B H17B . 0.9300 ?
    C18B C19B . 1.384(10) ?
    C18B H18B . 0.9300 ?
    C19B H19B . 0.9300 ?
    S1A O3A . 1.572(6) ?
    S1A C20A . 1.60(3) ?
    S1A C21A . 1.65(2) ?
    C20A H20A . 0.9600 ?
    C20A H20B . 0.9600 ?
    C20A H20C . 0.9600 ?
    C21A H21A . 0.9600 ?
    C21A H21B . 0.9600 ?
    C21A H21C . 0.9600 ?
    S1B O3B . 1.540(6) ?
    S1B C21B . 1.679(19) ?
    S1B C20B . 1.77(3) ?
    C20B H20D . 0.9600 ?
    C20B H20E . 0.9600 ?
    C20B H20F . 0.9600 ?
    C21B H21D . 0.9600 ?
    C21B H21E . 0.9600 ?
    C21B H21F . 0.9600 ?
loop_
    _geom_angle_atom_site_label_1
    _geom_angle_atom_site_label_2
    _geom_angle_atom_site_label_3
    _geom_angle_site_symmetry_1
    _geom_angle_site_symmetry_3
    _geom_angle
    _geom_angle_publ_flag
    C8B Sn C2 . . 116.5(4) ?
    C14B Sn C2 . . 126.9(3) ?
    C8B Sn O1 . . 94.9(3) ?
    C14B Sn O1 . . 101.8(2) ?
    C2 Sn O1 . . 99.80(12) ?
    C2 Sn C14A . . 122.6(3) ?
    O1 Sn C14A . . 88.1(2) ?
    C2 Sn C8A . . 115.9(3) ?
    O1 Sn C8A . . 85.5(3) ?
    C2 Sn O3A . . 85.17(18) ?
    O1 Sn O3A . . 167.81(17) ?
    C2 Sn O3B . . 84.84(18) ?
    O1 Sn O3B . . 163.62(16) ?
    C1 O1 Sn . . 119.8(2) ?
    O2 C1 O1 . . 125.4(3) ?
    O2 C1 C1 . 7_657 120.4(4) ?
    O1 C1 C1 . 7_657 114.2(4) ?
    C3 C2 C7 . . 117.2(4) ?
    C3 C2 Sn . . 121.3(3) ?
    C7 C2 Sn . . 121.2(3) ?
    C2 C3 C4 . . 121.1(4) ?
    C2 C3 H3A . . 119.5 ?
    C4 C3 H3A . . 119.5 ?
    C5 C4 C3 . . 119.9(5) ?
    C5 C4 H4A . . 120.0 ?
    C3 C4 H4A . . 120.0 ?
    C6 C5 C4 . . 119.9(5) ?
    C6 C5 H5A . . 120.1 ?
    C4 C5 H5A . . 120.1 ?
    C5 C6 C7 . . 120.3(5) ?
    C5 C6 H6A . . 119.8 ?
    C7 C6 H6A . . 119.8 ?
    C2 C7 C6 . . 121.6(5) ?
    C2 C7 H7A . . 119.2 ?
    C6 C7 H7A . . 119.2 ?
    C9A C8A C13A . . 116.7(10) ?
    C9A C8A Sn . . 122.4(9) ?
    C13A C8A Sn . . 120.9(9) ?
    C8A C9A C10A . . 122.8(9) ?
    C8A C9A H9AA . . 118.6 ?
    C10A C9A H9AA . . 118.6 ?
    C11A C10A C9A . . 119.0(9) ?
    C11A C10A H10A . . 120.5 ?
    C9A C10A H10A . . 120.5 ?
    C10A C11A C12A . . 120.3(12) ?
    C10A C11A H11A . . 119.9 ?
    C12A C11A H11A . . 119.9 ?
    C11A C12A C13A . . 120.3(13) ?
    C11A C12A H12A . . 119.9 ?
    C13A C12A H12A . . 119.9 ?
    C12A C13A C8A . . 120.9(12) ?
    C12A C13A H13A . . 119.6 ?
    C8A C13A H13A . . 119.6 ?
    C9B C8B C13B . . 115.2(11) ?
    C9B C8B Sn . . 119.4(9) ?
    C13B C8B Sn . . 125.0(10) ?
    C8B C9B C10B . . 123.3(9) ?
    C8B C9B H9BA . . 118.3 ?
    C10B C9B H9BA . . 118.3 ?
    C11B C10B C9B . . 119.4(10) ?
    C11B C10B H10B . . 120.3 ?
    C9B C10B H10B . . 120.3 ?
    C10B C11B C12B . . 120.2(12) ?
    C10B C11B H11B . . 119.9 ?
    C12B C11B H11B . . 119.9 ?
    C11B C12B C13B . . 119.4(13) ?
    C11B C12B H12B . . 120.3 ?
    C13B C12B H12B . . 120.3 ?
    C12B C13B C8B . . 122.5(12) ?
    C12B C13B H13B . . 118.7 ?
    C8B C13B H13B . . 118.7 ?
    C15A C14A C19A . . 117.8(9) ?
    C15A C14A Sn . . 125.6(7) ?
    C19A C14A Sn . . 116.6(7) ?
    C16A C15A C14A . . 120.7(11) ?
    C16A C15A H15A . . 119.6 ?
    C14A C15A H15A . . 119.6 ?
    C17A C16A C15A . . 119.9(13) ?
    C17A C16A H16A . . 120.0 ?
    C15A C16A H16A . . 120.0 ?
    C16A C17A C18A . . 121.1(11) ?
    C16A C17A H17A . . 119.5 ?
    C18A C17A H17A . . 119.5 ?
    C17A C18A C19A . . 118.8(9) ?
    C17A C18A H18A . . 120.6 ?
    C19A C18A H18A . . 120.6 ?
    C18A C19A C14A . . 121.6(9) ?
    C18A C19A H19A . . 119.2 ?
    C14A C19A H19A . . 119.2 ?
    C19B C14B C15B . . 119.3(9) ?
    C19B C14B Sn . . 122.0(6) ?
    C15B C14B Sn . . 118.7(7) ?
    C16B C15B C14B . . 120.6(10) ?
    C16B C15B H15B . . 119.7 ?
    C14B C15B H15B . . 119.7 ?
    C17B C16B C15B . . 119.7(12) ?
    C17B C16B H16B . . 120.2 ?
    C15B C16B H16B . . 120.2 ?
    C16B C17B C18B . . 120.2(10) ?
    C16B C17B H17B . . 119.9 ?
    C18B C17B H17B . . 119.9 ?
    C17B C18B C19B . . 121.1(8) ?
    C17B C18B H18B . . 119.5 ?
    C19B C18B H18B . . 119.5 ?
    C18B C19B C14B . . 119.1(8) ?
    C18B C19B H19B . . 120.5 ?
    C14B C19B H19B . . 120.5 ?
    O3A S1A C20A . . 105.9(18) ?
    O3A S1A C21A . . 105.3(9) ?
    C20A S1A C21A . . 107.1(17) ?
    S1A O3A Sn . . 124.0(4) ?
    S1A C20A H20A . . 109.5 ?
    S1A C20A H20B . . 109.5 ?
    H20A C20A H20B . . 109.5 ?
    S1A C20A H20C . . 109.5 ?
    H20A C20A H20C . . 109.5 ?
    H20B C20A H20C . . 109.5 ?
    S1A C21A H21A . . 109.5 ?
    S1A C21A H21B . . 109.5 ?
    H21A C21A H21B . . 109.5 ?
    S1A C21A H21C . . 109.5 ?
    H21A C21A H21C . . 109.5 ?
    H21B C21A H21C . . 109.5 ?
    O3B S1B C21B . . 108.4(8) ?
    O3B S1B C20B . . 112.3(15) ?
    C21B S1B C20B . . 96.8(13) ?
    S1B O3B Sn . . 123.0(4) ?
    S1B C20B H20D . . 109.5 ?
    S1B C20B H20E . . 109.5 ?
    H20D C20B H20E . . 109.5 ?
    S1B C20B H20F . . 109.5 ?
    H20D C20B H20F . . 109.5 ?
    H20E C20B H20F . . 109.5 ?
    S1B C21B H21D . . 109.5 ?
    S1B C21B H21E . . 109.5 ?
    H21D C21B H21E . . 109.5 ?
    S1B C21B H21F . . 109.5 ?
    H21D C21B H21F . . 109.5 ?
    H21E C21B H21F . . 109.5 ?
loop_
    _geom_torsion_atom_site_label_1
    _geom_torsion_atom_site_label_2
    _geom_torsion_atom_site_label_3
    _geom_torsion_atom_site_label_4
    _geom_torsion_site_symmetry_1
    _geom_torsion_site_symmetry_2
    _geom_torsion_site_symmetry_3
    _geom_torsion_site_symmetry_4
    _geom_torsion
    _geom_torsion_publ_flag
    Sn O1 C1 O2 . . . . -8.7(5) ?
    Sn O1 C1 C1 . . . 7_657 171.7(3) ?
    C7 C2 C3 C4 . . . . 1.3(6) ?
    Sn C2 C3 C4 . . . . 175.3(3) ?
    C2 C3 C4 C5 . . . . -0.7(7) ?
    C3 C4 C5 C6 . . . . 0.5(8) ?
    C4 C5 C6 C7 . . . . -1.1(9) ?
    C3 C2 C7 C6 . . . . -1.9(6) ?
    Sn C2 C7 C6 . . . . -175.8(3) ?
    C5 C6 C7 C2 . . . . 1.8(8) ?
    C13A C8A C9A C10A . . . . 0.3(5) ?
    Sn C8A C9A C10A . . . . 177.7(6) ?
    C8A C9A C10A C11A . . . . 0.0(6) ?
    C9A C10A C11A C12A . . . . 0.4(12) ?
    C10A C11A C12A C13A . . . . -1.0(16) ?
    C11A C12A C13A C8A . . . . 1.3(16) ?
    C9A C8A C13A C12A . . . . -0.9(12) ?
    Sn C8A C13A C12A . . . . -178.4(9) ?
    C13B C8B C9B C10B . . . . 0.2(5) ?
    Sn C8B C9B C10B . . . . -172.7(7) ?
    C8B C9B C10B C11B . . . . 0.3(6) ?
    C9B C10B C11B C12B . . . . -0.5(12) ?
    C10B C11B C12B C13B . . . . 0.2(16) ?
    C11B C12B C13B C8B . . . . 0.3(16) ?
    C9B C8B C13B C12B . . . . -0.4(12) ?
    Sn C8B C13B C12B . . . . 172.0(9) ?
    C19A C14A C15A C16A . . . . -0.2(4) ?
    Sn C14A C15A C16A . . . . 177.1(6) ?
    C14A C15A C16A C17A . . . . 0.3(5) ?
    C15A C16A C17A C18A . . . . -1.0(11) ?
    C16A C17A C18A C19A . . . . 1.6(13) ?
    C17A C18A C19A C14A . . . . -1.4(11) ?
    C15A C14A C19A C18A . . . . 0.7(9) ?
    Sn C14A C19A C18A . . . . -176.8(6) ?
    C19B C14B C15B C16B . . . . -0.2(5) ?
    Sn C14B C15B C16B . . . . 178.0(6) ?
    C14B C15B C16B C17B . . . . -0.1(5) ?
    C15B C16B C17B C18B . . . . 0.3(10) ?
    C16B C17B C18B C19B . . . . -0.2(12) ?
    C17B C18B C19B C14B . . . . -0.1(11) ?
    C15B C14B C19B C18B . . . . 0.4(9) ?
    Sn C14B C19B C18B . . . . -177.8(6) ?
    C20A S1A O3A Sn . . . . -119.3(17) ?
    C21A S1A O3A Sn . . . . 127.4(10) ?
    C21B S1B O3B Sn . . . . -135.9(7) ?
    C20B S1B O3B Sn . . . . 118.3(13) ?
loop_
    _geom_hbond_atom_site_label_D
    _geom_hbond_atom_site_label_H
    _geom_hbond_atom_site_label_A
    _geom_hbond_site_symmetry_A
    _geom_hbond_distance_DH
    _geom_hbond_distance_HA
    _geom_hbond_distance_DA
    _geom_hbond_angle_DHA
    C20A H20A O2 6_565 0.96 2.51 3.43(4) 161.8
    C21A H21A O2 6_565 0.96 2.60 3.49(2) 154.1
    C21B H21D O1 4_656 0.96 2.36 3.278(19) 160.4
_shelx_hkl_file
;
 -22   0  10 68.6680 52.3592   5
 -22   2   8 131.246 69.3009   2
 -22   2   8 10.3605 40.5093   5
 -22   2   9 34.5490 39.9286   5
 -22   2   9 60.0249 66.4695   2
 -22   2  10 1.41763 33.2332   5
 -22   2  10 48.0837 49.7466   2
 -22   2  11 254.343 96.7907   2
 -22   2  11 12.7954 33.1590   5
 -22   2  12 58.1467 56.5954   2
 -22   2  13 48.9889 59.8686   2
 -22   4   7-238.716 98.5352   2
 -22   4   8-96.2095 60.2069   2
 -22   4   9-43.0585 46.5937   2
 -22   4  10 4.47483 34.4269   5
 -22   4  10 13.5399 33.1463   2
 -22   4  11-0.10341 26.7435   5
 -21   1   4-124.538 76.5268   2
 -21   1   5-101.373 66.2014   2
 -21   1   6-66.6485 55.0858   2
 -21  -1   6 162.498 90.8157   2
 -21  -1   7 129.557 79.3111   2
 -21   1   7 141.410 77.5380   2
 -21  -1   8 155.657 78.7902   2
 -21   1   8 109.331 76.6525   2
 -21   1   9 28.6754 43.2254   5
 -21  -1   9 63.7783 61.3166   2
 -21  -1  10 35.8806 47.9132   2
 -21   1  10 38.8026 42.1213   5
 -21   1  10 110.582 81.3416   2
 -21   1  11-11.7636 27.7184   5
 -21  -1  11-19.7448 54.2346   2
 -21   1  11 93.6193 62.2692   2
 -21  -1  11 81.6411 50.5147   5
 -21   1  12-151.124 71.8512   2
 -21  -1  12 253.910 92.2975   2
 -21   1  13-121.405 65.6864   2
 -21  -1  13 196.073 107.714   2
 -21   1  14 236.981 103.429   2
 -21  -1  14 91.8945 63.9249   2
 -21   1  15 266.489 96.4320   2
 -21  -1  15 31.2626 51.5640   2
 -21   1  16 211.672 91.1161   2
 -21   1  17 181.221 81.3845   2
 -21   3   4 133.391 72.9979   2
 -21   3   5-226.034 86.3754   2
 -21   3   6-13.9708 32.8551   5
 -21   3   6-111.981 64.2091   2
 -21   3   7 39.9478 50.7357   2
 -21   3   7 5.58926 42.6631   5
 -21   3   8-1.53677 30.0857   5
 -21   3   8 92.3700 65.7076   2
 -21   3   9 60.2777 55.1983   2
 -21   3   9-13.3249 29.3092   5
 -21   3  10-32.5400 36.7998   5
 -21   3  10 200.392 87.4664   2
 -21   3  11 115.823 72.4354   2
 -21   3  11 0.74692 24.0885   5
 -21   3  12 132.406 65.9972   2
 -21   3  12 26.2515 50.3447   5
 -21   3  13 14.1633 36.1305   2
 -21   3  14-38.6193 45.4146   2
 -21   5   3-21.1712 37.4071   2
 -21   5   4 18.8468 48.6658   2
 -21   5   5 127.104 77.0500   2
 -21   5   6 114.429 65.7136   2
 -21   5   7-89.5172 56.3523   5
 -21   5   7-133.592 65.9473   2
 -21   5   8-102.095 59.5240   2
 -21   5   8 99.7043 64.4306   5
 -21   5   9-3.89113 27.0232   5
 -21   5   9 12.6835 39.8007   2
 -21   5  10 10.5507 36.5427   5
 -21   5  11 90.2195 62.8216   5
 -21   5  12 66.8731 53.1586   5
 -21   5  13-0.09406 30.7657   5
 -21   7  11-112.397 60.2591   5
 -21   7  12-83.4624 62.4773   5
 -21   7  13-107.388 55.3226   5
 -20   0   1 133.764 79.0421   2
 -20   0   2-246.764 91.9913   2
 -20   0   3 8.87349 47.7529   2
 -20   0   4 111.310 74.0407   2
 -20   0   5 73.7415 73.5397   2
 -20   0   6 273.220 94.4193   2
 -20   0   7 46.0158 69.4450   2
 -20   0   8 156.481 72.4456   2
 -20   0   9 45.8055 57.7319   2
 -20   0  10 40.1003 47.5319   2
 -20   0  10 117.512 59.6995   5
 -20   0  11-8.28862 46.4871   2
 -20   0  11-46.2338 36.8299   5
 -20   0  12 184.895 62.3106   5
 -20   0  12 444.919 112.243   2
 -20   0  13 120.759 70.2481   2
 -20   0  14 109.467 84.0312   2
 -20   0  15-21.9490 54.3786   2
 -20   0  16 69.1089 47.2086   2
 -20   0  17-68.6507 49.8326   2
 -20   0  18 19.9840 28.1527   2
 -20   2   1 100.394 91.9044   2
 -20  -2   2-102.641 88.1650   2
 -20   2   2 156.680 80.3800   2
 -20  -2   3 34.8500 46.8377   2
 -20   2   3-85.8593 60.1023   2
 -20  -2   4-5.24688 42.8147   2
 -20   2   4-103.837 62.7019   2
 -20   2   5-34.9286 54.6411   2
 -20  -2   5 221.156 105.680   2
 -20   2   6 102.403 63.2658   2
 -20  -2   6 37.3113 52.7780   2
 -20  -2   7 290.068 107.815   2
 -20   2   7 205.208 83.1672   2
 -20  -2   8 27.3017 49.1423   2
 -20   2   8 56.3756 64.1684   2
 -20   2   8 26.4692 41.6605   5
 -20   2   9 9.53297 28.6138   5
 -20  -2   9-7.58751 47.4885   2
 -20  -2  10 30.5359 39.2374   2
 -20   2  10 43.4543 53.3789   2
 -20   2  10 12.9473 37.9267   5
 -20   2  11 111.348 50.4340   5
 -20  -2  11 191.633 95.7506   2
 -20   2  11 138.856 67.7294   2
 -20   2  12-3.95195 23.0247   5
 -20  -2  12 126.413 69.6795   2
 -20  -2  13 197.005 84.0516   2
 -20   2  13 437.758 108.829   2
 -20   2  14 186.630 81.9843   2
 -20  -2  14-31.8208 40.7228   2
 -20   2  15 88.3862 66.9205   2
 -20  -2  15-123.213 63.5833   2
 -20  -2  16 17.3692 31.2579   2
 -20   2  16 33.4982 36.1297   2
 -20   2  17 122.777 53.8370   2
 -20  -2  17 59.2860 50.9203   2
 -20   2  18-158.884 64.2997   2
 -20   4   1 8.01685 47.2914   2
 -20   4   2-85.0451 56.3908   2
 -20   4   3 32.6432 47.7560   2
 -20   4   4 231.296 89.6054   2
 -20  -4   4 253.111 101.581   2
 -20   4   5-51.9468 44.8268   5
 -20  -4   5 72.1723 69.4093   2
 -20  -4   6 214.714 96.0859   2
 -20   4   6 92.7782 51.9920   2
 -20   4   6 89.8607 56.4289   5
 -20  -4   7 27.4858 50.0199   2
 -20   4   7-12.6613 30.2921   5
 -20   4   7 17.4691 35.7791   2
 -20   4   8 80.9131 67.0111   2
 -20  -4   8-52.1130 62.1929   2
 -20   4   8 7.22643 28.0532   5
 -20  -4   9 80.8547 68.8472   2
 -20   4   9 35.9108 51.4694   2
 -20   4   9-27.2976 34.6357   5
 -20   4  10 40.4831 38.8496   5
 -20   4  10 52.2854 51.3893   2
 -20   4  11 70.5561 56.6099   2
 -20  -4  11 84.9610 73.7897   2
 -20   4  11-57.4960 41.8712   5
 -20   4  12 210.503 89.2811   2
 -20  -4  12-20.3549 34.0749   2
 -20   4  12 153.372 73.1533   5
 -20  -4  13 15.4834 38.2500   2
 -20   4  13 8.77038 33.9963   2
 -20   4  13-70.8948 44.0626   5
 -20   4  14-120.432 74.8897   2
 -20  -4  14-3.83544 31.5343   2
 -20   6   0-104.668 61.3267   2
 -20   6   1-120.327 64.1249   2
 -20   6   2-98.4303 58.4252   2
 -20   6   3-92.8284 55.4747   2
 -20   6   4 4.86178 30.6800   2
 -20   6   5 88.8004 62.3554   5
 -20   6   5 42.4569 48.9338   2
 -20   6   6 96.8459 61.0111   2
 -20   6   6 199.198 86.7047   5
 -20   6   7 187.723 82.1086   5
 -20   6   7 11.3953 34.8673   2
 -20   6   8 42.9469 44.4800   5
 -20   6   8 39.4779 32.7700   2
 -20  -6   8-67.4151 67.9000   2
 -20   6   9-1.01428 35.6963   5
 -20   6   9-33.1949 40.0896   2
 -20  -6  10 65.8366 64.2585   2
 -20   6  10-21.8826 34.2507   5
 -20   6  11-3.76054 29.2730   5
 -20   6  12 64.7736 46.1239   5
 -20   6  13 131.610 62.9088   5
 -20   6  14 59.4225 49.3889   5
 -20   8   8 23.9659 46.3098   5
 -20   8   9-48.4190 44.7341   5
 -20   8  10-51.4806 45.8751   5
 -20   8  11 37.4069 50.7312   5
 -20   8  12 60.5322 41.5070   5
 -20   8  13-91.8544 52.8270   5
 -20   8  14 2.23863 28.7538   5
 -19   1  -1-15.8456 37.7786   2
 -19  -1  -1 95.3408 66.8347   2
 -19  -1   0-41.1352 75.8147   2
 -19   1   0 40.4368 52.1036   2
 -19  -1   1-47.2348 53.4347   2
 -19   1   1 129.814 70.0674   2
 -19  -1   2-3.52170 41.9306   2
 -19   1   2-137.848 84.5143   2
 -19   1   3-1.17793 63.3042   2
 -19  -1   3 114.997 69.2228   2
 -19   1   4 125.489 71.6533   2
 -19  -1   4 246.811 91.9686   2
 -19  -1   5 115.182 73.8561   2
 -19   1   5 39.7765 45.3324   2
 -19  -1   6 40.9238 50.7894   2
 -19   1   6 55.2196 57.9248   2
 -19   1   7 85.6758 69.4504   2
 -19  -1   7 18.6555 47.5532   2
 -19  -1   8 2.01464 48.5242   2
 -19   1   8 150.330 65.5580   2
 -19   1   9 100.766 62.5542   2
 -19  -1   9-96.6959 68.6418   2
 -19   1  10 80.0766 45.8827   2
 -19   1  10 46.1342 41.2918   5
 -19  -1  11 106.169 67.8301   2
 -19   1  11 46.3598 36.3279   5
 -19   1  12 1.71318 25.9343   5
 -19  -1  12 29.3716 44.5160   2
 -19  -1  12-52.5767 40.8120   5
 -19   1  13 41.3649 32.0085   5
 -19  -1  13 71.0312 57.9980   2
 -19   1  13 146.126 69.2066   2
 -19  -1  14-9.19777 33.2759   2
 -19   1  14 131.901 64.5414   2
 -19   1  15 123.010 69.8067   2
 -19  -1  15 102.370 57.5255   2
 -19  -1  16 69.3134 48.5496   2
 -19   1  16 126.572 60.9209   2
 -19  -1  17 32.7833 38.6165   2
 -19   1  17 6.90482 29.9185   2
 -19   1  18-78.3826 75.0522   2
 -19  -1  18-92.5400 54.3456   2
 -19  -1  19-181.450 73.9960   2
 -19   1  19-146.138 70.5418   2
 -19   1  20-66.9357 62.1793   2
 -19   3  -2-195.841 82.0552   2
 -19   3  -1-33.9995 46.7645   2
 -19  -3   0-141.751 75.3630   2
 -19   3   0-8.89797 34.1917   2
 -19   3   1 127.382 72.6732   2
 -19  -3   1 7.34313 41.3257   2
 -19   3   2 137.898 74.7650   2
 -19  -3   2 134.823 74.9573   2
 -19   3   3 37.2841 54.9917   2
 -19  -3   3 182.545 87.0091   2
 -19  -3   4 144.219 83.3327   2
 -19   3   4-13.9399 47.5591   2
 -19   3   5 15.5017 43.2172   2
 -19  -3   5 79.9509 61.5298   2
 -19  -3   6 91.2415 69.5272   2
 -19   3   6 12.8143 38.1919   2
 -19   3   7 60.9455 52.1575   5
 -19  -3   7-4.55818 62.3320   2
 -19   3   7 108.262 59.4474   2
 -19  -3   8 15.2878 39.7482   2
 -19   3   8 105.971 56.9852   5
 -19  -3   9 284.914 100.325   2
 -19   3   9 114.007 67.6512   2
 -19   3   9 139.438 56.5231   5
 -19   3  10 24.9443 24.0402   5
 -19  -3  10 55.9065 54.0022   2
 -19   3  10 93.3347 58.3524   2
 -19   3  11 33.3931 30.6103   5
 -19  -3  11 149.573 77.2020   2
 -19   3  11 53.7780 35.2302   2
 -19   3  12-38.9522 37.2378   5
 -19   3  12-53.7456 40.0780   2
 -19  -3  12 28.7571 41.1535   2
 -19  -3  13-12.0493 32.3791   2
 -19   3  13 25.5416 21.7456   5
 -19   3  14 324.473 95.5185   2
 -19  -3  14-19.2246 60.1637   2
 -19   3  15 203.595 71.3223   2
 -19  -3  15 69.2813 46.0077   2
 -19   3  16 82.3612 50.4011   2
 -19  -3  16-20.4289 54.6950   2
 -19  -3  17-20.6298 60.1935   2
 -19   3  17 18.2460 37.3122   2
 -19  -3  18 28.7451 45.3079   2
 -19   5  -2-128.671 68.3299   2
 -19   5  -1-161.417 73.1537   2
 -19   5   0-22.9121 38.0696   2
 -19   5   1-87.9866 55.7006   2
 -19  -5   1 80.1727 68.2386   2
 -19  -5   2 90.8186 75.7466   2
 -19   5   2-10.8301 44.7747   2
 -19  -5   3 133.066 89.5134   2
 -19   5   3 157.544 72.7908   2
 -19   5   3 121.469 75.4914   5
 -19   5   4 84.7171 63.1292   5
 -19   5   4 153.214 69.6847   2
 -19  -5   4 155.121 83.9536   2
 -19   5   5 72.4330 57.1005   5
 -19   5   5-34.8470 49.0225   2
 -19  -5   5 31.5141 55.3158   2
 -19   5   6-0.39465 37.3679   5
 -19   5   6-92.8415 66.2734   2
 -19  -5   6 52.7948 54.8038   2
 -19   5   7-65.8325 56.1293   2
 -19  -5   7-26.5022 54.7166   2
 -19   5   7 12.4861 43.0575   5
 -19   5   8 194.053 91.5982   5
 -19   5   8 121.513 56.8890   2
 -19   5   9 87.3844 52.5943   5
 -19   5   9 117.788 56.0381   2
 -19  -5   9 26.9465 68.6768   2
 -19   5  10 121.485 58.9569   5
 -19  -5  10 135.363 66.2396   2
 -19   5  10 167.376 71.3551   2
 -19   5  11 23.6930 33.7342   5
 -19   5  11 143.969 71.5424   2
 -19  -5  11 25.5051 48.5208   2
 -19   5  12 70.0514 42.5344   5
 -19  -5  12-38.2990 43.3687   2
 -19   5  12 23.3652 34.6264   2
 -19   5  13 7.81417 31.8172   5
 -19   5  13-45.0515 52.8491   2
 -19  -5  13-51.2672 41.8349   2
 -19   5  14 26.1737 35.6269   5
 -19  -5  14 92.6515 54.8903   2
 -19  -5  15-126.514 66.1505   2
 -19  -5  16 20.0637 36.4281   2
 -19   7   0-128.548 62.0967   2
 -19   7   1-108.294 58.9596   2
 -19   7   2-115.419 58.7910   2
 -19   7   3 165.898 82.0952   5
 -19   7   3 56.7717 38.3561   2
 -19   7   4 46.1023 50.4650   5
 -19   7   4-29.8403 36.5677   2
 -19  -7   4 96.0924 70.4928   2
 -19   7   5-0.96779 41.8695   5
 -19  -7   5 20.0575 74.1141   2
 -19   7   5 21.6175 32.6325   2
 -19  -7   6-20.2886 42.3057   2
 -19   7   6 28.4861 42.2306   2
 -19   7   6 40.5383 37.7913   5
 -19  -7   7 118.182 75.4806   2
 -19   7   7 63.3698 44.4679   2
 -19   7   7 35.9087 35.1956   5
 -19  -7   8 48.0871 57.3336   2
 -19   7   8-36.1268 45.7502   2
 -19   7   8-0.60281 27.1482   5
 -19  -7   9 226.254 96.5323   2
 -19   7   9 211.006 78.6350   5
 -19   7  10-1.91299 42.5390   5
 -19  -7  10 41.1993 56.0239   2
 -19   7  11 43.2725 39.9471   5
 -19  -7  11 35.3339 53.2069   2
 -19   7  12 14.9021 29.3646   5
 -19  -7  12 32.8654 59.6234   2
 -19  -7  13-56.0238 57.5406   2
 -19   7  13 24.1236 39.8912   5
 -19   7  14 18.3054 34.7838   5
 -19   9   5 15.3939 43.1664   5
 -19   9   6 12.7947 44.5167   5
 -19   9   7 113.785 68.3036   5
 -19   9   8 63.9465 55.8313   5
 -19   9   9-54.2072 45.6346   5
 -19   9  10 0.83678 40.3640   5
 -19   9  11 71.7846 63.5076   5
 -19   9  12-71.8749 48.3887   5
 -19   9  13 28.9117 41.9605   5
 -19   9  14 20.6588 35.2248   5
 -19   9  15-3.68258 24.0507   5
 -18   0  -3 8.38979 38.9330   2
 -18   0  -2 105.584 63.7383   2
 -18   0  -1 37.8510 44.2155   2
 -18   0   0 240.307 77.5034   2
 -18   0   1-53.0117 66.5055   2
 -18   0   2-16.6961 42.7622   2
 -18   0   3 35.7967 57.5286   2
 -18   0   4 175.413 78.0001   2
 -18   0   5 65.4891 50.0070   2
 -18   0   6 405.743 102.077   2
 -18   0   7-4.32937 39.4805   2
 -18   0   8 95.8706 54.8643   2
 -18   0   9 79.1739 47.3184   2
 -18   0  10 117.585 70.6235   2
 -18   0  11 16.7781 29.6641   5
 -18   0  11-22.4928 26.8026   2
 -18   0  12 309.709 89.6675   2
 -18   0  12 295.270 70.7822   5
 -18   0  13 62.1332 41.7579   2
 -18   0  13-27.0533 33.4951   5
 -18   0  14 62.6748 30.8096   2
 -18   0  15-86.1489 58.7186   2
 -18   0  16 16.4026 32.7764   2
 -18   0  17-72.0475 66.6452   2
 -18   0  18 61.3166 37.6744   2
 -18   0  20-7.42197 51.0259   2
 -18   0  21 37.4235 38.7425   2
 -18   2  -4-69.1812 56.1183   2
 -18  -2  -3-37.1645 47.6581   2
 -18   2  -3 21.0359 50.3308   2
 -18   2  -2 83.0183 63.1971   2
 -18  -2  -2 7.61712 51.0302   2
 -18   2  -1 61.8425 48.5451   2
 -18  -2  -1 173.460 79.7050   2
 -18  -2   0-69.2513 61.2883   2
 -18   2   0 4.77666 35.0699   2
 -18   2   1 343.337 100.998   2
 -18  -2   1 92.6655 56.6693   2
 -18  -2   2 11.5899 42.9236   2
 -18   2   2-78.4870 72.6310   2
 -18   2   3-68.5384 70.5017   2
 -18  -2   3-24.2409 47.0776   2
 -18   2   4 36.7159 46.3260   2
 -18  -2   4 23.1517 62.2876   2
 -18   2   5 244.084 79.9100   2
 -18  -2   5 290.128 97.3186   2
 -18  -2   6-6.43277 36.9418   2
 -18   2   6 120.737 62.5505   2
 -18  -2   7 200.601 75.5566   2
 -18   2   7 232.819 78.2456   2
 -18  -2   8 123.367 70.8687   2
 -18   2   8-11.5250 37.9257   2
 -18   2   9 45.5884 44.3352   2
 -18  -2   9 84.1035 65.6230   2
 -18   2   9 14.1028 24.3346   5
 -18   2  10 13.2831 55.4894   2
 -18  -2  10-25.5507 32.4942   2
 -18   2  10 20.6272 28.9008   5
 -18   2  11 437.648 105.937   2
 -18   2  11 259.248 70.2415   5
 -18  -2  11 193.543 71.6196   2
 -18   2  12 23.3447 27.2634   5
 -18  -2  12-22.8722 31.2100   2
 -18  -2  12 5.00951 27.2099   5
 -18   2  13 525.766 116.169   2
 -18  -2  13 337.929 96.1516   2
 -18   2  13 421.645 86.3391   5
 -18   2  14 37.4745 43.0902   2
 -18  -2  14-32.4554 41.9757   2
 -18   2  14-32.0203 35.1107   5
 -18   2  15-6.03577 35.1927   2
 -18  -2  15 68.2256 44.4502   2
 -18  -2  16-61.5949 53.1992   2
 -18   2  16-149.483 59.9003   2
 -18  -2  17 10.2384 28.5587   2
 -18   2  17 2.27628 47.4299   2
 -18   2  18-126.441 73.0799   2
 -18  -2  18-47.2885 44.8668   2
 -18  -2  19 210.329 74.6677   2
 -18   2  19 21.2834 29.5054   2
 -18   2  20-124.518 64.3558   2
 -18  -2  20 71.0047 62.1325   2
 -18   4  -3-130.292 67.6892   2
 -18  -4  -2 189.063 75.7562   2
 -18   4  -2-147.388 69.7914   2
 -18  -4  -1-48.8992 52.4783   2
 -18   4  -1 47.2854 45.8183   2
 -18  -4   0 115.994 62.1758   2
 -18   4   0 209.404 78.6982   2
 -18  -4   1-54.1208 54.7437   2
 -18   4   1 55.5689 50.9986   2
 -18   4   2 125.912 65.9096   2
 -18  -4   2 112.637 65.7740   2
 -18   4   3 9.52211 46.8177   2
 -18  -4   3 108.784 65.9077   2
 -18   4   4-53.3600 67.2912   2
 -18  -4   4 141.689 76.7628   2
 -18  -4   5-23.3022 45.9359   2
 -18   4   5-40.2996 47.9700   2
 -18   4   6 322.127 90.5257   5
 -18   4   6 402.401 95.7684   2
 -18  -4   6 267.557 94.5718   2
 -18  -4   7 105.504 57.6004   2
 -18   4   7 125.769 60.6269   2
 -18   4   7 48.3436 43.2593   5
 -18   4   8 114.667 51.8160   5
 -18  -4   8 225.098 83.2510   2
 -18   4   8 159.012 65.5965   2
 -18  -4   9 77.2175 55.3533   2
 -18   4   9 87.1510 55.3321   2
 -18   4   9 32.0027 33.9281   5
 -18   4  10-38.6291 42.5076   2
 -18  -4  10 24.4548 56.4418   2
 -18   4  10 40.5958 35.1784   5
 -18  -4  11-42.4700 52.8674   2
 -18   4  11 18.3493 31.6462   5
 -18   4  11-43.8642 49.5789   2
 -18  -4  12 281.443 93.8548   2
 -18   4  12 325.668 81.4340   2
 -18   4  12 275.559 78.8409   5
 -18   4  13 46.1601 40.2229   5
 -18  -4  13 23.9008 59.9058   2
 -18   4  14 204.533 67.7468   2
 -18  -4  14 123.705 62.8109   2
 -18   4  14 198.432 64.7180   5
 -18  -4  15-71.0216 72.3485   2
 -18   4  15-0.67711 30.0922   2
 -18  -4  16-89.6794 69.2880   2
 -18   4  16 58.6637 36.9540   2
 -18  -4  17-217.158 81.1959   2
 -18   4  17-68.1992 40.7644   2
 -18  -4  18 202.268 79.7757   2
 -18  -6  -1 50.3021 43.9701   2
 -18   6  -1 28.9256 44.2673   2
 -18   6   0-28.6331 47.6374   2
 -18  -6   0-6.87169 35.4406   2
 -18   6   1 106.279 64.1004   5
 -18   6   1 18.7883 28.6372   2
 -18  -6   2 26.6820 42.8041   2
 -18   6   2-51.9832 53.4283   2
 -18   6   2 6.36947 34.0353   5
 -18  -6   3-8.52126 40.2077   2
 -18   6   3-0.30598 40.8999   5
 -18   6   3 59.5021 46.4980   2
 -18   6   4-30.7625 28.7941   5
 -18  -6   4 117.272 75.2133   2
 -18   6   4 65.7193 51.9691   2
 -18   6   5 154.987 77.1590   5
 -18   6   5 278.041 81.2775   2
 -18  -6   5 252.131 99.1734   2
 -18  -6   6-16.2624 41.5764   2
 -18   6   6 45.5334 42.4579   5
 -18   6   7 207.285 74.7131   5
 -18   6   7 111.091 54.0227   2
 -18  -6   7 343.018 101.048   2
 -18   6   8 69.4659 43.4973   5
 -18   6   8 33.8362 40.3950   2
 -18  -6   8 33.9397 66.7813   2
 -18   6   9 39.9847 42.9445   2
 -18   6   9 41.0772 52.5135   5
 -18  -6   9 42.5047 42.3965   2
 -18  -6  10-20.3628 33.5084   2
 -18   6  10 65.6408 49.9119   2
 -18   6  10-8.68621 26.9398   5
 -18  -6  11 123.425 68.8497   2
 -18   6  11 90.6709 51.8574   5
 -18   6  11 185.766 73.6292   2
 -18  -6  12-14.5950 32.1198   2
 -18   6  12 58.6254 34.0219   2
 -18   6  12-56.7017 44.8397   5
 -18  -6  13 237.190 98.1963   2
 -18   6  13 202.818 67.7117   5
 -18   6  14 4.51969 23.5309   5
 -18  -6  14-32.3141 59.6318   2
 -18   6  15-3.13692 35.1713   5
 -18  -6  15 25.6274 36.7725   2
 -18  -6  16 29.7341 67.6255   2
 -18  -6  17 50.4019 51.1899   2
 -18  -8   0 175.523 89.5718   2
 -18   8   1 20.0179 39.6306   5
 -18  -8   1 45.6032 49.0866   2
 -18   8   2 12.9108 34.1306   5
 -18  -8   2 134.166 76.1202   2
 -18   8   3 34.5005 40.5397   5
 -18   8   3 9.95532 29.3888   2
 -18  -8   3 42.2362 65.4389   2
 -18  -8   4 93.2654 67.9008   2
 -18   8   4-48.6141 49.5262   2
 -18   8   4 54.4661 55.5443   5
 -18  -8   5 35.5551 40.7813   2
 -18   8   5 13.1609 28.9564   5
 -18   8   5-0.37236 31.5457   2
 -18   8   6 32.5818 41.0400   2
 -18   8   6 55.9703 51.8353   5
 -18   8   7 62.5930 55.2397   5
 -18   8   7 97.3901 55.7352   2
 -18  -8   7 192.776 88.4506   2
 -18   8   8-4.02915 31.3866   5
 -18  -8   8 79.2967 63.9692   2
 -18   8   9-36.8216 34.7901   5
 -18  -8   9 13.6017 43.5293   2
 -18   8  10-15.7815 34.4744   5
 -18  -8  10-32.9862 40.0695   2
 -18  -8  11-20.3783 32.7207   2
 -18   8  11 149.133 67.5192   5
 -18  -8  12 227.889 82.4634   2
 -18   8  12 145.393 63.2428   5
 -18  -8  13-0.10837 36.2820   2
 -18   8  13 5.93526 23.6578   5
 -18   8  14 201.856 70.1347   5
 -18  -8  14-8.15722 41.7757   2
 -18  -8  15-156.135 73.7818   2
 -18   8  15-15.3359 23.8664   5
 -18  10   3 45.5282 42.8780   5
 -18 -10   3 68.6735 66.5715   2
 -18  10   4 32.5209 46.8065   5
 -18 -10   4-9.70458 39.9451   2
 -18  10   5 3.87614 54.3886   5
 -18 -10   5-18.2838 47.9652   2
 -18  10   6 58.9616 53.8486   5
 -18 -10   6 95.7704 65.2546   2
 -18  10   7 94.7019 57.1324   5
 -18 -10   7 288.466 99.6932   2
 -18  10   8-49.6616 50.4348   5
 -18 -10   8 33.2065 63.3668   2
 -18  10   9 35.1176 42.2000   5
 -18 -10   9 76.1967 54.0355   2
 -18  10  10 5.39977 39.1113   5
 -18 -10  10-40.5534 55.4083   2
 -18  10  11 8.09703 28.1830   5
 -18 -10  11 33.7792 63.7842   2
 -18  10  12 20.5869 41.5541   5
 -18  10  13 5.59493 26.9617   5
 -18  10  14-70.5589 47.1830   5
 -18  10  15 1.41759 38.1890   5
 -18  12  10 61.5858 45.2923   5
 -18  12  11-13.6376 32.4403   5
 -18  12  12-49.3831 44.9034   5
 -18  12  13 42.9575 42.8455   5
 -18  12  14 71.3349 56.1507   5
 -18  12  15-19.9329 33.0650   5
 -17  -1  -8 100.117 63.7475   1
 -17  -1  -5-118.233 65.4290   2
 -17   1  -5-43.2168 54.7654   2
 -17  -1  -4 10.4929 40.9803   2
 -17   1  -4 68.4003 49.3684   2
 -17   1  -3 56.4994 36.5878   2
 -17  -1  -3 98.7824 62.7929   2
 -17   1  -2 38.6138 44.1172   2
 -17  -1  -2 91.7509 62.6647   2
 -17  -1  -1-60.8784 52.4950   2
 -17   1  -1 27.4127 45.6591   2
 -17   1   0 66.4192 52.6641   2
 -17  -1   0-17.2373 42.5846   2
 -17   1   1-25.0323 48.5519   2
 -17  -1   1-0.71703 35.9035   2
 -17  -1   2 152.307 65.0988   2
 -17   1   2-2.45656 40.6685   2
 -17  -1   3 145.667 64.9467   2
 -17   1   3 198.601 68.7278   2
 -17  -1   4 165.156 72.4905   2
 -17   1   4 142.340 67.5227   2
 -17  -1   5 148.630 64.5907   2
 -17   1   5 172.638 71.1880   2
 -17   1   6 57.3545 52.0951   2
 -17  -1   6 45.4536 37.6757   2
 -17   1   7 33.7717 45.0162   2
 -17  -1   7-5.12627 34.1968   2
 -17  -1   8 278.948 86.1319   2
 -17   1   8 60.0610 45.4155   2
 -17   1   9 454.872 103.881   2
 -17  -1   9 290.267 88.6919   2
 -17   1  10 313.521 88.8705   2
 -17  -1  10 492.770 108.211   2
 -17   1  10 374.700 84.0292   5
 -17   1  11 38.1064 28.4598   5
 -17   1  11 172.154 69.6938   2
 -17  -1  11 54.1487 43.0300   2
 -17   1  12 43.0403 24.9972   5
 -17   1  12-7.95399 39.1571   2
 -17  -1  12 26.9157 26.1205   5
 -17  -1  12-0.49049 44.7773   2
 -17  -1  13-14.7448 40.1669   2
 -17   1  13 19.3378 24.6299   2
 -17   1  13 39.9520 29.7317   5
 -17  -1  13-0.56353 19.9316   5
 -17   1  14 120.337 49.8836   2
 -17   1  14 182.128 54.1578   5
 -17  -1  14 81.4560 30.8705   2
 -17   1  15 67.0345 31.5709   2
 -17  -1  15 96.4874 47.5113   2
 -17  -1  16 138.220 57.3376   2
 -17   1  16-22.8993 45.3664   2
 -17   1  17-82.2847 70.3711   2
 -17  -1  17 60.4926 43.0862   2
 -17  -1  18 76.7943 70.4532   2
 -17   1  19 22.0522 19.4097   2
 -17  -1  19 142.448 69.4748   2
 -17   1  20 8.29129 34.9780   2
 -17  -1  20 99.5791 52.8165   2
 -17   1  21 105.308 61.1086   2
 -17  -1  21 87.0926 54.1493   2
 -17   1  22 42.4583 40.1918   2
 -17  -1  22 107.852 53.1816   2
 -17   3  -5-63.3646 74.5269   2
 -17  -3  -5-2.04249 42.0740   2
 -17  -3  -4 87.0197 56.1260   2
 -17   3  -4 53.4180 34.6423   2
 -17   3  -3-43.5427 62.1039   2
 -17  -3  -3 73.3857 56.4166   2
 -17  -3  -2-85.0587 57.1065   2
 -17   3  -2-52.2739 52.0026   2
 -17  -3  -1-7.33055 42.9479   2
 -17   3  -1-18.7966 39.1162   2
 -17   3   0-12.4386 32.4923   2
 -17  -3   0-33.8384 50.5071   2
 -17  -3   1 79.7434 55.2059   2
 -17   3   1 131.591 66.8926   2
 -17   3   2 102.549 50.0803   2
 -17  -3   2 247.228 87.4986   2
 -17  -3   3 318.296 92.4801   2
 -17   3   3 216.972 70.1587   2
 -17   3   4 75.5021 47.6445   2
 -17  -3   4 205.911 76.9369   2
 -17  -3   5 221.139 79.2639   2
 -17   3   5 197.270 66.1546   2
 -17  -3   6-70.5352 54.6167   2
 -17   3   6 124.098 61.1136   2
 -17   3   7 67.4938 50.4431   5
 -17   3   7 41.5490 40.5921   2
 -17  -3   7 167.885 73.0981   2
 -17   3   8 126.631 59.2211   2
 -17  -3   8 258.592 85.0959   2
 -17   3   8 117.365 49.0858   5
 -17   3   9 173.229 60.3793   5
 -17  -3   9 315.678 89.0994   2
 -17   3   9 297.955 76.2699   2
 -17   3  10 186.839 61.4724   5
 -17   3  10 429.193 92.2995   2
 -17  -3  10 236.795 79.8410   2
 -17  -3  11 111.539 52.6448   2
 -17   3  11 103.279 51.0652   5
 -17  -3  12-61.2089 50.0118   2
 -17   3  12-8.96297 19.7697   5
 -17  -3  13-19.4153 35.2405   2
 -17   3  13 2.29772 20.6808   5
 -17   3  13 59.5919 34.0707   2
 -17  -3  14-22.0703 58.3626   2
 -17   3  14 56.9257 31.5826   2
 -17   3  14 42.4720 31.9098   5
 -17   3  15 118.388 42.5324   2
 -17  -3  15 139.183 60.0692   2
 -17   3  16 47.1855 30.3423   2
 -17  -3  16 70.9195 50.0671   2
 -17  -3  17 61.2037 58.8966   2
 -17   3  17-24.3249 45.6094   2
 -17  -3  18 7.34893 35.4793   2
 -17   3  18-106.753 68.7930   2
 -17   3  19-142.033 57.2530   2
 -17  -3  19 29.9007 26.2512   2
 -17  -3  20 49.5796 50.9871   2
 -17  -5  -4 84.5837 66.3135   2
 -17   5  -3-149.521 68.7336   2
 -17  -5  -3 212.727 80.7140   2
 -17   5  -2-29.9095 65.6443   2
 -17  -5  -2-84.6313 70.1486   2
 -17   5  -1-94.4851 66.9223   2
 -17  -5  -1-62.0736 60.0360   2
 -17  -5   0 52.6177 49.0759   2
 -17   5   0-43.9731 43.4057   2
 -17   5   1-12.8846 32.0743   2
 -17  -5   1 95.5983 62.1547   2
 -17  -5   2 274.986 89.2780   2
 -17   5   2 147.461 63.3064   2
 -17  -5   3 90.0438 57.4218   2
 -17   5   3 186.496 75.8052   2
 -17   5   4 81.2977 47.4296   2
 -17  -5   4 151.642 71.3561   2
 -17   5   4 108.372 60.1557   5
 -17   5   5 22.6001 33.5093   5
 -17   5   5-2.84016 40.6898   2
 -17   5   6 21.2063 28.5271   5
 -17   5   6-26.3563 41.1577   2
 -17  -5   7 97.0591 60.1868   2
 -17   5   7 57.7508 44.7891   2
 -17   5   7 9.80511 27.5919   5
 -17   5   8 362.974 86.8821   2
 -17   5   8 233.228 71.0276   5
 -17  -5   8 394.445 102.531   2
 -17  -5   9-12.4809 37.5646   2
 -17   5   9 96.9543 53.0650   2
 -17   5   9 131.053 60.1577   5
 -17   5  10 356.257 85.2531   5
 -17  -5  10 334.028 95.4742   2
 -17   5  10 378.742 82.2218   2
 -17   5  11 105.346 46.6031   5
 -17  -5  11 16.6273 34.8953   2
 -17   5  11 13.3827 33.2589   2
 -17   5  12 43.2274 40.3144   5
 -17  -5  12-51.7700 50.0571   2
 -17   5  12 117.682 37.9867   2
 -17   5  13 34.5359 42.3163   5
 -17  -5  13-51.4315 62.0193   2
 -17   5  13-5.46242 20.6338   4
 -17   5  14 136.941 53.8003   5
 -17  -5  14 103.128 50.8872   2
 -17   5  14 182.875 57.9484   2
 -17  -5  15-50.2170 59.7163   2
 -17   5  15 56.6139 30.1518   5
 -17   5  15 50.9414 31.7897   2
 -17   5  16 115.524 41.3292   2
 -17  -5  16 222.777 79.8942   2
 -17  -5  17 61.8223 59.4177   2
 -17  -5  18 179.222 79.2847   2
 -17  -5  19 42.1109 60.0750   2
 -17  -7  -3-16.7158 44.7894   2
 -17  -7  -2 30.3444 40.9789   2
 -17   7  -2 103.590 64.2228   5
 -17  -7  -1-33.2623 52.7093   2
 -17   7  -1 70.2301 52.1062   5
 -17   7  -1-31.2250 50.7985   2
 -17   7   0 14.0184 31.1951   5
 -17   7   0 2.62625 48.6769   2
 -17   7   1-72.6011 63.2549   2
 -17   7   1 50.9982 42.6626   5
 -17  -7   2 55.0821 68.8175   2
 -17   7   2 18.7234 36.0637   5
 -17   7   2-17.3199 45.4623   2
 -17   7   3 176.422 72.2631   5
 -17   7   3 113.067 43.5919   2
 -17  -7   3 268.427 109.694   2
 -17  -7   4 21.3534 51.9438   2
 -17   7   4 61.6202 38.1557   5
 -17   7   4 88.3575 47.1590   2
 -17   7   5 160.689 65.7301   2
 -17  -7   5 110.835 74.3616   2
 -17   7   5 65.4923 46.3298   5
 -17   7   6 64.2259 46.2641   5
 -17   7   6-9.36458 32.2008   2
 -17  -7   6 132.082 67.1533   2
 -17   7   7 51.1997 35.2576   5
 -17  -7   7 86.8341 51.1504   2
 -17   7   7-26.8243 39.6165   2
 -17  -7   8-95.3084 59.7541   2
 -17   7   8-8.89539 32.4633   5
 -17   7   8-17.9337 32.6497   2
 -17   7   9 254.175 71.2122   2
 -17   7   9 263.804 79.3708   5
 -17  -7   9 276.491 92.4764   2
 -17  -7  10 88.8393 60.8520   2
 -17   7  10 125.308 53.2681   5
 -17   7  10 83.5290 47.4716   2
 -17  -7  11 38.3869 35.8635   2
 -17   7  11 150.898 55.5195   2
 -17   7  11 132.370 63.8294   5
 -17   7  12 57.0360 37.4625   5
 -17  -7  12-6.76446 41.0095   2
 -17   7  13 64.9065 40.0733   5
 -17  -7  13-30.7872 44.3815   2
 -17  -7  14 103.849 62.0881   2
 -17   7  14-0.68058 32.4306   5
 -17   7  15 238.960 69.3276   5
 -17   7  15 292.139 73.1412   4
 -17  -7  15 176.479 77.0068   2
 -17  -7  16 122.981 67.2542   2
 -17   7  16 20.5222 23.3801   4
 -17  -7  17 88.3326 57.6412   2
 -17   7  17 55.8948 39.7188   4
 -17  -9  -2 21.9196 49.6254   2
 -17   9  -1 58.4186 38.2498   5
 -17  -9  -1 36.1886 40.7822   2
 -17  -9   0 53.7977 74.2940   2
 -17   9   0 35.8636 50.0706   5
 -17   9   1 13.2566 34.1971   5
 -17  -9   1 212.977 89.6794   2
 -17   9   2 76.4480 57.4412   5
 -17  -9   2 190.843 84.5744   2
 -17  -9   3 56.3877 59.9667   2
 -17   9   3-5.09582 34.1281   5
 -17  -9   4 148.860 71.9267   2
 -17   9   4 70.6767 61.0656   5
 -17   9   4 26.0738 29.7075   2
 -17   9   5 2.37151 21.6325   2
 -17   9   5 54.8346 56.4521   5
 -17  -9   6 167.569 74.9015   2
 -17   9   6 13.5993 34.5478   5
 -17   9   7-10.4209 28.7439   5
 -17  -9   7 50.7845 51.4658   2
 -17   9   8 153.613 65.5920   5
 -17  -9   8 123.207 66.9905   2
 -17   9   9 26.3495 36.1731   5
 -17  -9   9 13.8428 30.5900   2
 -17   9  10 269.531 85.7910   5
 -17  -9  10 261.242 90.0164   2
 -17  -9  11-31.7455 47.9787   2
 -17   9  11 19.2481 28.3128   5
 -17  -9  12-71.3786 49.9656   2
 -17   9  12-17.1342 35.6755   5
 -17  -9  13-49.3949 69.4854   2
 -17   9  13-17.6326 42.2904   5
 -17  -9  14 78.0514 60.0075   2
 -17   9  14 114.371 60.3744   5
 -17   9  15 83.7618 48.2264   5
 -17  -9  15-135.645 68.2414   2
 -17   9  16 172.025 68.7442   5
 -17   9  16 126.644 54.5658   4
 -17   9  17 22.6984 30.4172   4
 -17   9  18-47.9139 43.4151   4
 -17   9  19 233.241 73.2011   4
 -17 -11   0 72.7266 61.2343   2
 -17 -11   1 96.1546 66.3267   2
 -17 -11   2 211.574 92.9465   2
 -17  11   2-18.4670 37.0112   5
 -17  11   3 86.0024 76.1586   5
 -17 -11   3 190.868 85.8258   2
 -17  11   4 4.30606 31.0433   5
 -17 -11   4-0.64814 68.7621   2
 -17 -11   5 63.4447 56.7182   2
 -17  11   5 51.0791 37.2068   5
 -17 -11   6 223.219 90.5215   2
 -17  11   6-5.32296 34.4608   5
 -17  11   7 19.9929 34.8714   5
 -17 -11   7 79.3903 65.7273   2
 -17 -11   8 65.4198 67.1034   2
 -17  11   8-109.939 61.6935   5
 -17 -11   9 290.840 97.7500   2
 -17  11   9 300.573 91.0396   5
 -17  11  10-43.1374 52.3847   5
 -17 -11  10-15.5161 38.2292   2
 -17 -11  11-23.0062 48.0555   2
 -17  11  11-14.0659 27.9846   5
 -17  11  12-65.9236 47.0339   5
 -17 -11  12-76.2571 80.8857   2
 -17  11  13-3.96303 37.9915   5
 -17  11  14-46.5077 40.5163   5
 -17  11  15 232.641 89.0739   5
 -17  11  16 78.7332 55.8405   5
 -17  11  17 117.350 60.2860   4
 -17  13   8-15.6133 50.3575   5
 -17  13   9 14.5815 50.0549   5
 -17  13  10 5.54151 34.6460   5
 -17  13  11-69.7607 52.3508   5
 -17  13  12 41.4839 47.2132   5
 -17  13  13 58.3576 57.9789   5
 -17  13  14 60.5781 46.4666   5
 -17  13  15-12.1509 29.4551   5
 -16   0 -10 98.5812 52.6856   1
 -16   0  -9 62.2710 49.1315   1
 -16   0  -8 95.8646 61.6756   1
 -16   0  -7 33.0272 30.6644   1
 -16   0  -7-131.605 69.1011   2
 -16   0  -6-8.75370 44.9273   2
 -16   0  -5-53.9259 63.2472   2
 -16   0  -4-84.0072 62.8160   2
 -16   0  -3-15.5100 47.9202   2
 -16   0  -2 138.455 69.0935   2
 -16   0  -1-58.3450 50.0733   2
 -16   0   0 267.097 80.9517   2
 -16   0   1-30.3887 44.0777   2
 -16   0   2 9.79420 46.5842   2
 -16   0   3 57.1678 58.9508   2
 -16   0   4 163.337 62.2403   2
 -16   0   5 38.8949 45.3067   2
 -16   0   6 621.444 119.737   2
 -16   0   7 59.8111 50.9487   2
 -16   0   8 318.428 85.7540   2
 -16   0   9-20.9210 25.6245   2
 -16   0  10 273.671 76.8959   2
 -16   0  11-67.6831 49.8079   2
 -16   0  11 2.26659 24.9991   5
 -16   0  12 705.916 98.7494   5
 -16   0  12 776.166 123.685   2
 -16   0  13-3.15443 22.5836   5
 -16   0  13-24.0317 51.7320   2
 -16   0  14 74.1638 29.8160   2
 -16   0  14 185.520 47.1205   5
 -16   0  15-97.4051 74.5163   2
 -16   0  16 74.7743 28.1010   2
 -16   0  17 30.0546 29.5369   2
 -16   0  18 401.793 99.8781   2
 -16   0  19-7.75761 19.2955   2
 -16   0  20 259.339 80.9608   2
 -16   0  21 33.2751 31.0253   2
 -16   0  22 14.5446 19.7592   2
 -16   0  23 17.8149 30.9279   2
 -16  -2  -9-12.0777 30.9081   1
 -16  -2  -8 32.4619 37.1988   1
 -16  -2  -7-48.2951 48.9747   2
 -16   2  -7 107.916 51.8672   1
 -16  -2  -6-41.1263 45.8204   2
 -16   2  -6 35.7227 37.7461   1
 -16   2  -6-46.3221 72.6097   2
 -16   2  -5-11.4091 39.9437   2
 -16  -2  -5 49.8565 46.7832   2
 -16  -2  -4-3.98799 32.5898   2
 -16   2  -4-54.0390 33.1285   2
 -16   2  -3 58.9254 41.4044   2
 -16  -2  -3-7.78317 45.5149   2
 -16  -2  -2-62.9487 53.1482   2
 -16   2  -2-18.4494 37.5371   2
 -16  -2  -1 73.0189 49.9717   2
 -16   2  -1 284.394 84.8742   2
 -16  -2   0-10.4127 49.4602   2
 -16   2   0 115.543 65.7183   2
 -16  -2   1 200.178 79.3213   2
 -16   2   1 94.1735 43.2051   2
 -16   2   2-43.8110 44.7180   2
 -16  -2   2 64.5233 66.0848   2
 -16  -2   3 108.649 58.1692   2
 -16   2   3 14.4975 47.9243   2
 -16  -2   4 99.3671 54.8602   2
 -16   2   4 97.5583 55.1613   2
 -16  -2   5 405.555 98.9832   2
 -16   2   5 457.512 98.0713   2
 -16  -2   6 171.704 68.4427   2
 -16   2   6 8.75766 33.0882   2
 -16   2   7 708.019 118.043   2
 -16  -2   7 881.036 134.955   2
 -16   2   8-85.3943 47.8550   2
 -16  -2   8 27.2359 39.2995   2
 -16   2   9-18.7266 26.5704   5
 -16  -2   9-3.97588 30.7673   2
 -16   2  10 60.0524 51.3724   2
 -16   2  10 39.9986 24.4972   4
 -16   2  10 46.9792 36.1443   5
 -16  -2  10-22.1166 34.6840   2
 -16   2  11 606.406 73.8221   4
 -16  -2  11 675.404 118.992   2
 -16   2  11 762.997 119.328   2
 -16   2  11 709.445 105.840   5
 -16   2  12 9.37415 28.7019   5
 -16   2  12-23.8480 36.4810   2
 -16  -2  12-39.5120 31.4685   5
 -16  -2  12-48.1374 58.0066   2
 -16   2  12 0.61147 13.4767   4
 -16   2  13 614.917 81.3894   4
 -16   2  13 552.708 100.270   2
 -16  -2  13 466.535 100.053   2
 -16  -2  13 561.586 79.4407   5
 -16   2  13 640.701 94.2930   5
 -16   2  14-18.0358 19.2710   4
 -16  -2  14-86.7192 67.3588   2
 -16   2  14-33.5604 49.5827   2
 -16   2  14 24.8338 26.0081   5
 -16  -2  15 58.2780 43.7993   2
 -16   2  15-69.7670 55.7476   2
 -16   2  15 33.8593 24.5556   5
 -16  -2  16 99.7536 57.2557   2
 -16   2  16-96.3338 65.8756   2
 -16  -2  17 217.873 78.7376   2
 -16   2  17 79.7704 32.8518   2
 -16   2  18 4.40748 24.2396   2
 -16  -2  18 95.6108 56.3655   2
 -16  -2  19 252.956 83.2446   2
 -16   2  19 102.930 44.3333   2
 -16   2  20-74.1404 43.1438   2
 -16  -2  20 75.9420 57.4429   2
 -16  -2  21 19.5995 30.1020   2
 -16   2  21 21.6517 19.2976   2
 -16  -2  22 10.2684 26.8615   2
 -16   2  22 12.2129 25.0161   2
 -16  -4  -6 62.8986 53.4317   2
 -16  -4  -5 3.72126 42.0653   2
 -16  -4  -4 72.2561 59.1884   2
 -16   4  -4-86.9770 75.6879   2
 -16   4  -3-60.3299 53.8888   2
 -16  -4  -3 70.9826 39.5367   2
 -16  -4  -2-27.4785 52.5002   2
 -16   4  -2 9.19337 44.6723   2
 -16   4  -1-54.4865 50.1527   2
 -16  -4  -1-103.175 58.5420   2
 -16   4   0 299.400 80.8860   2
 -16  -4   0 442.098 106.756   2
 -16  -4   1 71.2490 54.6851   2
 -16   4   1 86.2582 52.4209   2
 -16  -4   2 268.298 85.4413   2
 -16   4   2 221.150 67.9633   2
 -16   4   3 14.5303 34.4211   2
 -16  -4   3 112.315 71.5584   2
 -16   4   4 66.1067 42.6013   2
 -16  -4   4 124.190 65.4851   2
 -16   4   5 81.4157 51.6631   2
 -16  -4   5 58.0195 53.5410   2
 -16  -4   6 1142.20 156.628   2
 -16   4   6 979.805 140.680   5
 -16   4   6 1050.82 137.375   2
 -16  -4   7 98.4077 57.3829   2
 -16   4   7 42.5613 39.1224   2
 -16   4   7 27.7391 41.5018   5
 -16   4   8 199.955 62.5236   2
 -16   4   8 199.182 63.6121   5
 -16  -4   8 189.236 70.8643   2
 -16  -4   9-39.6809 38.1870   2
 -16   4   9 25.9498 31.7699   5
 -16   4   9-61.6588 41.1865   2
 -16  -4  10 84.1923 48.1310   2
 -16   4  10 34.1148 26.6377   5
 -16   4  11-5.67087 22.9034   5
 -16   4  11 69.1711 45.3621   2
 -16  -4  11 6.71180 40.6962   2
 -16   4  12 543.346 96.5867   2
 -16   4  12 478.754 88.8776   5
 -16  -4  12 477.247 103.292   2
 -16   4  13 4.63517 21.0613   2
 -16  -4  13-29.4193 54.7139   2
 -16   4  13 21.1654 28.0084   5
 -16   4  13 14.0555 16.3138   4
 -16  -4  14 130.968 56.9691   2
 -16   4  14 118.861 44.3778   2
 -16   4  14 179.717 54.3818   5
 -16   4  14 232.657 59.0998   4
 -16   4  15-65.2575 49.0105   2
 -16   4  15 3.09208 17.8624   4
 -16  -4  15-1.85941 27.8694   2
 -16   4  15-2.46371 17.5194   5
 -16   4  16-31.5031 38.9580   2
 -16   4  16-29.8663 29.1339   4
 -16   4  17 4.81970 15.6087   4
 -16  -4  17 34.8566 52.6753   2
 -16   4  18 181.518 61.6212   2
 -16  -4  18 197.837 84.1397   2
 -16   4  18 315.752 76.9866   4
 -16   4  19 6.28934 31.4574   2
 -16   4  19 2.51287 22.3679   4
 -16  -4  19 5.98997 37.2839   2
 -16  -4  20 13.6636 37.0505   2
 -16  -4  21 37.0814 43.2741   2
 -16  -6  -6 13.1973 43.6550   2
 -16  -6  -5 72.0180 53.7388   2
 -16  -6  -4 150.129 89.8382   2
 -16  -6  -3-38.1706 53.2253   2
 -16  -6  -2 89.8431 69.1794   2
 -16   6  -2-106.727 75.5237   2
 -16  -6  -1 177.776 70.1721   2
 -16   6  -1-7.39571 39.1171   2
 -16  -6   0 89.5383 67.2043   2
 -16   6   0-73.8347 58.6560   2
 -16   6   1 124.474 50.1728   2
 -16  -6   1 292.138 89.2691   2
 -16   6   2 36.4774 27.9535   5
 -16   6   2-0.51240 29.1879   2
 -16  -6   2 87.1837 62.3737   2
 -16   6   3 20.1380 45.5990   2
 -16  -6   3-7.09264 45.5850   2
 -16   6   3-16.3208 29.8680   5
 -16   6   4 37.5734 42.8573   5
 -16   6   4 140.028 57.3302   2
 -16   6   5 470.183 87.7514   2
 -16   6   5 561.358 111.545   5
 -16  -6   5 694.813 136.797   2
 -16  -6   6 136.661 72.4972   2
 -16   6   6 57.4709 35.3183   2
 -16   6   6 90.8019 46.7990   5
 -16   6   7 404.046 81.7810   2
 -16   6   7 465.346 104.515   5
 -16  -6   7 466.494 112.473   2
 -16   6   8 64.6117 50.3669   5
 -16   6   8 131.170 51.9815   2
 -16  -6   8 47.2929 39.8517   2
 -16   6   9 14.8483 34.2884   5
 -16  -6   9 27.4316 37.5148   2
 -16   6   9 56.3558 41.6781   2
 -16   6  10-15.3820 24.0546   2
 -16  -6  10-63.6528 52.2872   2
 -16   6  10 2.55265 30.9385   5
 -16   6  11 214.310 49.4494   2
 -16   6  11 275.327 73.8875   5
 -16  -6  11 274.917 73.2401   2
 -16   6  12-36.8126 46.5917   2
 -16  -6  12-35.8860 51.0505   2
 -16   6  12 22.5973 29.8643   5
 -16   6  13 489.164 88.9279   2
 -16   6  13 394.012 81.9817   5
 -16  -6  13 178.000 63.4514   2
 -16   6  14-39.1155 37.1247   2
 -16  -6  14-3.50197 44.8932   2
 -16   6  14 61.0199 37.8181   4
 -16   6  14 33.1939 29.1313   5
 -16   6  15-15.0823 28.9799   2
 -16  -6  15 53.4210 64.7843   2
 -16   6  15-42.4128 31.4311   5
 -16   6  15 90.6190 42.4360   4
 -16   6  16 25.3305 32.2196   4
 -16   6  16 23.7716 21.3768   5
 -16  -6  16 19.1755 48.9142   2
 -16  -6  17 170.589 69.3412   2
 -16   6  17 73.5985 39.3186   4
 -16   6  18 70.8093 45.4078   4
 -16  -6  18 73.1617 57.6715   2
 -16   6  19 294.037 82.3776   4
 -16  -6  19 255.881 88.7967   2
 -16   6  20 60.6742 42.8207   4
 -16   6  21 23.0879 54.3309   4
 -16   8  -5 26.3956 35.3266   5
 -16  -8  -5 98.0270 67.2831   2
 -16   8  -4 57.3265 52.8145   5
 -16  -8  -4 103.589 58.4464   2
 -16   8  -3 5.68392 30.5975   5
 -16  -8  -3-96.0637 70.2973   2
 -16   8  -2 62.8202 47.6411   5
 -16  -8  -2-67.1826 60.8145   2
 -16  -8  -1-36.3792 45.8074   2
 -16   8  -1 88.5530 61.4885   5
 -16  -8   0 204.905 81.6587   2
 -16   8   0 58.2039 51.0632   5
 -16   8   1-78.4622 57.9081   2
 -16   8   1 34.1295 29.9795   5
 -16   8   2 114.306 69.5468   5
 -16  -8   2 9.72198 47.7989   2
 -16   8   2-1.64872 41.5627   2
 -16   8   3-7.06157 38.1393   2
 -16  -8   3-49.1714 56.9292   2
 -16   8   3 24.8040 31.3819   5
 -16   8   4 48.3560 30.9743   2
 -16   8   4 88.7914 62.0261   5
 -16  -8   4 108.078 76.8653   2
 -16   8   5-1.34911 25.3741   2
 -16   8   5 45.9130 47.7053   5
 -16   8   6 384.697 79.9498   2
 -16   8   6 281.526 82.8572   5
 -16  -8   6 347.436 106.509   2
 -16   8   7 80.1534 47.0636   5
 -16  -8   7 228.955 80.5426   2
 -16   8   7 133.002 48.8411   2
 -16  -8   8 35.6381 38.4410   2
 -16   8   8 90.0898 41.6123   2
 -16   8   8 108.377 55.6574   5
 -16  -8   9-71.1970 58.1146   2
 -16   8   9 44.0264 39.4512   2
 -16   8   9 46.9880 37.8508   5
 -16  -8  10 138.541 54.6728   2
 -16   8  10 84.8981 49.7116   5
 -16   8  10 199.632 62.1018   2
 -16  -8  11 35.2823 51.6132   2
 -16   8  11 147.773 61.8991   5
 -16   8  12 363.708 88.4229   5
 -16  -8  12 306.361 84.6594   2
 -16  -8  13-6.19242 66.4569   2
 -16   8  13 82.0761 42.6549   5
 -16   8  14 103.168 46.0070   5
 -16  -8  14 226.309 74.5319   2
 -16   8  15-42.8055 26.1477   5
 -16  -8  15 63.1850 61.5986   2
 -16   8  16-51.6358 40.0894   5
 -16   8  16-64.0218 39.6309   4
 -16  -8  16 18.3994 48.2623   2
 -16   8  17-123.304 54.5359   4
 -16  -8  17 14.5189 27.6780   2
 -16   8  18 44.3275 32.5767   4
 -16  -8  18 119.296 73.0517   2
 -16   8  19-53.9664 41.7888   4
 -16   8  20 135.463 57.4879   4
 -16   8  21 45.7185 51.7850   4
 -16 -10  -4-86.4943 63.2333   2
 -16  10  -3 30.6418 34.6202   5
 -16 -10  -3 17.5608 43.1421   2
 -16  10  -2 52.1531 61.9859   5
 -16 -10  -2 122.218 78.4683   2
 -16  10  -1 50.9050 42.8272   5
 -16 -10  -1 162.286 84.4179   2
 -16 -10   0 159.939 84.2808   2
 -16  10   0-31.0275 39.1919   5
 -16 -10   1 154.264 77.2837   2
 -16  10   1 68.8697 62.5470   5
 -16  10   2 88.7303 69.1386   5
 -16 -10   2 90.9244 59.5905   2
 -16 -10   3 10.5468 41.3530   2
 -16  10   3-6.21334 36.7394   5
 -16  10   4 52.0520 35.2040   5
 -16 -10   4 30.1521 43.8121   2
 -16  10   5 150.578 67.6661   5
 -16 -10   5 188.121 79.7305   2
 -16 -10   6 70.9769 52.6985   2
 -16  10   6 28.0774 42.8126   5
 -16 -10   7 154.668 72.4418   2
 -16  10   7 253.974 81.1682   5
 -16  10   8 67.1587 51.1755   5
 -16 -10   8 37.3232 31.8470   2
 -16 -10   9-14.6591 35.8819   2
 -16  10   9 39.2096 36.8050   5
 -16  10  10 178.404 70.8556   5
 -16 -10  10 113.719 63.2775   2
 -16  10  11 77.0906 38.2248   5
 -16 -10  11-45.7689 49.8496   2
 -16  10  12 44.3116 40.4242   5
 -16 -10  12 96.3784 53.9332   2
 -16 -10  13 60.1686 37.7014   2
 -16  10  13-7.98950 29.3706   5
 -16 -10  14 78.1813 54.6124   2
 -16  10  14-6.25748 23.9411   5
 -16  10  15-66.0363 43.0867   5
 -16 -10  15 0.32335 40.3626   2
 -16  10  16 39.7031 30.7154   5
 -16 -10  16 56.9988 55.7833   2
 -16  10  17 12.8671 32.6855   4
 -16  10  18 37.5899 38.6527   4
 -16  10  19 49.2240 33.7318   4
 -16 -12  -2 5.04092 54.1719   2
 -16 -12  -1 51.9411 45.9975   2
 -16 -12   0 250.040 96.7095   2
 -16  12   0 108.682 65.8829   5
 -16 -12   1 170.702 77.6342   2
 -16  12   1 84.4138 62.9538   5
 -16 -12   2 74.0694 59.8084   2
 -16  12   2 57.9521 47.2786   5
 -16 -12   3-60.5061 49.0790   2
 -16  12   3 34.0896 35.1970   5
 -16  12   4 84.9955 54.0012   5
 -16 -12   4 100.305 66.0252   2
 -16  12   5 45.6168 48.3554   5
 -16 -12   5 124.553 77.3407   2
 -16 -12   6 247.670 96.4567   2
 -16  12   6 119.978 66.8506   5
 -16  12   7 151.738 71.9713   5
 -16 -12   7 176.442 82.5654   2
 -16 -12   8 48.9707 52.2864   2
 -16  12   8 140.434 70.4948   5
 -16  12   9 50.7315 33.8077   5
 -16 -12   9 20.3497 39.9557   2
 -16 -12  10-17.9783 43.4976   2
 -16  12  10 16.5224 36.3969   5
 -16  12  11-34.7222 46.4117   5
 -16 -12  11-64.1657 62.8012   2
 -16  12  12 100.589 55.5534   5
 -16 -12  12-83.5338 67.5378   2
 -16 -12  13-4.99814 52.4690   2
 -16  12  13 29.2710 50.0638   5
 -16  12  14 91.2334 53.7174   5
 -16  12  15 26.3026 28.4421   5
 -16  12  16 3.89984 25.8595   5
 -16  12  17 64.1019 43.3688   5
 -16 -14   2 50.1427 66.0049   2
 -16 -14   3 42.2333 67.5231   2
 -16 -14   4 12.9885 45.3269   2
 -16 -14   5 276.059 96.0830   2
 -16 -14   6 243.396 103.830   2
 -16  14   7 3.82079 38.6464   5
 -16 -14   7 32.1187 46.5829   2
 -16 -14   8-23.5893 40.5992   2
 -16  14   8-15.4654 39.3555   5
 -16  14   9 5.46438 33.0885   5
 -16 -14   9-23.9769 38.9264   2
 -16  14  10-3.00249 44.8196   5
 -16  14  11 75.2530 45.8264   5
 -16  14  12 117.503 72.0593   5
 -16  14  13 124.425 71.1254   5
 -15  -1 -11 36.0982 31.5443   1
 -15   1 -10 54.4739 49.7416   1
 -15  -1 -10 0.09909 34.8052   1
 -15   1  -9 95.3803 55.4771   1
 -15  -1  -9-16.2347 23.9654   1
 -15   1  -8-61.2910 47.5725   1
 -15  -1  -8 26.2534 43.0575   1
 -15  -1  -8-43.6472 71.7554   2
 -15   1  -7 69.4172 49.7204   1
 -15   1  -7-91.2669 79.4465   2
 -15  -1  -7-29.6085 66.6966   2
 -15   1  -6-50.1412 46.0552   2
 -15  -1  -6-91.9913 67.5915   2
 -15  -1  -5-0.09539 31.4748   2
 -15   1  -5 49.2634 35.6812   2
 -15   1  -4 91.3466 48.7285   2
 -15  -1  -4 128.744 65.6428   2
 -15  -1  -3 249.836 81.7658   2
 -15   1  -3 80.9597 38.9047   2
 -15  -1  -2 102.696 54.5686   2
 -15   1  -2 246.329 88.8565   2
 -15   1  -1 120.103 64.0970   2
 -15  -1  -1 31.2045 37.2678   2
 -15  -1   0-23.0880 42.1931   2
 -15   1   0-15.1264 53.5877   2
 -15   1   1 291.078 78.8339   2
 -15  -1   1 293.590 82.1742   2
 -15  -1   2 472.470 99.6508   2
 -15   1   2 500.199 103.443   2
 -15   1   3 534.667 105.112   2
 -15  -1   3 599.872 117.123   2
 -15  -1   4 402.148 92.4766   2
 -15   1   4 372.182 87.0380   2
 -15  -1   5 72.9699 31.6934   2
 -15   1   5 180.238 63.1167   2
 -15  -1   6 135.212 62.1923   2
 -15   1   6-100.236 56.4966   2
 -15  -1   7 58.1532 47.8365   2
 -15   1   7 209.739 74.8827   2
 -15  -1   8 341.269 80.9314   2
 -15   1   8 277.195 77.4710   2
 -15   1   9 619.666 63.3872   4
 -15   1   9 742.401 117.112   2
 -15  -1   9 616.182 107.532   2
 -15   1  10 697.103 100.739   5
 -15  -1  10 683.596 110.170   2
 -15   1  10 667.456 69.2426   4
 -15   1  10 641.102 106.803   2
 -15   1  11 234.526 45.2636   4
 -15  -1  11 145.679 27.2693   4
 -15   1  11 161.819 51.5432   2
 -15  -1  11 138.396 52.7228   2
 -15   1  11 208.079 55.3835   5
 -15   1  12 50.2584 24.4123   4
 -15  -1  12-18.3313 50.4198   2
 -15   1  12 30.7180 20.2729   5
 -15  -1  12 54.6924 20.1739   4
 -15  -1  12 41.9412 21.6511   5
 -15   1  12-32.6313 46.7093   2
 -15   1  13-76.7349 56.7048   2
 -15  -1  13 6.38559 14.8498   4
 -15  -1  13 23.4407 18.9820   5
 -15  -1  13-63.5194 47.3636   2
 -15   1  13-12.9653 20.6099   5
 -15   1  13 18.3309 18.1544   4
 -15  -1  14 186.503 45.9069   4
 -15   1  14 79.8202 40.7953   2
 -15   1  14 176.851 50.0424   4
 -15  -1  14 313.633 90.2591   2
 -15  -1  14 134.837 34.6382   5
 -15   1  14 115.195 35.8371   5
 -15   1  15 437.284 77.1397   4
 -15   1  15 268.412 49.8528   5
 -15  -1  15 373.732 93.4349   2
 -15   1  15 340.238 82.2683   2
 -15  -1  16 250.112 75.2090   2
 -15   1  16 344.714 71.7883   4
 -15   1  16 268.650 75.4737   2
 -15   1  17 6.20859 31.2418   2
 -15  -1  17 7.57056 31.0589   2
 -15   1  17 55.7978 29.1969   4
 -15   1  18 7.10899 18.5507   4
 -15   1  18 16.5042 24.8136   2
 -15  -1  18-16.3074 27.8716   2
 -15  -1  19 4.71253 19.8454   2
 -15   1  19-6.10322 29.0400   4
 -15   1  19-11.8649 38.0542   2
 -15   1  20-25.9759 31.5621   4
 -15   1  20 10.1608 20.7358   2
 -15  -1  20-9.95539 30.8348   2
 -15  -1  21-2.63668 21.9988   2
 -15   1  21 55.4375 40.0693   2
 -15   1  22-30.4320 31.5174   2
 -15  -1  22-89.1497 50.8858   2
 -15  -1  23-23.5029 30.8186   2
 -15   1  23 67.7471 43.6968   2
 -15  -3 -10 38.7110 44.0924   1
 -15  -3  -9 149.713 66.8191   1
 -15  -3  -8-195.660 79.6296   2
 -15   3  -7 20.0473 36.0178   1
 -15  -3  -7 12.7856 33.8518   2
 -15  -3  -6-101.775 64.8221   2
 -15   3  -6 16.1054 30.4682   1
 -15  -3  -5 35.8245 49.2434   2
 -15   3  -5-114.370 71.7889   2
 -15   3  -4 21.6420 41.7836   2
 -15  -3  -4 157.737 70.6369   2
 -15   3  -3 168.606 59.0383   2
 -15  -3  -3 215.847 70.0233   2
 -15   3  -2-47.6258 55.4781   2
 -15  -3  -2-36.8169 46.2988   2
 -15   3  -1 64.4914 46.3907   2
 -15  -3  -1 6.21521 38.1312   2
 -15   3   0 75.2822 49.9347   2
 -15  -3   0 26.7691 57.3190   2
 -15  -3   1 293.143 84.9512   2
 -15   3   1 38.1596 31.2461   2
 -15   3   2 194.560 61.6574   2
 -15  -3   2 301.513 89.0503   2
 -15  -3   3 453.261 99.4801   2
 -15   3   3 499.658 94.9383   2
 -15   3   4 525.260 99.2430   2
 -15  -3   4 425.951 89.1168   2
 -15   3   5 200.798 69.6492   2
 -15  -3   5 225.498 83.5162   2
 -15  -3   6 89.1774 49.9783   2
 -15   3   6 53.6756 46.2060   2
 -15  -3   7 221.037 70.8467   2
 -15   3   7 142.318 52.4191   5
 -15   3   7 250.340 60.3798   2
 -15   3   8 353.970 77.1261   5
 -15  -3   8 390.307 91.4236   2
 -15   3   8 427.426 87.4720   2
 -15   3   9 623.857 107.292   2
 -15  -3   9 488.706 98.9118   2
 -15   3   9 538.697 93.3281   5
 -15   3  10 450.281 83.2569   5
 -15  -3  10 318.522 75.1869   2
 -15   3  10 531.613 96.8334   2
 -15   3  11 100.654 45.6390   2
 -15   3  11 160.398 53.9788   5
 -15  -3  11 100.551 30.2395   2
 -15   3  12 8.42564 30.6066   5
 -15   3  12-42.4756 32.1508   2
 -15  -3  12-31.0876 47.8065   2
 -15   3  12 10.7958 21.9950   4
 -15   3  13-11.4212 31.1590   2
 -15   3  13 120.489 41.1410   5
 -15  -3  13 89.4664 40.6127   2
 -15  -3  13 86.3926 29.5847   5
 -15   3  13 94.8377 33.7984   4
 -15  -3  14 50.8418 39.7395   2
 -15   3  14-10.3556 37.7716   2
 -15   3  14 40.5170 31.3287   5
 -15   3  14 140.309 49.3096   4
 -15   3  15 280.633 59.4806   5
 -15  -3  15 430.878 101.255   2
 -15   3  15 344.173 73.0233   4
 -15   3  15 297.816 66.8565   2
 -15  -3  16 135.027 68.5181   2
 -15   3  16 147.014 53.3485   4
 -15   3  16 68.8547 30.3888   2
 -15  -3  17 127.758 60.5398   2
 -15   3  17 75.9942 32.9631   2
 -15   3  17 129.940 43.1059   4
 -15   3  18 14.6665 22.0391   4
 -15  -3  18-21.9210 33.9342   2
 -15   3  18-69.6444 43.1840   2
 -15  -3  19-7.12095 33.3088   2
 -15   3  19-46.3574 35.2841   4
 -15   3  19 3.92849 21.1868   2
 -15  -3  20-2.90868 37.4854   2
 -15   3  20 61.1725 40.1009   2
 -15   3  20-59.7914 41.0192   4
 -15   3  21 134.355 60.5975   2
 -15  -3  21 169.959 77.7400   2
 -15   3  21 5.97039 21.7007   4
 -15   3  22 10.2365 38.5830   4
 -15  -3  22 65.2240 49.7356   2
 -15  -5  -8 3.29970 39.4081   2
 -15  -5  -7-92.9423 66.7866   2
 -15  -5  -6-46.3977 49.1393   2
 -15  -5  -5 113.434 64.3044   2
 -15  -5  -4 306.453 96.3142   2
 -15   5  -3-91.9708 66.0126   2
 -15  -5  -3-56.5935 56.6311   2
 -15   5  -2 146.131 57.0356   2
 -15  -5  -2 121.724 56.5893   2
 -15   5  -1-7.55135 36.3161   2
 -15  -5  -1 68.9454 53.2870   2
 -15  -5   0 100.519 61.0463   2
 -15   5   0 3.17669 34.9216   2
 -15   5   1 50.3756 41.8602   2
 -15  -5   1-14.2461 35.0258   2
 -15  -5   2 338.072 91.8248   2
 -15   5   2 329.701 83.5844   2
 -15  -5   3 175.590 65.4075   2
 -15   5   3 201.467 55.1122   2
 -15  -5   4 633.646 115.821   2
 -15   5   4 527.991 107.625   5
 -15   5   4 499.742 89.6379   2
 -15  -5   5 217.237 87.8784   2
 -15   5   5 106.311 48.3384   5
 -15   5   5 139.146 52.9529   2
 -15   5   6 60.6906 41.4493   2
 -15   5   6 60.6239 50.9997   5
 -15  -5   6 3.45240 28.4593   2
 -15   5   7 202.473 64.7453   5
 -15  -5   7 198.646 72.9447   2
 -15   5   7 120.901 52.5697   2
 -15   5   8 361.499 84.5679   5
 -15  -5   8 402.107 92.5257   2
 -15   5   8 445.049 81.1596   2
 -15   5   9 260.769 67.9202   5
 -15   5   9 207.227 56.5855   2
 -15  -5   9 216.957 73.0027   2
 -15  -5  10 469.974 98.4619   2
 -15   5  10 550.339 85.6946   2
 -15   5  10 440.452 86.2235   5
 -15   5  11 183.694 58.1680   2
 -15  -5  11 33.3798 26.6848   2
 -15   5  11 66.2958 39.7821   5
 -15   5  12 23.5874 22.7531   5
 -15   5  12 6.04981 19.7901   2
 -15   5  13-69.2309 40.7081   2
 -15   5  13-27.8351 26.4402   5
 -15  -5  14 303.482 86.1853   2
 -15   5  14 391.411 80.6857   4
 -15   5  14 271.169 63.3942   2
 -15   5  14 272.825 66.0770   5
 -15   5  15 49.3972 31.9833   4
 -15   5  15 40.9229 24.3715   2
 -15  -5  15 73.8794 49.1812   2
 -15   5  15 71.7084 34.0232   5
 -15   5  16 328.444 72.7188   2
 -15   5  16 359.143 80.8226   4
 -15   5  16 306.201 65.5696   5
 -15  -5  16 379.528 94.7599   2
 -15   5  17 134.488 56.8209   2
 -15   5  17 79.9970 41.9316   4
 -15  -5  17 120.708 69.3926   2
 -15   5  18 50.2610 39.7776   4
 -15  -5  18-44.0708 51.7093   2
 -15   5  18 40.1661 26.4944   2
 -15  -5  19-24.4976 42.3665   2
 -15   5  19 31.0792 28.4837   4
 -15   5  20 169.957 68.0200   4
 -15  -5  20 40.2021 42.5443   2
 -15   5  21 47.4066 45.4703   4
 -15  -5  21 12.7565 37.4580   2
 -15   5  22 29.1973 27.6158   4
 -15   5  23-26.1589 33.5742   4
 -15  -7  -7 10.4926 36.9384   2
 -15  -7  -6 54.5214 45.0198   2
 -15  -7  -5 91.5984 63.9779   2
 -15  -7  -4-72.6012 56.0943   2
 -15  -7  -3 190.998 78.5438   2
 -15  -7  -2-31.6053 49.5703   2
 -15   7  -1 65.1218 49.4309   5
 -15  -7  -1 120.765 69.5400   2
 -15   7  -1-35.6036 57.5032   2
 -15   7   0-22.1061 26.1735   5
 -15   7   0-63.5246 52.4814   2
 -15   7   1 12.2701 29.5246   5
 -15   7   1-8.42464 41.2487   2
 -15  -7   1 84.3588 55.1107   2
 -15   7   2 69.1276 49.9630   5
 -15   7   2 46.9166 33.6934   2
 -15  -7   2 69.9628 58.6777   2
 -15  -7   3 492.049 107.214   2
 -15   7   3 589.994 116.514   5
 -15   7   3 497.796 92.3097   2
 -15   7   4 197.578 62.3091   2
 -15  -7   4 213.182 85.5102   2
 -15   7   4 134.444 59.7511   5
 -15  -7   5 253.283 83.0121   2
 -15   7   5 186.175 53.4170   2
 -15   7   5 167.373 58.8927   5
 -15   7   6-21.1220 29.7631   2
 -15   7   6-21.3098 43.5174   5
 -15  -7   6 69.6442 51.0436   2
 -15   7   7 73.0471 41.8325   2
 -15   7   7 76.4846 48.2217   5
 -15  -7   7 47.9208 32.6104   2
 -15   7   8 46.2335 31.6457   5
 -15  -7   8-31.9735 45.6151   2
 -15   7   8 4.10153 32.5425   2
 -15   7   9 494.055 84.3629   2
 -15   7   9 414.861 91.3625   5
 -15  -7   9 508.085 107.533   2
 -15   7  10 79.4787 48.0432   5
 -15  -7  10-25.7277 44.9218   2
 -15   7  10 28.8047 29.7504   2
 -15   7  11 114.328 51.4945   5
 -15  -7  11 95.6028 29.9950   2
 -15   7  11 75.5750 29.3744   2
 -15  -7  12-13.1323 32.4885   2
 -15   7  12 34.8534 34.7001   5
 -15   7  12-84.9742 37.5742   2
 -15  -7  13 122.751 60.0093   2
 -15   7  13 122.211 50.8757   5
 -15   7  13 70.5888 33.1654   2
 -15   7  14 4.72734 28.4405   2
 -15   7  14-9.64122 22.6345   5
 -15  -7  14 26.9816 40.9138   2
 -15   7  15 413.936 89.5885   5
 -15   7  15 373.929 83.6348   4
 -15  -7  15 407.915 100.909   2
 -15   7  16-21.2343 36.0036   4
 -15   7  16 105.668 45.0827   5
 -15  -7  16 119.539 63.6750   2
 -15   7  17 63.7686 37.5943   4
 -15  -7  17 108.929 52.8794   2
 -15   7  18 14.6848 33.6423   4
 -15  -7  18 101.153 61.0352   2
 -15   7  19 20.6054 27.6799   4
 -15  -7  19-0.84629 45.2009   2
 -15   7  20-26.7648 29.1935   4
 -15   7  21 126.472 62.7596   4
 -15   7  22 64.9140 56.4967   4
 -15   9  -6-29.8157 34.4820   5
 -15  -9  -6 71.5540 70.4822   2
 -15  -9  -5 71.5826 81.6605   2
 -15   9  -5-1.77793 42.4553   5
 -15  -9  -4 64.3288 45.3593   2
 -15   9  -4 135.610 67.6778   5
 -15   9  -3-11.4668 31.8615   5
 -15  -9  -3-13.0724 43.0423   2
 -15  -9  -2 124.137 67.0848   2
 -15   9  -2 129.037 74.3301   5
 -15   9  -1 43.2256 58.9405   5
 -15  -9  -1 30.2013 48.2928   2
 -15  -9   0 59.6906 68.1160   2
 -15   9   0-17.4416 36.8402   5
 -15   9   1 123.245 68.3280   5
 -15  -9   1 138.132 73.0893   2
 -15  -9   2 313.221 94.3269   2
 -15   9   2 266.368 64.5992   2
 -15   9   2 323.578 98.2996   5
 -15   9   3-43.7327 39.7895   2
 -15   9   3 13.5137 40.3476   5
 -15  -9   3 71.0527 56.7680   2
 -15   9   4 329.316 89.5498   5
 -15   9   4 357.240 72.4263   2
 -15  -9   4 501.599 118.852   2
 -15   9   5-22.6337 32.7629   5
 -15   9   5-47.7302 37.9030   2
 -15   9   6 57.8957 39.4447   5
 -15  -9   6 35.6693 48.4621   2
 -15   9   6 32.4290 27.0677   2
 -15  -9   7 2.50721 41.6517   2
 -15   9   7 95.9340 43.0985   2
 -15   9   7-1.76157 25.6113   5
 -15   9   8 416.412 71.0192   2
 -15  -9   8 254.277 76.2086   2
 -15   9   8 378.226 91.9101   5
 -15   9   9 75.8869 46.5786   5
 -15  -9   9-31.5191 55.0731   2
 -15   9  10 295.840 80.4813   5
 -15  -9  10 194.022 69.9779   2
 -15   9  11 155.758 63.1611   5
 -15  -9  11-41.4071 40.8782   2
 -15   9  12 36.9008 33.6532   5
 -15  -9  12-87.4180 61.7547   2
 -15  -9  13 130.438 68.7663   2
 -15   9  13 26.0741 42.7751   5
 -15  -9  14 225.191 78.3725   2
 -15   9  14 236.896 74.2208   5
 -15   9  15 15.7725 32.3324   5
 -15  -9  15 17.8678 33.6366   2
 -15   9  16 139.319 60.1847   5
 -15   9  16 111.433 53.8122   4
 -15  -9  16 203.955 77.2332   2
 -15   9  17 35.2471 42.0750   4
 -15  -9  17 40.3204 46.9028   2
 -15   9  17 119.481 48.3831   5
 -15  -9  18 41.2824 48.3093   2
 -15   9  18-13.8215 42.4872   4
 -15   9  19-49.2348 41.0532   4
 -15   9  20 97.8046 51.8853   4
 -15   9  21-36.5777 38.4357   4
 -15 -11  -5 154.730 80.8175   2
 -15  11  -4 49.8820 61.0770   5
 -15 -11  -4-55.1311 53.2826   2
 -15  11  -3 149.955 77.6869   5
 -15 -11  -3 3.67057 39.5197   2
 -15  11  -2 92.3444 64.7017   5
 -15 -11  -2-9.44144 38.1631   2
 -15 -11  -1 50.1527 60.9168   2
 -15  11  -1 58.2519 60.2671   5
 -15 -11   0 103.414 60.3328   2
 -15  11   0 71.8748 58.5910   5
 -15  11   1 154.569 80.4335   5
 -15 -11   1 157.209 72.2870   2
 -15  11   2 62.7786 54.5025   5
 -15 -11   2 24.8406 38.1784   2
 -15  11   3 315.628 97.3797   5
 -15 -11   3 388.736 108.043   2
 -15 -11   4 89.6482 70.2708   2
 -15  11   4-60.2188 41.9530   5
 -15  11   5-6.41194 37.6917   5
 -15 -11   5 113.643 80.3740   2
 -15 -11   6 33.5263 36.7357   2
 -15  11   6 29.5138 31.1498   5
 -15  11   7 176.406 73.6762   5
 -15 -11   7 187.922 74.6180   2
 -15 -11   8-69.2797 58.7750   2
 -15  11   8-2.73582 33.4275   5
 -15  11   9 426.654 108.053   5
 -15 -11   9 596.740 125.228   2
 -15 -11  10-41.7153 41.9999   2
 -15  11  10-0.35551 39.7889   5
 -15 -11  11 75.9663 47.6128   2
 -15  11  11 40.8421 34.8208   5
 -15  11  12-1.57250 27.3397   5
 -15 -11  12-107.310 58.8143   2
 -15  11  13 13.5829 25.9578   5
 -15 -11  13-2.32243 40.5691   2
 -15 -11  14 22.1798 36.7784   2
 -15  11  14 9.95033 23.7546   5
 -15  11  15 204.397 71.7236   5
 -15 -11  15 266.859 88.1666   2
 -15 -11  16 134.706 71.9989   2
 -15  11  16-20.7871 28.6539   5
 -15  11  17 96.6783 56.9977   5
 -15  11  17 106.807 57.7416   4
 -15  11  18 5.37275 33.5459   4
 -15  11  19-55.2143 45.9694   4
 -15 -13  -3-109.503 65.1657   2
 -15 -13  -2 97.5946 57.9981   2
 -15  13  -1 77.8940 67.2592   5
 -15 -13  -1 91.3363 73.4227   2
 -15  13   0 30.9566 54.8029   5
 -15 -13   0 86.7878 65.2193   2
 -15  13   1-20.8991 44.2488   5
 -15 -13   1 105.660 71.5461   2
 -15  13   2 202.037 102.320   5
 -15 -13   2 87.3004 62.9014   2
 -15 -13   3-117.758 69.0406   2
 -15  13   3 70.6982 54.4714   5
 -15 -13   4 317.949 98.2658   2
 -15  13   4 247.277 91.8569   5
 -15  13   5 48.5934 45.1150   5
 -15 -13   5 159.856 73.4060   2
 -15  13   6-7.14304 39.0524   5
 -15 -13   6 39.6405 48.3400   2
 -15 -13   7 66.2799 64.2066   2
 -15  13   7 5.17262 46.5243   5
 -15  13   8 121.163 73.7050   5
 -15 -13   8 189.394 80.5402   2
 -15  13   9-20.1403 39.1464   5
 -15 -13   9-21.4058 42.5191   2
 -15 -13  10-55.9675 74.1742   2
 -15  13  10 50.3374 53.4767   5
 -15 -13  11-132.058 67.4441   2
 -15  13  11 24.9602 37.7898   5
 -15 -13  12-229.832 84.6396   2
 -15  13  12 8.86685 45.2948   5
 -15  13  13 21.7849 35.7077   5
 -15 -13  13 22.3369 44.6496   2
 -15  13  14 39.6331 36.9596   5
 -15 -13  14 103.593 72.6730   2
 -15  13  15 10.2283 28.2870   5
 -15  13  16 98.0230 59.2027   5
 -15  13  17 0.09685 30.6832   5
 -15 -15  -1 6.81117 65.5423   2
 -15 -15   0 157.109 89.9281   2
 -15 -15   1 208.498 97.3983   2
 -15 -15   2 107.955 75.1795   2
 -15 -15   3 118.034 71.2551   2
 -15 -15   4 255.977 95.2350   2
 -15 -15   5 110.348 76.4689   2
 -15  15   6 21.8079 28.7840   5
 -15 -15   6 71.5874 68.6186   2
 -15  15   7 1.60008 33.2432   5
 -15 -15   7 72.0189 58.4954   2
 -15  15   8 64.6984 56.7788   5
 -15 -15   8 62.9848 55.9578   2
 -15 -15   9 45.3039 44.2271   2
 -15  15   9 98.4980 68.7609   5
 -15 -15  10-37.1216 50.8555   2
 -15  15  10 36.7251 44.5345   5
 -15  15  11 128.018 71.3494   5
 -15  15  12 3.37328 28.7455   5
 -14   0 -13-63.4522 43.8067   1
 -14   0 -12 15.5967 31.6960   1
 -14   0 -11 60.0879 57.6760   1
 -14   0 -10-34.5220 32.7646   1
 -14   0  -9 42.6247 48.4352   1
 -14   0  -8 40.8316 33.1625   1
 -14   0  -7-83.5268 60.3846   2
 -14   0  -6 255.267 77.6109   2
 -14   0  -5-61.7614 61.8078   2
 -14   0  -4 31.7918 44.9627   2
 -14   0  -3 49.0054 52.4209   2
 -14   0  -2 537.088 107.252   2
 -14   0  -1-19.1380 43.4852   2
 -14   0   0 1435.51 165.145   2
 -14   0   1 21.5004 46.0846   2
 -14   0   2 173.935 76.1445   2
 -14   0   2 78.7850 22.7944   4
 -14   0   3 70.8176 44.1558   2
 -14   0   3-10.1049 8.01549   4
 -14   0   4 504.641 48.3737   4
 -14   0   4 603.245 102.161   2
 -14   0   5-3.92744 6.51475   4
 -14   0   5-37.3446 36.0087   2
 -14   0   6 1069.77 137.218   2
 -14   0   6 806.482 56.4570   4
 -14   0   7-20.9839 12.4297   4
 -14   0   7 29.9620 30.8627   2
 -14   0   7 6.65297 6.96481   4
 -14   0   8 186.549 30.2628   4
 -14   0   8 183.259 29.2354   4
 -14   0   8 231.783 63.3170   2
 -14   0   9 3.38491 9.25542   4
 -14   0   9 17.3449 13.9669   4
 -14   0   9 1.76410 39.3746   2
 -14   0  10 347.832 65.8039   5
 -14   0  10 332.641 44.7911   4
 -14   0  10 329.089 75.1948   2
 -14   0  11 0.68008 21.3552   5
 -14   0  11 7.78027 13.5861   4
 -14   0  12 885.541 87.6185   4
 -14   0  12 719.803 109.554   2
 -14   0  12 854.990 94.9549   5
 -14   0  13 57.3234 34.7932   4
 -14   0  13 52.8025 42.8954   2
 -14   0  13 16.9631 20.0823   5
 -14   0  14 232.380 53.8324   4
 -14   0  14 122.027 32.8679   5
 -14   0  14 158.670 60.5023   2
 -14   0  15 8.70901 12.9667   5
 -14   0  15-20.5227 21.5574   2
 -14   0  15 40.0487 24.1479   4
 -14   0  16 182.438 62.7638   2
 -14   0  16 182.012 49.8030   4
 -14   0  17 9.41460 19.6894   4
 -14   0  17-8.28047 20.3152   2
 -14   0  18 258.844 65.1031   4
 -14   0  18 234.177 67.4469   2
 -14   0  19 13.5611 20.6303   4
 -14   0  19-16.4109 35.8673   2
 -14   0  20 373.800 93.4365   2
 -14   0  20 426.509 93.4906   4
 -14   0  21-48.7518 38.0252   2
 -14   0  21 107.726 54.7909   4
 -14   0  22-19.2560 28.1549   2
 -14   0  22 5.24972 21.5941   4
 -14   0  23 20.3542 24.1566   2
 -14   0  24 95.1664 53.2685   2
 -14  -2 -12-72.8299 51.8439   1
 -14  -2 -11 2.65386 38.3214   1
 -14   2 -11-10.8939 29.8571   1
 -14   2 -10-0.08387 24.4308   1
 -14  -2 -10 112.907 59.7231   1
 -14  -2  -9 10.5263 43.5242   1
 -14   2  -9-15.3786 34.5772   1
 -14   2  -8-7.98292 26.9043   1
 -14  -2  -8-11.8540 36.4635   2
 -14  -2  -7 137.615 53.7537   2
 -14   2  -7 189.589 61.4265   1
 -14   2  -6 11.7455 52.7526   2
 -14  -2  -6-17.4013 55.3868   2
 -14   2  -5 167.776 50.0722   2
 -14  -2  -5 232.333 81.2173   2
 -14  -2  -4 64.9349 65.6323   2
 -14   2  -4-64.8386 61.8481   2
 -14  -2  -3 5.86323 39.4732   2
 -14   2  -3 14.3406 38.6799   2
 -14  -2  -2-51.5789 49.6021   2
 -14   2  -2 29.0773 45.9028   2
 -14  -2  -1 799.393 126.176   2
 -14   2  -1 879.289 133.072   2
 -14  -2   0 61.0864 47.3385   2
 -14   2   0-88.8135 64.2669   2
 -14  -2   1 715.195 127.573   2
 -14   2   1 673.778 81.9155   4
 -14   2   1 703.467 110.078   2
 -14   2   2 48.4193 45.2761   2
 -14  -2   2 35.3636 38.3458   2
 -14   2   2 48.5572 23.5983   4
 -14   2   3 10.5900 13.2502   4
 -14  -2   3 30.9892 37.8794   2
 -14   2   4 123.154 51.5390   2
 -14  -2   4 72.8559 42.7093   2
 -14   2   4 54.6651 19.9066   4
 -14  -2   5 795.350 123.075   2
 -14   2   5 553.751 64.5720   4
 -14   2   5 699.140 108.352   2
 -14  -2   6 69.8323 47.7927   2
 -14   2   6-50.4315 26.2905   4
 -14   2   6-3.08642 41.1304   2
 -14  -2   7 696.486 112.475   2
 -14   2   7 719.068 74.1315   4
 -14   2   7 915.790 122.377   2
 -14   2   8-6.19863 19.6282   4
 -14  -2   8 57.0823 36.0176   2
 -14   2   9 18.1727 13.5472   4
 -14   2   9 31.4405 29.9009   2
 -14  -2   9 44.5349 32.0541   2
 -14   2   9 30.0947 24.3531   5
 -14  -2  10 19.5922 8.48081   4
 -14  -2  10-37.7786 55.3996   2
 -14   2  10 33.3032 25.2102   2
 -14   2  10 27.2956 27.7757   5
 -14  -2  11 793.339 61.8862   4
 -14   2  11 982.051 110.804   5
 -14   2  11 928.248 95.5563   4
 -14  -2  11 743.194 115.204   2
 -14   2  11 812.580 111.658   2
 -14   2  12 49.9955 33.2163   2
 -14   2  12 140.462 42.0112   4
 -14   2  12 178.597 51.6384   5
 -14  -2  12 170.394 35.4130   4
 -14  -2  12 116.027 52.4414   2
 -14  -2  12 166.572 40.1765   5
 -14  -2  13 592.172 70.4145   5
 -14  -2  13 591.020 69.4949   4
 -14   2  13 666.642 97.4386   2
 -14   2  13 759.201 95.0992   4
 -14  -2  13 663.072 112.395   2
 -14   2  13 674.299 87.6377   5
 -14   2  14-51.6724 45.5248   2
 -14  -2  14 3.08943 16.9636   4
 -14  -2  14 10.8019 24.4081   2
 -14  -2  14-41.6508 24.6034   5
 -14   2  14-22.0891 24.6740   4
 -14   2  14-22.4362 23.8654   5
 -14  -2  15-40.7979 29.7837   4
 -14   2  15 11.8068 27.5297   2
 -14   2  15 19.5087 23.9112   4
 -14  -2  15 0.95118 24.8256   2
 -14   2  15-3.31998 17.1908   5
 -14  -2  16-23.0546 23.3458   2
 -14  -2  16 26.2239 21.4970   4
 -14   2  16 3.14360 16.3140   4
 -14   2  16 0.77819 30.9556   2
 -14  -2  17 168.179 50.0473   4
 -14   2  17 154.319 52.2390   4
 -14  -2  17 206.222 73.3182   2
 -14   2  17 125.123 50.0695   2
 -14   2  18 54.8260 34.4222   2
 -14   2  18-50.5597 48.1051   4
 -14  -2  18 68.6171 34.5901   2
 -14  -2  18 65.8227 30.0521   4
 -14   2  19 126.121 48.1884   2
 -14   2  19 160.920 52.9698   4
 -14  -2  19 184.698 61.9728   2
 -14  -2  19 291.759 70.9379   4
 -14   2  20-8.59369 36.0118   2
 -14  -2  20-12.5686 40.8442   2
 -14   2  20-60.7202 40.2222   4
 -14   2  21 56.1481 39.6652   4
 -14  -2  21-49.2689 41.3549   2
 -14   2  21 75.5023 45.7773   2
 -14   2  22 0.37413 32.7183   4
 -14   2  22 102.641 57.0731   2
 -14   2  23 79.2400 41.0017   2
 -14   2  23 87.2533 55.5874   4
 -14   2  24 15.1477 30.2593   4
 -14  -4 -11 19.2994 44.4838   1
 -14  -4 -10 26.3906 47.9785   1
 -14  -4  -9-35.2124 57.0299   2
 -14  -4  -9 72.6982 62.7664   1
 -14  -4  -8-47.6084 53.8461   2
 -14   4  -7 37.2154 38.1444   1
 -14  -4  -7-73.7108 58.7254   2
 -14   4  -6 259.352 68.8849   1
 -14  -4  -6 219.274 80.5782   2
 -14   4  -5-31.6201 46.3542   2
 -14   4  -5 48.4938 42.0020   1
 -14  -4  -5 31.5131 43.1998   2
 -14   4  -4-8.20530 42.2920   2
 -14  -4  -4 238.161 79.8814   2
 -14  -4  -3-7.49341 52.9309   2
 -14   4  -3-34.0775 53.4890   2
 -14  -4  -2 273.368 80.7063   2
 -14   4  -2 195.582 59.7324   2
 -14  -4  -1 109.743 55.7126   2
 -14   4  -1-14.6179 33.9240   2
 -14  -4   0 793.093 129.807   2
 -14   4   0 810.146 121.427   2
 -14   4   1 53.7623 36.3392   2
 -14  -4   1 114.447 66.9448   2
 -14   4   2 117.519 36.8686   2
 -14  -4   2 223.204 70.0330   2
 -14   4   3-17.6785 35.0072   2
 -14  -4   3-53.0476 53.6110   2
 -14  -4   4 218.222 71.1723   2
 -14   4   4 139.570 41.5683   4
 -14   4   4 172.617 57.3169   2
 -14   4   5-52.6864 32.9793   4
 -14   4   5 59.4028 52.1860   2
 -14  -4   5 110.958 58.6496   2
 -14  -4   6 1543.65 170.645   2
 -14   4   6 1490.66 125.786   4
 -14   4   6 1623.01 153.653   2
 -14   4   6 1382.49 154.838   5
 -14  -4   7 40.4574 35.2051   2
 -14   4   7 29.5459 19.9573   4
 -14   4   7 45.9759 33.0502   2
 -14   4   7 102.130 46.8890   5
 -14  -4   8 323.610 80.6682   2
 -14   4   8 575.460 92.7801   2
 -14   4   8 409.644 68.1309   4
 -14   4   8 429.755 81.1196   5
 -14  -4   9-75.3109 53.5575   2
 -14   4   9-6.92434 23.3671   5
 -14   4  10 176.636 52.4675   2
 -14  -4  10 111.947 34.2675   2
 -14   4  10 134.488 49.0957   5
 -14  -4  11 94.9000 40.7828   2
 -14   4  11 46.4399 25.8584   2
 -14   4  11 53.7236 31.5930   5
 -14  -4  12 795.827 124.430   2
 -14   4  12 738.803 99.9079   2
 -14   4  12 811.157 104.536   5
 -14  -4  13 223.639 42.4356   5
 -14   4  13 72.1537 32.4919   2
 -14   4  13 94.3905 35.6896   5
 -14   4  13 217.303 57.3756   4
 -14  -4  13 235.573 70.1918   2
 -14   4  14 267.198 64.3124   2
 -14   4  14 312.260 68.3249   4
 -14   4  14 293.052 60.7383   5
 -14  -4  14 330.271 87.3547   2
 -14   4  15-10.2313 17.0144   4
 -14  -4  15 22.8912 29.8758   2
 -14   4  15-8.98967 22.3363   5
 -14   4  15 19.4910 26.1376   2
 -14   4  16 2.02567 15.8355   5
 -14   4  16-30.8594 33.9982   2
 -14   4  16 35.3352 25.7929   4
 -14  -4  16-12.4217 26.1572   2
 -14   4  17 17.8654 23.6779   4
 -14   4  17 36.9935 34.4624   2
 -14  -4  17-4.24044 29.7923   2
 -14   4  18 246.378 63.0931   2
 -14   4  18 279.636 76.8106   4
 -14  -4  18 264.862 79.6262   2
 -14  -4  19-27.3968 40.1736   2
 -14   4  19 0.53184 20.6511   2
 -14  -4  20 134.225 63.5477   2
 -14   4  20 170.411 57.7168   2
 -14   4  20 163.891 68.2014   4
 -14   4  21 45.4110 48.7476   4
 -14   4  21 40.6970 24.3298   2
 -14  -4  21-13.1539 35.3053   2
 -14  -4  22-99.5777 57.9551   2
 -14   4  22-8.73163 31.7050   4
 -14   4  23-21.9045 34.3178   4
 -14   4  24 109.210 60.5429   4
 -14  -6 -10 60.8344 50.6569   1
 -14  -6  -9-43.7393 56.2227   2
 -14  -6  -8-64.0035 64.7734   2
 -14  -6  -7 139.416 68.7708   2
 -14  -6  -6 59.3088 59.1572   2
 -14  -6  -5 185.815 74.7936   2
 -14  -6  -4-66.7060 63.0907   2
 -14   6  -3 44.8646 37.5199   1
 -14  -6  -3-14.2567 46.2848   2
 -14   6  -2-51.0339 59.5220   2
 -14  -6  -2-93.2357 57.1568   2
 -14   6  -1 369.803 86.0728   2
 -14  -6  -1 564.813 118.816   2
 -14  -6   0 113.861 64.6986   2
 -14   6   0-14.3796 33.7579   2
 -14  -6   1 443.993 105.418   2
 -14   6   1 341.913 77.4836   2
 -14  -6   2-7.30856 42.4073   2
 -14   6   2 79.1564 40.9558   2
 -14   6   2 55.5468 44.1808   5
 -14  -6   3 48.4762 37.7121   2
 -14   6   3 98.2614 43.8501   2
 -14   6   3-6.26129 25.8376   5
 -14   6   4-11.0595 31.9493   5
 -14  -6   4 87.2972 51.6601   2
 -14   6   4-29.1528 44.3055   2
 -14  -6   5 1480.72 171.953   2
 -14   6   5 1439.90 142.500   2
 -14   6   5 1365.30 160.636   5
 -14   6   6 180.402 54.1465   2
 -14  -6   6 98.3551 49.7315   2
 -14   6   6 218.441 72.0039   5
 -14   6   7 1128.09 125.016   2
 -14   6   7 1008.21 133.270   5
 -14  -6   7 975.914 137.229   2
 -14   6   8 142.421 56.6704   2
 -14  -6   8 47.3434 31.5915   2
 -14   6   8 73.4525 43.2509   5
 -14   6   9 25.9228 22.8820   5
 -14  -6   9-32.8758 55.1993   2
 -14   6   9-54.6421 44.0593   2
 -14  -6  10-38.9825 48.6000   2
 -14   6  10-63.7004 41.8641   2
 -14   6  10-26.2520 34.5282   5
 -14   6  11 515.697 81.0506   2
 -14   6  11 391.562 78.1566   5
 -14  -6  11 614.280 112.858   2
 -14   6  12 15.5223 22.2414   2
 -14  -6  12 122.313 58.1373   2
 -14   6  12 42.2074 29.2502   5
 -14   6  13 673.166 91.7840   2
 -14   6  13 701.676 106.330   5
 -14  -6  13 753.493 126.846   2
 -14   6  14-13.5074 21.6718   2
 -14  -6  14 39.7739 37.7211   2
 -14   6  14-31.5845 31.8555   5
 -14  -6  15 0.25219 28.3006   2
 -14   6  15 86.6397 33.9059   4
 -14   6  15 134.362 47.3807   5
 -14   6  15 125.739 49.3337   2
 -14  -6  16-30.7574 35.6754   2
 -14   6  16 27.3941 20.4599   5
 -14   6  16 15.7737 23.3399   4
 -14   6  17 101.569 47.1213   4
 -14   6  17 193.319 57.6382   2
 -14  -6  17 159.052 74.4810   2
 -14   6  17 184.740 52.8341   5
 -14  -6  18 22.5942 29.8009   2
 -14   6  18 42.1553 30.1646   4
 -14   6  19 295.996 84.6901   4
 -14  -6  19 341.421 95.7004   2
 -14   6  20 86.7560 65.7601   4
 -14  -6  20-45.3520 49.6241   2
 -14   6  21 81.8580 54.0402   4
 -14  -6  21 16.3210 28.9539   2
 -14   6  22 101.277 64.3437   4
 -14   6  23-27.1454 37.7684   4
 -14   8  -9 2.80707 29.0256   5
 -14  -8  -9-168.573 76.6927   2
 -14  -8  -8-24.5291 44.1507   2
 -14  -8  -7 140.000 71.5637   2
 -14   8  -6 126.659 61.3909   5
 -14  -8  -6 87.5416 59.2349   2
 -14  -8  -5 114.580 63.7965   2
 -14   8  -5 21.1285 58.7751   5
 -14   8  -4 8.53225 32.9689   5
 -14  -8  -4-77.5541 75.5083   2
 -14  -8  -3-34.6769 44.2831   2
 -14   8  -3 11.6732 30.2549   5
 -14   8  -2 154.571 71.6388   5
 -14  -8  -2 192.667 80.7210   2
 -14   8  -1 92.8467 56.6712   5
 -14  -8  -1 121.549 72.7785   2
 -14   8   0 324.116 88.9136   5
 -14   8   0 213.175 57.5666   2
 -14  -8   0 286.040 86.3032   2
 -14   8   1 66.2442 33.2010   5
 -14   8   1-40.7804 49.0541   2
 -14  -8   1 133.624 63.0169   2
 -14   8   2 15.5093 27.4058   5
 -14   8   2 8.33475 31.1298   2
 -14  -8   2 8.66550 40.0308   2
 -14  -8   3 97.5903 67.1517   2
 -14   8   3-23.7020 32.1116   2
 -14   8   3 24.1857 34.5328   5
 -14   8   4 167.851 49.4640   2
 -14   8   4 127.286 60.9278   5
 -14  -8   4 206.107 71.3964   2
 -14   8   5 67.3077 40.7570   2
 -14  -8   5-5.88906 31.9470   2
 -14   8   5 14.6365 36.2365   5
 -14   8   6 789.848 98.7679   2
 -14   8   6 722.087 121.979   5
 -14  -8   6 653.125 122.844   2
 -14   8   7 228.512 52.7220   2
 -14   8   7 130.047 52.8300   5
 -14  -8   7 181.711 63.7531   2
 -14   8   8 249.188 56.8328   2
 -14  -8   8 168.516 64.3718   2
 -14   8   8 189.707 59.9261   5
 -14   8   9 9.82106 27.1363   5
 -14   8   9 48.8851 33.3687   2
 -14  -8  10 153.545 48.4414   2
 -14   8  10 188.356 49.7439   2
 -14   8  10 167.474 58.0806   5
 -14  -8  11 210.519 72.7185   2
 -14   8  11 157.462 40.4155   2
 -14   8  11 150.484 52.5965   5
 -14   8  12 710.456 83.1966   2
 -14  -8  12 822.269 139.703   2
 -14   8  12 714.284 115.301   5
 -14   8  13 122.988 47.4510   5
 -14  -8  13 204.118 74.7144   2
 -14   8  14 310.341 74.7515   5
 -14  -8  14 380.086 101.350   2
 -14   8  15 46.1278 23.9774   5
 -14  -8  15 5.68780 28.4000   2
 -14  -8  16 33.6934 35.5938   2
 -14   8  16 8.23292 25.4837   4
 -14   8  16-36.8490 33.0228   5
 -14   8  17 53.4952 37.1473   5
 -14  -8  17 64.4649 45.3151   2
 -14   8  17 56.3226 40.7607   4
 -14  -8  18 162.337 71.3390   2
 -14   8  18 94.0705 49.8497   4
 -14   8  19 97.0176 59.6619   4
 -14  -8  19 103.018 58.1801   2
 -14   8  20 78.3736 54.9010   4
 -14   8  21-56.2793 44.8384   4
 -14 -10  -8-68.5692 55.3944   2
 -14  10  -7 20.3566 40.3645   5
 -14 -10  -7 163.942 78.4728   2
 -14 -10  -6 127.997 72.9000   2
 -14  10  -6 31.6146 39.3445   5
 -14 -10  -5 141.163 63.0216   2
 -14  10  -5 106.797 62.5443   5
 -14  10  -4 24.9335 33.3297   5
 -14 -10  -4-30.1590 46.0451   2
 -14 -10  -3 51.7414 42.9353   2
 -14  10  -3 26.6479 45.1776   5
 -14 -10  -2 21.1849 41.8607   2
 -14  10  -2 56.6757 43.8054   5
 -14  10  -1 254.800 80.5353   5
 -14 -10  -1 261.541 97.9353   2
 -14  10   0 122.303 65.4195   5
 -14 -10   0 61.7738 51.0504   2
 -14  10   1 221.890 80.2247   5
 -14 -10   1 222.500 79.6054   2
 -14  10   2 12.3794 56.2141   5
 -14 -10   2-42.8139 65.2506   2
 -14  10   3-9.13335 32.7218   5
 -14 -10   3 105.164 62.4679   2
 -14  10   4 19.5107 27.7714   5
 -14 -10   4 3.47508 40.0340   2
 -14  10   5 64.9393 18.4175   2
 -14 -10   5 198.168 76.7805   2
 -14  10   5 76.5104 49.9532   5
 -14  10   6 83.7891 43.8055   5
 -14 -10   6 49.7336 37.5976   2
 -14  10   6-9.94849 25.3663   2
 -14 -10   7 243.753 79.6714   2
 -14  10   7 403.853 95.3486   5
 -14  10   7 329.201 56.9674   2
 -14 -10   8-5.85209 45.5648   2
 -14  10   8-21.0737 32.2574   5
 -14  10   9 107.890 54.3088   5
 -14 -10   9-51.4245 57.8962   2
 -14 -10  10-3.66964 41.5032   2
 -14  10  10 85.9919 49.0600   5
 -14  10  11 0.61985 33.6687   5
 -14 -10  11 176.258 74.1694   2
 -14 -10  12 266.496 83.4187   2
 -14  10  12 143.900 61.3762   5
 -14 -10  13 309.527 90.0306   2
 -14  10  13 295.094 81.3445   5
 -14 -10  14-0.28330 28.7370   2
 -14  10  14-26.7294 32.3208   5
 -14  10  15 48.5893 28.1029   5
 -14 -10  15 63.0219 55.0953   2
 -14 -10  16-74.2289 58.4803   2
 -14  10  16-10.2428 31.7786   5
 -14 -10  17 16.4940 26.7641   2
 -14  10  17 15.8485 34.9409   4
 -14  10  17 18.5332 27.6465   5
 -14 -10  18-16.8618 49.1140   2
 -14  10  18-22.5128 37.0507   4
 -14  10  19 91.5392 49.4650   4
 -14  10  20 7.98353 32.5875   4
 -14 -12  -7 12.5145 43.5514   2
 -14 -12  -6 157.404 80.6060   2
 -14 -12  -5 11.7002 45.0424   2
 -14  12  -5 51.3286 44.0763   5
 -14  12  -4 73.4451 54.2296   5
 -14 -12  -4 6.59924 46.4117   2
 -14  12  -3 72.7905 57.0051   5
 -14 -12  -3 81.8956 66.2536   2
 -14 -12  -2 150.707 74.2089   2
 -14  12  -2 143.241 78.9890   5
 -14 -12  -1 176.882 83.5029   2
 -14  12  -1 1.52543 38.3927   5
 -14 -12   0 162.586 78.4271   2
 -14  12   0 211.154 83.2409   5
 -14 -12   1 77.5820 56.7325   2
 -14  12   1 51.2044 51.3055   5
 -14 -12   2-6.06751 35.9420   2
 -14  12   2-31.2030 33.7689   5
 -14 -12   3 131.826 77.5656   2
 -14  12   3-20.7051 44.3250   5
 -14 -12   4 144.794 67.5010   2
 -14  12   4 87.2260 53.5323   5
 -14 -12   5 55.1681 52.1641   2
 -14  12   5 178.488 74.1247   5
 -14  12   6 189.865 73.2679   5
 -14 -12   6 161.351 64.4669   2
 -14  12   7 72.0973 41.5935   5
 -14 -12   7-31.5521 45.9655   2
 -14  12   8 103.926 57.3531   5
 -14 -12   8 59.8680 47.9907   2
 -14 -12   9-53.9901 55.3457   2
 -14  12   9-10.2714 32.2333   5
 -14  12  10-16.8653 46.0684   5
 -14 -12  10-53.4917 54.5133   2
 -14  12  11-2.21599 31.9085   5
 -14 -12  11-43.1815 62.4890   2
 -14 -12  12 99.9663 58.7606   2
 -14  12  12 169.147 63.5109   5
 -14  12  13 35.6891 35.5268   5
 -14 -12  13 24.4041 37.0596   2
 -14 -12  14 95.1466 54.7153   2
 -14  12  14 136.027 61.9804   5
 -14 -12  15-17.2680 50.7164   2
 -14  12  15-22.2393 31.6864   5
 -14  12  16 4.03910 27.0601   5
 -14 -12  16 74.5415 58.5802   2
 -14  12  17 89.9972 52.2820   5
 -14  12  18 13.7280 27.4254   5
 -14  12  18 67.8681 53.4900   4
 -14 -14  -5 116.914 72.2322   2
 -14 -14  -4-77.1554 57.2860   2
 -14 -14  -3 0.72888 37.5048   2
 -14  14  -2 113.832 64.6934   5
 -14 -14  -2 39.2258 65.8006   2
 -14  14  -1 87.0626 65.7566   5
 -14 -14  -1 98.2274 66.4704   2
 -14 -14   0 169.016 81.5659   2
 -14  14   0 58.8995 62.1791   5
 -14  14   1 11.2424 38.3812   5
 -14 -14   1 50.5371 71.7219   2
 -14  14   2 12.2246 28.8913   5
 -14 -14   2-34.4517 50.9590   2
 -14 -14   3 172.064 74.1982   2
 -14  14   3-2.85486 45.5408   5
 -14 -14   4 119.164 64.7759   2
 -14  14   4 57.3542 49.0258   5
 -14  14   5 45.6381 52.6995   5
 -14 -14   5 187.306 76.2350   2
 -14  14   6 187.455 81.1941   5
 -14 -14   6 204.074 78.1837   2
 -14 -14   7 51.4180 45.2184   2
 -14  14   7 59.8097 46.8809   5
 -14 -14   8 36.3217 37.5818   2
 -14  14   8-28.9142 50.7211   5
 -14  14   9-86.0413 61.9653   5
 -14 -14   9-76.8523 60.8689   2
 -14 -14  10-91.5255 57.9375   2
 -14  14  10 64.5459 54.9831   5
 -14  14  11 61.9064 50.0096   5
 -14 -14  11 12.9433 35.6918   2
 -14 -14  12 14.7383 32.0988   2
 -14  14  12 136.937 67.5940   5
 -14 -14  13 252.542 92.9996   2
 -14  14  13 70.0848 55.4361   5
 -14  14  14 10.6702 35.2394   5
 -14 -14  14 6.27879 33.8270   2
 -14  14  15 30.5561 33.7653   5
 -14  14  16 6.88775 33.3004   5
 -14  14  17-80.0436 49.8461   5
 -14 -16  -3-104.835 64.2839   2
 -14 -16  -2 39.0104 76.7851   2
 -14 -16  -1 17.4837 54.7692   2
 -14 -16   0 60.2064 63.2152   2
 -14 -16   1 153.474 80.6368   2
 -14 -16   2-103.259 63.3993   2
 -14 -16   3-86.5661 58.7440   2
 -14 -16   4 129.089 79.0272   2
 -14 -16   5 123.819 81.3400   2
 -14  16   6 111.040 69.5260   5
 -14 -16   6 46.7429 54.8119   2
 -14  16   7 40.8937 60.6017   5
 -14 -16   7 86.8611 64.2751   2
 -14 -16   8-114.070 62.7707   2
 -14  16   8 63.6145 59.8721   5
 -14  16   9-3.62337 30.6287   5
 -14 -16   9-108.186 62.6607   2
 -14 -16  10-16.6443 52.1651   2
 -14 -16  11-15.3627 48.2548   2
 -13   1 -14-109.271 55.4111   1
 -13   1 -13-63.6081 48.8503   1
 -13  -1 -13-61.7447 40.9305   1
 -13   1 -12 45.7177 53.6464   1
 -13  -1 -12 2.66859 38.2831   1
 -13   1 -11 31.4612 37.7904   1
 -13  -1 -11 15.8377 39.0270   1
 -13   1 -10 105.995 55.5616   1
 -13  -1 -10 41.4963 47.7745   1
 -13   1  -9-17.8193 26.0279   1
 -13  -1  -9 75.3657 54.9224   1
 -13   1  -8 83.6211 53.5795   1
 -13  -1  -8 111.985 57.7361   1
 -13  -1  -8-33.6664 47.7527   2
 -13   1  -7-70.0315 70.4051   2
 -13   1  -7 68.7111 49.8522   1
 -13  -1  -7-69.8042 61.7214   2
 -13   1  -6-76.1779 61.5987   2
 -13  -1  -6 13.6614 40.2375   2
 -13  -1  -5 113.238 58.2379   2
 -13   1  -5 69.9778 43.7248   2
 -13  -1  -4 443.591 99.2830   2
 -13   1  -4 295.045 81.8426   2
 -13  -1  -3 315.518 84.0142   2
 -13   1  -3 133.336 61.6116   2
 -13  -1  -2 366.017 59.8969   4
 -13   1  -2 464.121 99.5411   2
 -13   1  -2 422.801 70.1204   4
 -13  -1  -2 381.212 81.2146   2
 -13   1  -1 5.37098 14.5433   4
 -13  -1  -1 28.9817 29.9625   2
 -13   1  -1-50.6595 48.7099   2
 -13  -1  -1 20.0977 17.3822   4
 -13  -1   0-3.19681 12.8378   4
 -13   1   0 27.4727 20.8258   4
 -13   1   0-13.3849 31.1420   2
 -13  -1   1 562.269 99.6931   2
 -13   1   1 547.489 67.7911   4
 -13   1   1 666.031 105.048   2
 -13  -1   1 389.187 46.1668   4
 -13  -1   2 467.183 90.8572   2
 -13   1   2 428.245 84.9705   2
 -13   1   2 443.583 57.7547   4
 -13  -1   2 388.217 41.1810   4
 -13   1   3 625.400 64.0825   4
 -13   1   3 700.053 105.216   2
 -13  -1   3 402.051 36.2598   4
 -13  -1   3 574.505 96.2326   2
 -13  -1   4 1089.46 133.537   2
 -13   1   4 775.218 68.6127   4
 -13   1   4 871.437 114.252   2
 -13   1   5 173.932 54.6067   2
 -13   1   5 102.524 24.4310   4
 -13  -1   5 151.476 64.3440   2
 -13   1   6 60.6252 45.6402   2
 -13   1   6-20.4635 18.7528   4
 -13  -1   6 16.1584 30.1931   2
 -13  -1   7 37.2320 35.5752   2
 -13   1   7 154.170 51.0590   2
 -13  -1   7 63.3049 13.0956   4
 -13  -1   7 60.5597 12.7996   4
 -13   1   7 143.468 29.3375   4
 -13  -1   8 533.422 42.6227   4
 -13   1   8 576.807 60.3113   4
 -13  -1   8 674.458 104.704   2
 -13  -1   8 547.724 42.3992   4
 -13   1   8 588.557 95.1262   2
 -13  -1   9 1378.14 77.9803   4
 -13   1   9 1632.86 107.454   4
 -13   1   9 1604.24 137.855   5
 -13  -1   9 1318.01 143.622   2
 -13   1   9 1568.33 150.668   2
 -13  -1  10 866.609 69.8833   4
 -13   1  10 747.816 92.7805   5
 -13   1  10 570.899 89.9711   2
 -13   1  10 776.280 79.4208   4
 -13  -1  10 793.375 109.271   2
 -13   1  11 393.105 63.5255   5
 -13  -1  11 336.097 48.8688   4
 -13   1  11 339.520 63.2744   2
 -13   1  11 389.207 59.7086   4
 -13  -1  11 261.806 50.6765   5
 -13  -1  11 435.870 90.4066   2
 -13   1  12 55.8821 27.0911   4
 -13  -1  12 130.434 36.1678   4
 -13   1  12 58.2185 35.1087   2
 -13   1  12 72.2863 30.3392   5
 -13  -1  12 98.8861 53.2351   2
 -13  -1  12 92.7095 30.5372   5
 -13   1  13-1.76092 15.3982   4
 -13   1  13 13.0944 17.3370   2
 -13   1  13-32.8709 25.4528   5
 -13  -1  13-23.2457 27.0844   2
 -13  -1  13 48.8162 30.1640   4
 -13  -1  13 22.8408 16.8656   5
 -13   1  14 148.987 53.0000   2
 -13   1  14 190.029 39.1553   5
 -13  -1  14 160.140 43.5389   4
 -13  -1  14 172.033 33.2692   5
 -13  -1  14 172.624 56.5255   2
 -13   1  14 186.053 48.5261   4
 -13  -1  15 389.696 44.4485   5
 -13   1  15 514.848 62.9367   5
 -13   1  15 474.695 89.9541   2
 -13  -1  15 513.335 80.5413   4
 -13  -1  15 408.994 92.7445   2
 -13   1  15 490.220 81.8171   4
 -13  -1  16 297.424 63.6344   4
 -13   1  16 261.215 62.4402   4
 -13  -1  16 288.327 72.3213   2
 -13   1  16 214.838 64.8808   2
 -13  -1  17 137.500 49.2345   4
 -13  -1  17 53.5808 31.6042   2
 -13   1  17 138.844 47.7840   2
 -13   1  17 107.430 41.8202   4
 -13  -1  18 45.1993 30.6053   2
 -13   1  18-48.7453 41.8656   4
 -13  -1  18 26.5621 25.4117   4
 -13   1  18 19.3188 25.5250   2
 -13   1  19 30.8622 27.2449   4
 -13  -1  19-53.7907 43.4715   2
 -13   1  19-2.40100 18.0728   2
 -13  -1  19 36.4105 42.2332   4
 -13   1  20 77.0508 40.8862   4
 -13  -1  20-23.3906 45.0307   2
 -13   1  20 22.9355 29.3814   2
 -13  -1  20 30.4187 39.8677   4
 -13  -1  21 142.687 63.2549   4
 -13   1  21 100.978 43.3500   4
 -13   1  21 87.9045 49.1473   2
 -13  -1  21 60.6838 28.1679   2
 -13  -1  22-104.771 54.1331   2
 -13  -1  22 60.9639 50.1912   4
 -13   1  22 83.5422 47.7859   2
 -13   1  22 177.153 69.2876   4
 -13  -1  23 27.3055 36.3131   4
 -13   1  23 40.4540 32.8039   2
 -13   1  23 97.4381 56.3665   4
 -13  -1  23-91.6580 52.5642   2
 -13   1  24 50.6880 45.4592   4
 -13   1  24-69.6404 44.1742   2
 -13  -1  24-12.4857 31.2346   4
 -13  -3 -13 36.7835 50.1481   1
 -13  -3 -12 58.1013 49.0973   1
 -13  -3 -11 91.2313 63.8995   1
 -13   3 -11-42.5480 30.0398   1
 -13   3 -10 5.31314 23.8833   1
 -13  -3 -10 63.3787 49.1744   1
 -13  -3  -9 75.2958 36.5054   2
 -13   3  -9 156.425 57.6453   1
 -13  -3  -9 130.092 62.1460   1
 -13   3  -8 76.7379 49.6794   1
 -13  -3  -8-44.3597 64.0133   2
 -13  -3  -7-52.2716 43.1248   2
 -13   3  -7-31.3374 34.3212   1
 -13   3  -6 76.1850 42.7161   1
 -13   3  -6-63.4017 54.4542   2
 -13  -3  -6 3.02486 36.6167   2
 -13   3  -5 60.9417 41.2114   2
 -13  -3  -5 216.775 78.1847   2
 -13  -3  -4 141.946 59.3536   2
 -13   3  -4 100.845 45.6406   2
 -13   3  -3 354.458 80.9924   2
 -13  -3  -3 432.038 85.8844   2
 -13   3  -2 11.6048 35.1601   2
 -13  -3  -2 47.2871 42.2526   2
 -13  -3  -1 131.179 62.8982   2
 -13   3  -1 113.994 54.9367   2
 -13   3   0 124.137 42.0294   4
 -13   3   0 75.2527 42.5011   2
 -13  -3   0 180.308 71.7220   2
 -13   3   1 401.290 78.9042   2
 -13  -3   1 638.205 107.985   2
 -13   3   1 534.672 74.7323   4
 -13  -3   2 352.137 79.7763   2
 -13   3   2 340.547 77.6002   2
 -13   3   2 265.950 51.4291   4
 -13   3   3 1639.13 122.510   4
 -13  -3   3 1791.90 174.010   2
 -13   3   3 1819.85 162.578   2
 -13   3   4 368.258 77.5321   2
 -13   3   4 216.295 42.1395   4
 -13  -3   4 297.744 79.5513   2
 -13   3   4 229.018 51.5980   1
 -13  -3   5 136.368 55.0752   2
 -13   3   5 70.7430 25.2769   4
 -13   3   5 135.236 50.8415   2
 -13  -3   6-25.4922 30.6739   2
 -13   3   6-28.9385 35.5617   2
 -13   3   6-41.0202 27.3813   4
 -13   3   7 492.947 66.9717   4
 -13  -3   7 513.905 93.4197   2
 -13   3   7 499.593 89.0188   5
 -13   3   7 677.164 100.800   2
 -13  -3   8 463.218 87.6133   2
 -13   3   8 559.336 71.6135   4
 -13   3   8 515.964 84.1438   5
 -13   3   8 632.078 95.0412   2
 -13   3   9 654.404 92.9882   2
 -13   3   9 628.225 91.2359   5
 -13  -3   9 544.130 91.6577   2
 -13   3  10 779.405 97.8268   5
 -13   3  10 709.709 96.1461   2
 -13  -3  10 721.197 111.510   2
 -13  -3  10 475.937 35.6314   4
 -13   3  11 35.3450 21.0534   2
 -13  -3  11 157.632 29.4508   4
 -13   3  11 89.8121 39.1844   5
 -13  -3  11 150.435 56.3680   2
 -13   3  12 73.2137 30.5976   4
 -13   3  12-9.27853 37.4536   2
 -13  -3  12 56.4067 25.4419   2
 -13   3  12 34.4761 28.8180   5
 -13  -3  12 44.7431 18.8013   5
 -13  -3  12 83.5509 28.2756   4
 -13   3  13 95.9434 39.9949   4
 -13  -3  13 40.3673 32.4649   2
 -13   3  13 25.9503 21.9145   2
 -13   3  13-8.75525 24.7272   5
 -13  -3  13 78.6306 24.6114   5
 -13  -3  13 75.1218 27.0770   4
 -13  -3  14 119.121 52.3084   2
 -13  -3  14 114.718 24.7876   5
 -13  -3  14 77.6094 24.2456   4
 -13   3  14 53.2476 32.6074   2
 -13   3  14 142.607 45.6916   4
 -13   3  14 127.700 36.3956   5
 -13  -3  15 427.293 98.4627   2
 -13   3  15 455.396 85.7071   4
 -13  -3  15 372.574 64.4904   4
 -13   3  15 408.862 67.2693   5
 -13   3  15 344.702 76.5319   2
 -13   3  16 462.092 85.2412   2
 -13   3  16 472.979 88.9362   4
 -13   3  16 537.907 72.7201   5
 -13  -3  16 348.957 85.0532   2
 -13  -3  16 369.656 69.1901   4
 -13   3  17 297.894 70.8259   2
 -13   3  17 376.739 83.2494   4
 -13  -3  17 362.407 87.5894   2
 -13  -3  17 284.113 65.0527   4
 -13   3  18 59.6010 41.5973   2
 -13  -3  18 53.2145 34.4684   2
 -13  -3  18 39.1555 21.4193   4
 -13   3  18 165.264 63.3951   4
 -13  -3  19 29.0137 23.2850   4
 -13   3  19-29.1249 37.8397   4
 -13  -3  19-21.5179 32.8039   2
 -13   3  19 26.9329 32.7235   2
 -13  -3  20 53.4627 41.5947   2
 -13  -3  20 56.7117 34.8880   4
 -13   3  20 97.3242 51.3076   2
 -13   3  20 15.3064 30.5872   4
 -13  -3  21 132.333 55.7279   4
 -13  -3  21 178.279 69.1754   2
 -13   3  21 123.710 65.0986   4
 -13   3  21 175.985 64.7003   2
 -13  -3  22 79.9627 27.4428   4
 -13  -3  22 92.5969 40.8452   2
 -13   3  22 145.475 69.3873   4
 -13   3  22 161.859 63.1421   2
 -13   3  23 59.9424 46.8610   2
 -13   3  23 95.9283 59.3290   4
 -13  -3  23 53.5656 47.5311   2
 -13   3  24 76.0808 54.1140   4
 -13  -5 -12 144.567 77.0647   1
 -13  -5 -11 75.2041 58.2864   1
 -13  -5 -10 48.5207 54.0407   1
 -13  -5 -10 7.67530 52.5553   2
 -13  -5  -9-34.0747 65.3861   2
 -13   5  -8 11.9217 26.7977   1
 -13  -5  -8-22.4137 54.3243   2
 -13   5  -7-17.6220 22.6748   1
 -13  -5  -7 13.0104 35.9095   2
 -13  -5  -6 41.8084 47.8819   2
 -13   5  -6 22.6641 24.2491   1
 -13  -5  -5 159.450 66.5142   2
 -13   5  -5 177.429 47.5786   1
 -13   5  -4 278.608 60.9634   1
 -13   5  -4 210.146 59.2414   2
 -13  -5  -4 155.923 50.9853   2
 -13   5  -3-6.41008 38.0495   2
 -13  -5  -3 48.2892 41.6181   2
 -13   5  -2 633.186 105.379   2
 -13  -5  -2 613.224 111.764   2
 -13   5  -1 20.3605 25.7603   2
 -13  -5  -1 129.701 57.8343   2
 -13   5   0 6.52189 22.7061   2
 -13  -5   0 19.2172 35.9547   2
 -13  -5   1-2.06687 37.4315   2
 -13   5   1 42.0876 39.0332   2
 -13  -5   2 677.864 108.970   2
 -13   5   2 467.041 84.0609   2
 -13   5   2 417.963 62.3763   1
 -13   5   3 227.953 45.8538   1
 -13  -5   3 362.723 87.2423   2
 -13   5   3 193.912 51.1217   2
 -13  -5   4 1110.67 141.046   2
 -13   5   4 1037.62 117.193   2
 -13   5   4 933.374 128.553   5
 -13   5   4 923.919 94.3262   1
 -13   5   5 143.902 54.1332   5
 -13  -5   5 51.8207 48.6363   2
 -13   5   5 110.972 51.9109   2
 -13   5   5 100.241 30.1618   1
 -13   5   5 70.5580 30.5286   4
 -13   5   6-8.88697 25.1496   5
 -13  -5   6-41.5279 45.0932   2
 -13   5   6 49.1273 39.2806   2
 -13   5   6-27.7583 20.8304   1
 -13   5   6-24.9511 25.0086   4
 -13  -5   7 111.825 45.2874   2
 -13   5   7 97.0042 46.6421   5
 -13   5   7 80.6196 33.6403   2
 -13   5   7 68.8588 29.0859   1
 -13   5   8 1006.89 123.556   5
 -13   5   8 979.761 106.754   2
 -13  -5   8 843.924 122.779   2
 -13   5   9 148.162 48.5923   2
 -13  -5   9 43.6054 44.5588   2
 -13  -5   9 178.359 45.7720   5
 -13   5   9 72.5504 38.8965   5
 -13  -5  10 690.105 113.430   2
 -13  -5  10 610.895 75.7884   5
 -13   5  10 643.009 88.0407   2
 -13   5  10 567.731 90.0011   5
 -13  -5  11 107.614 50.3403   2
 -13  -5  11 101.801 16.0102   4
 -13   5  11 93.4289 29.5222   2
 -13   5  11 139.381 44.1982   5
 -13  -5  11 96.0885 29.5691   5
 -13   5  12-22.1116 29.6125   2
 -13  -5  12-17.8147 34.0346   2
 -13   5  12-7.65215 29.1462   5
 -13  -5  12-51.3737 21.3680   4
 -13  -5  13 23.6494 36.2443   2
 -13  -5  13 32.8728 18.5960   4
 -13   5  13 34.5977 27.4480   5
 -13   5  13 32.9859 23.2589   2
 -13  -5  13 34.5988 15.5609   5
 -13  -5  14 373.140 57.0956   4
 -13   5  14 370.284 77.4427   4
 -13   5  14 405.223 74.2159   2
 -13   5  14 398.098 74.5001   5
 -13  -5  14 472.035 96.5504   2
 -13  -5  15 138.765 39.4368   4
 -13   5  15 88.5937 38.3793   4
 -13   5  15 144.245 45.7057   2
 -13   5  15 83.6880 31.6943   5
 -13  -5  15 93.3009 47.7512   2
 -13   5  16 449.944 75.6364   5
 -13   5  16 496.510 95.9162   4
 -13  -5  16 551.145 80.8343   4
 -13  -5  16 507.176 104.184   2
 -13   5  16 486.970 82.7282   2
 -13   5  17 152.323 54.6516   4
 -13  -5  17 131.148 44.9922   4
 -13   5  17 160.882 48.3554   5
 -13  -5  17 128.954 57.1621   2
 -13   5  17 166.231 54.9607   2
 -13  -5  18 5.20931 28.4326   2
 -13   5  18 60.5325 44.6258   4
 -13   5  18 74.1730 36.0208   2
 -13  -5  18 58.4258 37.0116   4
 -13  -5  19-54.3845 41.0506   2
 -13  -5  19-26.3090 23.4726   4
 -13   5  19 17.6274 35.6509   4
 -13   5  19 27.3098 37.3516   2
 -13   5  20 168.544 55.7621   2
 -13  -5  20 204.270 76.2741   2
 -13   5  20 146.497 60.6055   4
 -13  -5  21-34.9670 44.0689   2
 -13   5  21 5.74248 26.2105   4
 -13   5  22 72.2344 44.3257   4
 -13  -5  22 154.908 66.0550   2
 -13   5  23 49.5287 35.9372   4
 -13  -7 -10-178.138 76.0408   2
 -13  -7 -10 91.3016 59.6260   1
 -13  -7  -9 33.9999 35.4434   2
 -13  -7  -8-75.1589 52.5271   2
 -13  -7  -7-27.5365 34.8369   2
 -13  -7  -6-6.88446 36.6118   2
 -13  -7  -5 141.770 56.6217   2
 -13  -7  -4 71.9878 60.6072   2
 -13   7  -3 577.539 68.9795   1
 -13  -7  -3 543.648 113.015   2
 -13  -7  -2 22.4982 40.5152   2
 -13   7  -2 43.9028 21.7686   1
 -13   7  -1 82.9597 32.4434   2
 -13  -7  -1 296.662 84.3143   2
 -13  -7   0 128.916 64.9387   2
 -13   7   0-13.9261 40.9770   2
 -13   7   0 65.2868 42.2735   5
 -13   7   1 67.5904 39.7507   2
 -13   7   1 110.211 53.7102   5
 -13  -7   1 107.400 51.3327   2
 -13   7   2 82.3248 36.3910   2
 -13   7   2 178.111 63.9982   5
 -13  -7   2 147.619 61.3408   2
 -13  -7   3 1360.71 165.455   2
 -13   7   3 1299.37 130.999   2
 -13   7   3 1400.69 164.323   5
 -13   7   4 414.402 90.8372   5
 -13  -7   4 389.542 94.1758   2
 -13   7   4 428.618 58.5361   1
 -13   7   4 516.189 82.6754   2
 -13  -7   5 202.947 65.5518   2
 -13   7   5 328.219 61.8913   2
 -13   7   5 345.118 82.2246   5
 -13   7   5 375.715 56.8231   1
 -13  -7   6-50.1898 58.7803   2
 -13   7   6-9.34587 25.6798   5
 -13   7   6 1.93060 12.5577   1
 -13   7   6 54.9345 35.6063   2
 -13   7   7 156.335 50.6681   5
 -13  -7   7 76.7962 38.1876   2
 -13   7   7 240.013 60.1219   2
 -13   7   7 138.341 37.8382   1
 -13   7   8-11.0140 37.0253   5
 -13   7   8 24.5585 28.3116   2
 -13   7   9 557.787 75.8003   2
 -13   7   9 692.652 106.659   5
 -13  -7   9 655.688 109.607   2
 -13   7  10 25.5755 29.0816   2
 -13   7  10 115.743 52.7215   5
 -13  -7  10 102.551 53.4661   2
 -13  -7  11 337.192 86.7682   2
 -13   7  11 194.621 61.5652   5
 -13   7  11 192.365 44.4744   2
 -13  -7  12-4.17046 27.2223   2
 -13   7  12-23.6082 34.9873   5
 -13   7  12 50.6521 30.6496   2
 -13   7  13 57.0640 27.3612   5
 -13   7  13 104.655 36.7094   2
 -13  -7  13 84.5590 49.7342   2
 -13   7  14 18.9703 23.6705   5
 -13   7  14-25.8842 21.8507   2
 -13   7  15 297.012 56.8437   2
 -13   7  15 349.972 74.8069   5
 -13   7  15 404.049 89.5958   4
 -13  -7  15 377.352 95.8488   2
 -13  -7  16 10.6406 32.4660   2
 -13   7  16 71.4602 36.2226   4
 -13   7  16 18.6553 24.2419   5
 -13   7  16 73.1572 28.8132   2
 -13   7  17 121.452 57.2842   4
 -13  -7  17 94.3311 51.6859   2
 -13   7  17 112.012 43.6516   5
 -13  -7  18 3.35873 29.5646   2
 -13   7  18 53.5514 24.0941   4
 -13  -7  19-23.2102 40.8624   2
 -13   7  19 56.0489 43.0511   4
 -13   7  20 21.3772 30.6217   4
 -13  -7  20-19.5941 36.9378   2
 -13  -7  21 71.4142 51.1501   2
 -13   7  21 165.630 74.2492   4
 -13   7  22 52.6091 53.2865   4
 -13   9 -10 73.3693 59.0527   5
 -13  -9 -10-133.845 68.9619   2
 -13  -9  -9-53.8958 67.8347   2
 -13   9  -9 19.0171 31.7590   5
 -13   9  -8 91.7640 65.0039   5
 -13  -9  -8 26.1482 38.2715   2
 -13  -9  -7 50.1078 52.4327   2
 -13   9  -7 33.5327 36.9048   5
 -13  -9  -6 63.2751 58.4192   2
 -13   9  -6-15.1061 27.3148   5
 -13  -9  -5-95.8924 66.8148   2
 -13   9  -5-8.19694 41.6170   5
 -13  -9  -4 240.979 79.8304   2
 -13   9  -4 394.006 105.265   5
 -13  -9  -3-3.06270 37.1439   2
 -13   9  -3 78.2219 55.9989   5
 -13   9  -2 130.058 72.0739   5
 -13  -9  -2 221.755 85.0858   2
 -13   9  -1 14.4912 30.5598   5
 -13  -9  -1 11.0435 40.4513   2
 -13   9   0-1.72086 31.0380   5
 -13  -9   0 42.6514 49.6734   2
 -13  -9   1 43.5711 36.0338   2
 -13   9   1 35.3814 29.9475   5
 -13  -9   2 1394.86 167.483   2
 -13   9   2 909.238 110.128   2
 -13   9   2 1028.96 150.132   5
 -13   9   3 75.7610 49.2005   5
 -13   9   3 10.2629 36.1948   2
 -13  -9   3 104.708 54.4690   2
 -13   9   4 658.699 87.6825   2
 -13  -9   4 696.794 120.296   2
 -13   9   4 697.253 123.735   5
 -13   9   5 9.37310 26.9183   5
 -13  -9   5-9.16077 30.7199   2
 -13   9   5 5.88573 17.6222   2
 -13   9   6 61.1637 31.8420   2
 -13  -9   6-38.2896 45.8764   2
 -13   9   6 19.4332 26.5450   5
 -13   9   7 86.6631 35.6943   5
 -13   9   7 115.975 37.9179   2
 -13  -9   7-41.8850 47.2910   2
 -13   9   8 690.933 81.8121   2
 -13   9   8 440.354 95.5298   5
 -13  -9   8 451.691 96.6097   2
 -13  -9   9 19.2220 33.6266   2
 -13   9   9 216.003 44.8649   2
 -13   9   9 186.577 62.2912   5
 -13   9  10 362.839 82.5500   5
 -13  -9  10 459.232 102.887   2
 -13   9  10 379.480 55.0125   2
 -13   9  11 116.085 36.1915   2
 -13  -9  11 70.4567 42.5513   2
 -13   9  11 78.0414 37.1938   5
 -13   9  12-15.6730 36.0660   5
 -13  -9  12 12.1181 37.0198   2
 -13   9  13 9.32913 27.3395   5
 -13  -9  13 26.4465 36.8515   2
 -13  -9  14 440.854 101.543   2
 -13   9  14 290.318 73.6351   5
 -13   9  15-7.93641 22.5189   5
 -13  -9  15 9.74755 35.4274   2
 -13   9  16 367.296 96.2510   4
 -13   9  16 213.290 63.4240   5
 -13  -9  16 261.357 86.0026   2
 -13  -9  17 77.6264 48.1407   2
 -13   9  17 39.2954 30.4855   5
 -13   9  17 102.504 49.1396   4
 -13  -9  18-24.4733 38.6961   2
 -13   9  18-40.6025 32.0698   5
 -13   9  18 33.8500 35.3792   4
 -13  -9  19 36.3191 56.3607   2
 -13   9  19 214.381 76.4179   4
 -13   9  20 3.11923 31.8764   4
 -13   9  21-26.2478 36.2753   4
 -13  11  -9 94.5157 71.8619   5
 -13 -11  -9 7.25542 39.1920   2
 -13  11  -8-14.6419 28.0943   5
 -13 -11  -8-114.319 63.4662   2
 -13  11  -7-1.32259 36.9643   5
 -13 -11  -7 82.4683 65.4748   2
 -13  11  -6 30.6369 46.6950   5
 -13 -11  -6 111.064 58.7629   2
 -13  11  -5 110.737 60.3769   5
 -13 -11  -5 6.76365 47.2176   2
 -13  11  -4 53.3648 58.3809   5
 -13 -11  -4-81.4225 67.2310   2
 -13  11  -3 398.877 110.922   5
 -13 -11  -3 294.969 91.0675   2
 -13 -11  -2 0.26181 34.0237   2
 -13  11  -2 89.1732 57.0502   5
 -13 -11  -1 80.4629 64.9680   2
 -13  11  -1 6.68228 45.7120   5
 -13 -11   0 60.5741 48.0394   2
 -13  11   0-45.2943 41.5801   5
 -13 -11   1 192.641 76.7957   2
 -13  11   1 166.092 69.0426   5
 -13  11   2 26.5258 39.5885   5
 -13 -11   2 157.673 63.9266   2
 -13  11   3 501.923 110.821   5
 -13 -11   3 613.612 125.676   2
 -13 -11   4-5.80164 33.7840   2
 -13  11   4 13.5414 31.4970   5
 -13 -11   5 97.8218 52.0176   2
 -13  11   5 115.045 54.7654   5
 -13  11   6-20.5229 30.3322   5
 -13 -11   6-12.2375 43.9279   2
 -13  11   7 251.069 75.7032   5
 -13 -11   7 346.128 87.6525   2
 -13  11   8 42.3437 30.9230   5
 -13 -11   8-70.8037 58.9301   2
 -13 -11   9 694.915 123.690   2
 -13  11   9 841.120 133.123   5
 -13 -11  10 59.8660 45.6241   2
 -13  11  10 17.2794 32.5676   5
 -13  11  11 233.447 75.8728   5
 -13 -11  11 284.291 91.2674   2
 -13  11  12 52.7532 36.2355   5
 -13 -11  12 33.7157 50.4753   2
 -13 -11  13 55.0127 42.6114   2
 -13  11  13-8.65201 36.5927   5
 -13 -11  14-25.2654 27.3401   2
 -13  11  14-9.56358 24.6413   5
 -13 -11  15 228.267 82.1255   2
 -13  11  15 206.877 64.6349   5
 -13  11  16-0.23665 22.1559   5
 -13 -11  16-12.7874 35.4397   2
 -13  11  17 122.949 64.5510   4
 -13 -11  17 103.597 78.2693   2
 -13  11  17 97.2956 45.8206   5
 -13 -11  18 70.9172 53.2338   2
 -13  11  18 39.1615 47.1426   5
 -13  11  18 101.587 65.4884   4
 -13  11  19-34.9772 40.8431   4
 -13 -13  -8 9.27516 37.7233   2
 -13 -13  -7 47.9722 62.9666   2
 -13  13  -6 38.2268 50.6577   5
 -13 -13  -6 68.2094 66.6198   2
 -13 -13  -5-211.932 80.8642   2
 -13  13  -5-5.32503 48.6561   5
 -13 -13  -4 56.1560 52.1931   2
 -13  13  -4 191.844 81.7365   5
 -13 -13  -3 13.4555 35.1827   2
 -13  13  -3 38.8384 33.5062   5
 -13 -13  -2 163.452 79.7577   2
 -13  13  -2 124.617 65.5336   5
 -13 -13  -1 130.279 70.0054   2
 -13  13  -1-63.2005 54.3408   5
 -13 -13   0-1.95709 44.6853   2
 -13  13   0-23.3778 48.1804   5
 -13  13   1-0.40934 33.2737   5
 -13 -13   1 34.1349 47.4268   2
 -13  13   2 297.669 94.7466   5
 -13 -13   2 329.031 95.5290   2
 -13  13   3 31.7483 29.8446   5
 -13 -13   3 21.1193 45.6678   2
 -13  13   4 271.673 87.1608   5
 -13 -13   4 121.229 61.3570   2
 -13  13   5 10.0807 37.4026   5
 -13 -13   5 104.543 49.8164   2
 -13 -13   6-16.5744 46.0392   2
 -13  13   6 18.0586 32.6407   5
 -13 -13   7-7.98001 56.3955   2
 -13  13   7 81.7240 48.2660   5
 -13 -13   8 198.210 68.3907   2
 -13  13   8 195.236 77.0857   5
 -13 -13   9-82.8523 61.8775   2
 -13  13   9-22.1502 43.6549   5
 -13  13  10 125.178 61.6093   5
 -13 -13  10 198.388 71.0625   2
 -13  13  11-1.07705 38.0123   5
 -13 -13  11 47.9682 47.9279   2
 -13  13  12-38.8327 30.9743   5
 -13 -13  12 47.1129 45.3101   2
 -13  13  13 35.1737 41.4358   5
 -13 -13  13 17.6967 38.5002   2
 -13  13  14 66.9825 37.0705   5
 -13 -13  14 172.397 71.7869   2
 -13 -13  15 17.7544 43.9505   2
 -13  13  15-44.2492 39.2019   5
 -13 -13  16 97.1364 56.7197   2
 -13  13  16 101.060 56.4984   5
 -13  13  17 24.2162 36.2892   5
 -13  13  18 40.9921 44.9664   5
 -13 -15  -6 169.152 90.1898   2
 -13 -15  -5 0.63015 39.5887   2
 -13 -15  -4-136.132 68.7331   2
 -13  15  -3 29.7921 75.3825   5
 -13 -15  -3 29.2070 45.5439   2
 -13  15  -2 73.6859 68.8579   5
 -13 -15  -2 40.2555 52.6833   2
 -13 -15  -1 175.923 79.3973   2
 -13  15  -1 86.4629 70.3682   5
 -13 -15   0 58.5942 62.0073   2
 -13  15   0 57.9911 42.8960   5
 -13  15   1 38.4767 56.9678   5
 -13 -15   1 73.6767 50.8980   2
 -13 -15   2-95.4847 57.9707   2
 -13  15   2-19.9456 29.5409   5
 -13  15   3 175.542 78.3846   5
 -13 -15   3 254.773 91.9072   2
 -13 -15   4 90.6404 66.2498   2
 -13  15   4-20.6277 37.7146   5
 -13  15   5 35.5008 53.3946   5
 -13 -15   5 135.575 69.1378   2
 -13 -15   6 5.95134 31.6170   2
 -13  15   6 12.2355 30.7831   5
 -13 -15   7-26.2823 40.4912   2
 -13  15   7 50.5324 69.5410   5
 -13 -15   8-3.56400 44.5834   2
 -13  15   8 18.1194 52.2418   5
 -13  15   9 70.3128 52.7218   5
 -13 -15   9-56.1606 64.8593   2
 -13 -15  10-63.4890 65.2871   2
 -13  15  10-7.48871 28.0921   5
 -13 -15  11 34.7885 38.6060   2
 -13  15  11 45.9777 40.5479   5
 -13 -15  12 162.597 80.4377   2
 -13  15  12-25.1279 35.4385   5
 -13  15  13 111.060 62.8471   5
 -13 -15  13-16.0336 31.2721   2
 -13  15  14 28.7913 36.5032   5
 -13 -15  14 122.813 72.9285   2
 -13  15  15 76.5396 55.1770   5
 -13  15  16-81.0201 51.8168   5
 -13  15  17 60.8454 43.6974   5
 -13 -17  -3-80.0935 55.8968   2
 -13 -17  -2 70.1852 60.0677   2
 -13 -17  -1 108.988 81.8097   2
 -13 -17   0-4.70617 41.1834   2
 -13 -17   1 102.993 71.0605   2
 -13 -17   2-92.2144 59.4531   2
 -13 -17   3 198.216 81.0774   2
 -13 -17   4 81.5130 58.6127   2
 -13 -17   5 57.0006 52.3964   2
 -13 -17   6 51.1641 47.1789   2
 -13 -17   7-85.6516 54.9831   2
 -13 -17   8-17.5652 46.5969   2
 -13 -17   9-133.440 66.0080   2
 -13 -17  10-10.9486 39.4679   2
 -13 -17  11-64.7652 53.3586   2
 -13 -19   3-205.482 80.8292   2
 -13 -19   4 143.238 98.2067   2
 -13 -19   5 64.8615 64.3658   2
 -13 -19   6 9.92993 41.1910   2
 -12   0 -15-111.533 59.7741   1
 -12   0 -14-19.3382 33.3959   1
 -12   0 -13 36.9118 36.4996   1
 -12   0 -12 43.9793 30.2570   1
 -12   0 -11-37.8696 37.4737   1
 -12   0 -10-62.5602 48.4153   1
 -12   0  -9 38.0684 34.0043   1
 -12   0  -8 97.9785 51.9676   1
 -12   0  -8 98.9636 36.6833   2
 -12   0  -7-59.3939 61.6652   2
 -12   0  -6 458.122 96.0909   2
 -12   0  -5 0.44336 30.9022   2
 -12   0  -4 49.5909 42.0167   2
 -12   0  -3 2.18253 13.8853   4
 -12   0  -3 66.0556 53.9370   2
 -12   0  -2 946.852 98.4328   4
 -12   0  -2 900.592 120.618   2
 -12   0  -1-99.7393 60.8845   2
 -12   0  -1-7.72139 17.5432   4
 -12   0   0 2457.21 134.923   4
 -12   0   0 2324.83 190.570   2
 -12   0   1 73.0429 49.7051   2
 -12   0   1 3.58777 10.8922   4
 -12   0   2 487.378 52.5116   4
 -12   0   2 575.023 96.2029   2
 -12   0   3 9.68896 10.1555   4
 -12   0   3-32.4460 40.7436   2
 -12   0   4 589.135 50.2319   4
 -12   0   4 785.850 110.506   2
 -12   0   5 53.8432 44.3756   2
 -12   0   5-1.57397 9.10581   4
 -12   0   6 2133.53 94.4924   4
 -12   0   6 2462.36 180.298   2
 -12   0   7-33.8621 39.4969   2
 -12   0   7 0.80893 8.70048   4
 -12   0   8 985.984 115.427   2
 -12   0   8 991.999 71.7422   4
 -12   0   9-54.3134 51.6151   2
 -12   0   9 7.32746 14.0164   4
 -12   0  10 42.3824 24.8653   5
 -12   0  10 19.5681 15.4272   4
 -12   0  10 54.6328 42.9849   2
 -12   0  11 13.7750 17.1761   4
 -12   0  11 2.44345 16.8715   5
 -12   0  11 11.5893 25.8027   2
 -12   0  12 916.492 118.420   2
 -12   0  12 864.803 82.1261   5
 -12   0  12 881.790 90.4323   4
 -12   0  13-0.16304 12.9717   5
 -12   0  13-35.7986 34.6097   2
 -12   0  13 13.1031 13.1347   4
 -12   0  14 1113.90 82.1064   5
 -12   0  14 1203.38 135.912   2
 -12   0  14 1263.50 123.520   4
 -12   0  15 7.33650 18.6725   4
 -12   0  15-0.10198 9.79374   5
 -12   0  15-34.9180 37.3604   2
 -12   0  16 323.989 67.1068   4
 -12   0  16 384.262 85.3402   2
 -12   0  17-23.0602 24.8024   4
 -12   0  17-31.2631 37.9679   2
 -12   0  18 715.564 116.221   4
 -12   0  18 650.923 112.443   2
 -12   0  19-7.73056 29.0398   4
 -12   0  19-32.4062 38.9181   2
 -12   0  20 547.733 108.365   4
 -12   0  21-1.04353 27.3238   4
 -12   0  22 81.9263 58.2574   4
 -12   0  23-3.24474 33.0660   4
 -12   0  24 53.9349 58.2573   4
 -12   0  25 57.4052 71.9460   4
 -12  -2 -14 56.3407 50.3772   1
 -12   2 -14 28.0443 49.8514   1
 -12  -2 -13 5.93806 31.4618   1
 -12   2 -13 17.4095 30.2305   1
 -12  -2 -12 6.38350 33.0911   1
 -12   2 -12 36.8392 42.1343   1
 -12  -2 -11 16.1543 30.1918   1
 -12   2 -11 26.4530 24.4976   1
 -12  -2 -10 30.1230 31.2668   1
 -12   2 -10 25.0640 38.8295   1
 -12  -2  -9-7.65613 50.3106   2
 -12   2  -9 6.34683 30.1597   1
 -12  -2  -9 64.7428 48.7954   1
 -12   2  -8-5.50119 31.4155   1
 -12  -2  -8-69.2009 56.7222   2
 -12  -2  -7 281.724 82.2802   2
 -12   2  -7 503.596 92.2586   1
 -12  -2  -6 2.28597 33.7093   2
 -12   2  -6-61.1430 60.2047   2
 -12   2  -5 279.224 67.5511   2
 -12  -2  -5 429.715 96.0594   2
 -12   2  -4-23.1710 44.5296   2
 -12  -2  -4 6.67198 18.4943   4
 -12  -2  -3-58.4895 54.0670   2
 -12  -2  -3 33.7917 22.5637   4
 -12   2  -3 18.3453 25.5660   2
 -12   2  -2 78.9428 46.2784   2
 -12  -2  -2 60.8838 23.3564   4
 -12   2  -2 41.4866 23.0993   4
 -12  -2  -2 26.8955 40.5886   2
 -12  -2  -1 1478.29 156.094   2
 -12   2  -1 1359.69 120.339   4
 -12   2  -1 1246.68 140.449   2
 -12  -2  -1 1312.47 91.8581   4
 -12   2   0 11.6787 15.3318   4
 -12  -2   0 32.9926 15.4174   4
 -12   2   0-31.7260 43.3697   2
 -12  -2   0-10.8835 33.0912   2
 -12  -2   1 1594.73 162.828   2
 -12   2   1 1786.67 124.218   4
 -12   2   1 1741.51 156.387   2
 -12  -2   1 1325.01 70.4750   4
 -12  -2   2 2.70409 40.9850   2
 -12  -2   2 32.3561 9.62377   4
 -12   2   2 56.9475 22.9597   4
 -12   2   3 61.7687 23.9265   4
 -12   2   3 106.423 53.8795   2
 -12  -2   3 203.455 65.9100   2
 -12  -2   4 153.463 59.6606   2
 -12   2   4 89.4801 26.8525   4
 -12   2   4 54.6283 28.1110   2
 -12  -2   5 1662.81 155.964   2
 -12   2   5 1411.19 122.719   1
 -12   2   5 1527.76 102.442   4
 -12   2   5 1732.20 148.285   2
 -12   2   6 342.638 48.6752   4
 -12  -2   6 441.896 78.6706   2
 -12   2   6 489.129 83.2828   2
 -12   2   7 1711.66 110.276   4
 -12  -2   7 1860.56 162.032   2
 -12   2   7 1979.40 159.521   2
 -12  -2   8 123.042 17.4101   4
 -12  -2   8 85.2952 23.7487   2
 -12   2   8 233.443 52.9015   2
 -12   2   8 249.448 53.2692   5
 -12  -2   8 105.619 16.0252   4
 -12   2   9 73.6624 22.5387   2
 -12  -2   9 124.694 23.2233   4
 -12   2   9 158.007 43.3917   5
 -12  -2   9 176.749 53.2743   2
 -12  -2  10 87.0703 23.1116   4
 -12  -2  10 101.795 46.7256   2
 -12   2  10 72.3433 30.1259   5
 -12   2  10 42.1571 37.5919   2
 -12   2  11 892.022 92.9246   5
 -12  -2  11 875.754 77.3538   4
 -12   2  11 881.799 107.056   2
 -12   2  11 920.549 97.1760   4
 -12  -2  11 764.069 75.9299   5
 -12  -2  11 872.921 117.128   2
 -12   2  12-18.5431 19.2797   5
 -12   2  12-13.2809 26.4786   2
 -12  -2  12 26.1382 19.6329   4
 -12  -2  12 10.1068 11.3367   5
 -12   2  12-1.00814 19.7971   4
 -12  -2  12 14.4858 26.2851   2
 -12  -2  13 1467.03 153.515   2
 -12   2  13 1482.98 115.154   5
 -12  -2  13 1479.99 119.725   4
 -12   2  13 1657.23 141.710   4
 -12  -2  13 1374.58 84.7915   5
 -12   2  13 1521.33 144.495   2
 -12   2  14 7.65498 25.9368   2
 -12  -2  14-0.74714 8.62453   5
 -12   2  14 14.3220 18.9870   5
 -12  -2  14 21.3243 25.9206   2
 -12  -2  14-47.0845 19.6741   4
 -12   2  14 0.81050 17.3279   4
 -12   2  15 200.507 56.5368   2
 -12   2  15 168.123 52.7566   4
 -12   2  15 196.084 37.4686   5
 -12  -2  15 133.309 45.2826   2
 -12  -2  15 177.687 48.9049   4
 -12   2  16 4.61246 23.2085   4
 -12  -2  16-3.64184 24.5186   2
 -12   2  16 58.7442 39.7922   2
 -12  -2  16 14.2344 20.5219   4
 -12   2  16-17.0884 14.2937   5
 -12  -2  17 343.393 86.7234   2
 -12  -2  17 419.552 82.0784   4
 -12   2  17 355.095 79.0588   2
 -12   2  17 365.814 83.1742   4
 -12  -2  18 152.391 60.5233   4
 -12   2  18 120.209 52.5273   2
 -12   2  18 101.370 48.1851   4
 -12  -2  18 44.8336 24.4382   2
 -12  -2  19 455.297 99.7490   2
 -12   2  19 538.474 105.484   4
 -12  -2  19 524.467 101.128   4
 -12   2  19 578.890 106.714   2
 -12   2  20-33.1640 43.3727   4
 -12   2  20 88.8747 45.3092   2
 -12  -2  20 155.941 66.5836   4
 -12   2  21 36.0432 39.3806   4
 -12   2  21 116.313 58.6342   2
 -12  -2  21 84.9424 50.6567   4
 -12   2  22 26.2103 25.3250   4
 -12  -2  22-21.1764 32.5316   4
 -12  -2  23 74.6424 49.9167   4
 -12   2  23 7.22143 26.5306   4
 -12   2  24-17.0485 29.7220   4
 -12  -2  24 61.5295 52.6603   4
 -12  -2  25 62.8686 39.8096   4
 -12  -4 -13 20.4777 60.5037   1
 -12   4 -12 204.865 72.1499   1
 -12  -4 -12 81.7420 63.2486   1
 -12  -4 -11 28.9261 50.8528   1
 -12   4 -11-26.4030 32.8825   1
 -12   4 -10 74.4525 50.5700   1
 -12  -4 -10-93.5881 57.4552   2
 -12  -4 -10 80.8978 61.4951   1
 -12  -4  -9-109.445 63.5790   2
 -12   4  -9-27.8965 28.0983   1
 -12   4  -8 118.579 41.8488   1
 -12  -4  -8 117.410 61.9128   2
 -12   4  -7 39.7069 25.1794   1
 -12  -4  -7 84.9053 48.2106   2
 -12   4  -6 389.628 74.9027   1
 -12  -4  -6 448.400 99.4660   2
 -12  -4  -5 78.8988 49.7011   2
 -12   4  -5 97.3330 44.6089   1
 -12   4  -5 33.5752 45.5181   2
 -12   4  -4 79.0495 32.7745   2
 -12  -4  -4 31.5043 49.1012   2
 -12  -4  -3-10.0515 44.0822   2
 -12   4  -3 23.8449 27.3543   2
 -12  -4  -2 456.884 92.6759   2
 -12   4  -2 443.838 83.7134   2
 -12  -4  -1 19.4000 44.0936   2
 -12   4  -1-12.8031 24.9258   2
 -12  -4   0 1483.30 163.183   2
 -12   4   0 1653.98 155.518   2
 -12  -4   1 137.403 51.9201   2
 -12   4   1 261.659 55.8830   4
 -12   4   1 179.195 41.0560   2
 -12   4   2 96.7779 30.8966   4
 -12   4   2 126.039 43.1727   2
 -12  -4   2 169.422 56.2700   2
 -12   4   3 0.24431 15.7189   1
 -12   4   3 22.0108 38.2202   2
 -12   4   3-11.4677 14.4302   4
 -12  -4   4 642.421 104.175   2
 -12   4   4 716.019 96.1549   2
 -12   4   4 679.890 79.3994   1
 -12   4   4 578.173 73.9795   4
 -12   4   5 288.684 65.7492   5
 -12   4   5 350.226 68.6511   2
 -12  -4   5 334.571 73.4919   2
 -12   4   5 232.048 48.8628   4
 -12   4   5 281.715 53.4287   1
 -12   4   6 1826.70 143.621   2
 -12   4   6 1813.67 135.140   1
 -12   4   6 1831.68 131.158   4
 -12   4   6 1844.69 160.500   5
 -12  -4   6 1783.74 167.288   2
 -12   4   7 34.1113 25.4111   1
 -12   4   7 128.306 50.7845   2
 -12   4   7-16.1397 22.2686   4
 -12   4   7-9.26569 20.2041   5
 -12  -4   7-130.539 59.7556   2
 -12  -4   8 892.486 118.447   2
 -12   4   8 1020.07 114.630   5
 -12   4   8 1141.19 113.070   2
 -12  -4   9 173.642 40.5344   5
 -12   4   9 199.072 53.4123   5
 -12  -4   9 201.972 64.8675   2
 -12   4   9 151.084 42.5234   2
 -12  -4  10 98.5773 16.9530   4
 -12   4  10 73.2276 28.0931   5
 -12  -4  10 178.866 38.4498   5
 -12  -4  10 168.231 57.6681   2
 -12   4  10 56.7298 21.3603   2
 -12  -4  11 95.1010 22.8032   4
 -12  -4  11 113.965 28.6280   5
 -12   4  11 37.9051 18.1588   2
 -12  -4  11 89.3890 48.8871   2
 -12   4  11 25.1974 24.1726   5
 -12  -4  12 1275.01 148.238   2
 -12  -4  12 1170.14 91.2423   4
 -12  -4  12 1153.71 81.9842   5
 -12   4  12 1108.75 112.897   5
 -12   4  12 1145.35 118.934   2
 -12   4  13-18.5001 19.0885   4
 -12  -4  13 65.7321 18.7822   5
 -12  -4  13 24.0211 18.2633   4
 -12   4  13 34.1983 25.5668   2
 -12  -4  13 2.42943 21.4975   2
 -12   4  13 37.5398 25.9236   5
 -12   4  14 670.891 94.3991   2
 -12  -4  14 650.354 81.2561   4
 -12   4  14 748.295 90.6518   5
 -12  -4  14 648.036 109.686   2
 -12   4  14 660.076 101.593   4
 -12  -4  15-12.3042 29.2822   4
 -12  -4  15 22.9404 26.4950   2
 -12   4  15 6.07686 17.3608   5
 -12   4  15 26.2223 27.0454   4
 -12   4  15 56.0166 34.3085   2
 -12  -4  16-18.6509 26.1416   2
 -12  -4  16-94.7658 48.3809   4
 -12   4  16-29.2550 29.8079   4
 -12   4  16 3.03471 15.4433   5
 -12   4  16-0.42156 23.7395   2
 -12   4  17 9.09977 26.3111   4
 -12   4  17-13.4432 22.2812   5
 -12  -4  17-32.9833 45.0828   2
 -12  -4  17-58.7085 36.3951   4
 -12   4  17-18.3849 26.3658   2
 -12   4  18 483.047 101.665   4
 -12  -4  18 421.208 84.4577   4
 -12   4  18 386.345 79.9440   2
 -12  -4  18 476.092 106.725   2
 -12   4  19-15.3695 25.0743   4
 -12  -4  19 8.62109 31.7207   2
 -12   4  19 14.7097 23.5996   2
 -12  -4  19 12.0370 23.2836   4
 -12   4  20 282.432 84.6763   4
 -12   4  20 301.149 74.7367   2
 -12  -4  20 178.323 59.3318   4
 -12   4  21-21.3300 32.2000   2
 -12   4  21 12.4041 35.3780   4
 -12  -4  21 20.5183 26.5764   4
 -12   4  22 14.6166 29.3172   2
 -12   4  22 7.63257 33.8472   4
 -12  -4  22-6.25524 25.2119   4
 -12   4  23 43.4994 49.5165   4
 -12  -4  23 6.35755 35.2547   4
 -12   4  24 99.6754 73.5195   4
 -12  -4  24 92.6576 60.0438   4
 -12  -6 -12 33.2501 56.4983   1
 -12  -6 -11 131.539 70.5420   1
 -12  -6 -10-94.5694 74.1973   2
 -12  -6 -10 124.120 69.5906   1
 -12  -6  -9-6.26485 47.5952   2
 -12   6  -8 23.0447 28.7713   1
 -12  -6  -8-92.2292 58.4698   2
 -12   6  -7 406.388 71.4301   1
 -12  -6  -7 385.627 98.0863   2
 -12   6  -6-20.7952 26.6220   1
 -12  -6  -6 72.7739 55.6286   2
 -12   6  -5 100.056 30.9196   1
 -12  -6  -5 87.1067 47.8473   2
 -12  -6  -4 91.9278 46.9884   2
 -12   6  -4 34.8953 20.4024   1
 -12   6  -3 18.1113 22.9129   1
 -12  -6  -3 51.2882 50.5436   2
 -12  -6  -2 76.7642 47.6896   2
 -12   6  -2-2.68779 37.7042   2
 -12  -6  -1 1311.60 155.341   2
 -12   6  -1 1173.10 135.217   2
 -12   6   0 92.5607 32.9892   2
 -12  -6   0 105.702 46.4361   2
 -12  -6   1 670.893 109.762   2
 -12   6   1 649.957 95.1509   2
 -12   6   1 542.778 62.4468   1
 -12   6   2 3.74237 28.7544   5
 -12   6   2 7.42097 11.2666   1
 -12   6   2 32.2433 31.0263   2
 -12   6   3 27.6296 30.3795   5
 -12  -6   3 38.4111 43.4658   2
 -12   6   3-4.81905 18.2438   1
 -12   6   3-56.6150 36.1512   2
 -12   6   4 102.128 32.2436   1
 -12   6   4 67.9673 26.7329   2
 -12   6   4 151.456 52.5215   5
 -12  -6   4 147.414 52.1501   2
 -12   6   5 1816.78 142.256   2
 -12   6   5 1764.64 121.401   1
 -12   6   5 1896.76 172.266   5
 -12  -6   5 1709.10 169.607   2
 -12   6   6 180.076 49.3804   2
 -12   6   6 109.314 32.5086   1
 -12  -6   6 65.3438 37.9362   2
 -12   6   6 118.889 49.7100   5
 -12   6   7 774.029 91.7067   2
 -12   6   7 869.061 114.035   5
 -12  -6   7 811.071 116.512   2
 -12   6   7 813.455 91.0800   1
 -12  -6   8-27.3144 24.9493   5
 -12   6   8 28.0131 20.5512   5
 -12  -6   8-55.1593 42.4152   2
 -12   6   8-59.8182 45.9183   2
 -12   6   8 11.1061 15.1330   1
 -12   6   9 39.7743 26.4110   5
 -12  -6   9 41.2674 25.3585   5
 -12  -6   9 61.4583 42.3982   2
 -12   6   9 69.4837 32.3005   2
 -12  -6  10-1.29971 12.6030   5
 -12  -6  10-26.9537 26.0797   2
 -12   6  10 2.60006 19.3660   2
 -12   6  10-29.6516 29.8876   5
 -12  -6  11 706.071 111.560   2
 -12   6  11 708.561 86.1882   2
 -12   6  11 637.922 93.0017   5
 -12  -6  11 703.782 70.7126   5
 -12  -6  11 698.510 55.1457   4
 -12  -6  12 85.8230 24.8070   4
 -12  -6  12 77.0646 41.1690   2
 -12   6  12 25.1491 29.8156   5
 -12   6  12 43.3011 25.2863   2
 -12  -6  13 1231.88 152.616   2
 -12   6  13 1515.92 142.573   5
 -12  -6  13 1365.72 104.813   4
 -12   6  13 1440.40 124.909   2
 -12   6  14 14.6902 22.3716   2
 -12   6  14 49.0170 37.1168   4
 -12  -6  14 58.1633 38.5580   2
 -12  -6  14 117.358 40.5703   4
 -12   6  14 17.4509 29.0147   5
 -12   6  15 194.929 51.6115   2
 -12   6  15 158.308 46.9324   5
 -12  -6  15 185.193 49.6720   4
 -12   6  15 164.512 61.6454   4
 -12  -6  15 97.2566 49.9477   2
 -12  -6  16-10.0881 35.0770   2
 -12   6  16 49.9828 29.4154   2
 -12   6  16-43.1621 47.8183   4
 -12  -6  16 82.3846 41.0714   4
 -12   6  16 32.6185 27.5275   5
 -12   6  17 183.165 51.6266   2
 -12  -6  17 281.744 64.6734   4
 -12   6  17 120.061 39.3376   5
 -12  -6  17 240.832 73.9317   2
 -12   6  17 95.4828 50.0541   4
 -12  -6  18 89.2035 43.5783   4
 -12  -6  18 19.6888 37.0266   2
 -12   6  18 45.9989 26.2893   2
 -12   6  18 20.0886 27.8053   4
 -12   6  19 426.377 79.7818   2
 -12  -6  19 530.563 119.860   2
 -12   6  19 666.122 125.836   4
 -12  -6  19 558.335 102.485   4
 -12   6  20 4.30969 35.7624   4
 -12  -6  20 44.6706 33.6359   4
 -12   6  21 45.3392 47.7241   4
 -12  -6  21 34.9708 39.0602   4
 -12   6  22-7.75949 35.5522   4
 -12   6  23 62.3489 49.2925   4
 -12   8 -13-68.4485 49.6672   5
 -12   8 -12 50.3315 51.6444   5
 -12  -8 -11 37.1095 66.0991   1
 -12  -8 -10-115.082 74.0507   2
 -12  -8  -9-33.7281 41.9761   2
 -12  -8  -8 102.798 57.2424   2
 -12  -8  -7 78.6501 56.8291   2
 -12  -8  -6 353.020 91.5210   2
 -12  -8  -5 104.695 34.9632   2
 -12   8  -5 140.170 61.7421   5
 -12  -8  -4-76.4734 49.5791   2
 -12   8  -4-0.51102 40.7906   5
 -12   8  -3 19.7361 27.1301   5
 -12  -8  -3 27.9077 47.7169   2
 -12  -8  -2 401.995 96.0991   2
 -12   8  -2 386.024 96.6710   5
 -12   8  -2 268.562 35.4689   1
 -12   8  -1 27.4002 12.6805   1
 -12  -8  -1 63.1300 54.8903   2
 -12   8  -1 39.3474 28.3301   5
 -12  -8   0 761.894 125.337   2
 -12   8   0 996.917 142.268   5
 -12  -8   1 26.8737 33.2964   2
 -12   8   1 44.8707 24.0906   2
 -12   8   1 125.445 47.8218   5
 -12   8   2 77.5168 22.6318   2
 -12   8   2 129.179 25.0068   1
 -12   8   2 148.867 59.5891   5
 -12  -8   2 220.842 72.6995   2
 -12   8   3 2.42177 23.5757   2
 -12   8   3 61.3958 44.1072   5
 -12  -8   3 57.9270 42.0066   2
 -12   8   3 48.6571 17.7037   1
 -12   8   4 557.180 102.751   5
 -12   8   4 549.963 75.7794   2
 -12   8   4 546.576 56.2434   1
 -12  -8   4 786.122 119.329   2
 -12   8   5 2.61744 13.8257   1
 -12   8   5 3.24624 23.4362   5
 -12  -8   5 10.7476 42.3222   2
 -12   8   6 733.563 84.1395   2
 -12   8   6 664.973 107.437   5
 -12  -8   6 616.974 105.501   2
 -12   8   6 601.976 67.5735   1
 -12   8   7 231.341 50.2359   2
 -12  -8   7 172.092 34.6240   2
 -12   8   7 169.168 37.1819   1
 -12   8   7 110.216 43.0273   5
 -12   8   8 159.296 42.2537   1
 -12   8   8 105.409 44.5308   5
 -12  -8   8 74.4357 40.8187   2
 -12   8   8 172.100 41.6365   2
 -12   8   9 27.8708 23.8104   2
 -12  -8   9 42.1065 41.4144   2
 -12   8   9 3.88045 16.8803   1
 -12   8   9-44.4587 40.8026   5
 -12  -8   9-5.23692 14.9657   5
 -12   8  10 44.4464 20.8959   5
 -12   8  10 40.5118 18.6168   2
 -12  -8  10 84.4132 51.3557   2
 -12   8  11 220.569 60.1433   5
 -12   8  11 264.289 48.0369   2
 -12  -8  11 296.132 80.9392   2
 -12   8  12 940.934 123.115   5
 -12  -8  12 926.399 74.2685   4
 -12  -8  12 972.422 138.308   2
 -12   8  12 997.323 91.7736   2
 -12  -8  13 236.092 70.5233   2
 -12   8  13 193.515 57.1352   5
 -12   8  13 156.200 35.9509   2
 -12  -8  13 232.805 44.1852   4
 -12  -8  14 570.022 75.8787   4
 -12  -8  14 426.814 97.9065   2
 -12   8  14 556.794 71.0776   2
 -12   8  14 489.158 87.4199   5
 -12   8  15-29.2852 30.3631   5
 -12  -8  15-13.2069 20.5036   4
 -12  -8  15-85.0594 51.4875   2
 -12  -8  16-30.3071 28.0840   4
 -12   8  16 39.4639 35.0558   4
 -12  -8  16 2.71404 31.4197   2
 -12   8  16-27.5528 33.0950   5
 -12  -8  17 122.850 61.4763   2
 -12   8  17 48.7051 36.8718   4
 -12  -8  17 15.9235 24.2195   4
 -12   8  17 52.1565 32.2443   5
 -12  -8  18 139.925 62.2484   2
 -12   8  18 107.140 56.3444   4
 -12   8  18 189.508 54.6895   5
 -12   8  19-33.8012 39.6399   4
 -12  -8  19 27.3304 33.6711   2
 -12   8  20 89.6140 50.7665   4
 -12  -8  20 79.8605 48.6475   2
 -12   8  21 44.1891 35.1646   4
 -12  -8  21-92.5133 57.8880   2
 -12   8  22 58.2647 52.6769   4
 -12 -10 -11-181.357 77.1940   2
 -12  10 -11-17.7736 39.0539   5
 -12  10 -10-6.52712 32.7004   5
 -12 -10 -10-152.560 71.2658   2
 -12 -10  -9-137.724 66.8493   2
 -12  10  -9 55.7258 41.8247   5
 -12  10  -8-13.5429 33.9180   5
 -12 -10  -8-58.7526 48.5426   2
 -12  10  -7 175.057 73.3652   5
 -12 -10  -7 147.393 61.2923   2
 -12 -10  -6 184.620 80.7240   2
 -12  10  -6 71.4383 59.0273   5
 -12 -10  -5 59.4299 43.0104   2
 -12  10  -5 82.8006 54.4978   5
 -12  10  -4 62.4844 62.2531   5
 -12 -10  -4 123.728 61.3951   2
 -12  10  -3-15.6996 37.2954   5
 -12 -10  -3 46.5273 59.0580   2
 -12  10  -2-11.2054 39.6910   5
 -12 -10  -2 94.6165 58.9791   2
 -12  10  -1 546.858 115.232   5
 -12 -10  -1 443.576 99.4606   2
 -12  10   0 175.965 66.7199   5
 -12 -10   0 137.948 57.3704   2
 -12  10   1 447.405 101.041   5
 -12 -10   1 453.019 98.5690   2
 -12 -10   2 136.831 69.3619   2
 -12  10   2 6.01258 31.7603   5
 -12 -10   3 60.7003 37.0176   2
 -12  10   3-44.3957 44.7641   5
 -12 -10   4 33.1574 31.3333   2
 -12  10   4-0.37815 29.3194   5
 -12 -10   5 262.120 68.7636   2
 -12  10   5 222.579 64.3423   5
 -12  10   6 40.3041 13.9313   2
 -12  10   6 43.9458 33.7243   5
 -12 -10   6 59.0012 29.0871   2
 -12  10   7 640.444 111.069   5
 -12 -10   7 519.533 101.630   2
 -12  10   7 647.382 65.7464   2
 -12 -10   8-28.9402 46.3647   2
 -12  10   8 37.6873 18.3869   2
 -12  10   8 18.2105 29.0356   5
 -12  10   9 51.0690 19.0614   2
 -12  10   9-29.8481 40.0103   5
 -12 -10   9 83.9672 50.6114   2
 -12  10  10 26.9242 30.5906   5
 -12 -10  10 106.630 48.6400   2
 -12 -10  11 91.1886 47.9009   2
 -12  10  11 86.8698 42.1280   5
 -12  10  12 264.662 72.5030   5
 -12 -10  12 421.569 95.8042   2
 -12 -10  13 279.519 82.0477   2
 -12  10  13 175.468 60.7854   5
 -12 -10  14 78.5214 54.8545   2
 -12  10  14 13.5316 23.9926   5
 -12  10  15 43.6356 31.0043   5
 -12 -10  15 15.8901 25.8059   2
 -12  10  16 72.5461 38.3490   5
 -12 -10  16 42.6789 41.2622   2
 -12  10  17 52.9424 35.8127   5
 -12  10  17 158.202 71.7269   4
 -12 -10  17 42.1437 31.2418   2
 -12  10  18 79.6999 49.3098   5
 -12 -10  18 183.832 74.1799   2
 -12  10  18 30.6574 50.6052   4
 -12 -10  19 120.870 65.1706   2
 -12  10  19 108.902 56.0118   4
 -12  10  20 36.3473 42.2485   4
 -12  12 -10 11.7633 47.9752   5
 -12 -12 -10-175.186 75.1150   2
 -12 -12  -9-109.645 61.3567   2
 -12  12  -9-25.4141 31.2832   5
 -12 -12  -8 22.1667 40.7264   2
 -12  12  -8 140.580 81.4143   5
 -12  12  -7-9.03539 37.1309   5
 -12 -12  -7 111.276 62.9377   2
 -12 -12  -6 256.939 86.8501   2
 -12  12  -6 276.253 94.2822   5
 -12 -12  -5-30.5935 56.7320   2
 -12  12  -5 82.7257 59.8476   5
 -12  12  -4 3.65632 43.9518   5
 -12 -12  -4-17.4752 39.2006   2
 -12 -12  -3-6.85961 43.7698   2
 -12  12  -3 14.4662 39.2499   5
 -12 -12  -2 162.172 68.9109   2
 -12  12  -2 67.1437 50.3838   5
 -12  12  -1 62.6602 49.1564   5
 -12 -12  -1 210.384 72.7168   2
 -12 -12   0 191.912 72.4507   2
 -12  12   0 261.591 78.6835   5
 -12  12   1 227.982 79.6064   5
 -12 -12   1 96.5742 61.6554   2
 -12 -12   2 101.939 57.8730   2
 -12  12   2 36.4976 40.7138   5
 -12  12   3-9.48500 28.0658   5
 -12 -12   3 13.4461 38.5185   2
 -12 -12   4 109.827 61.3409   2
 -12  12   4 43.7956 44.4818   5
 -12 -12   5 101.813 51.8005   2
 -12  12   5 94.6217 48.6189   5
 -12  12   6 361.156 90.9034   5
 -12 -12   6 354.545 86.4581   2
 -12 -12   7 200.402 59.3259   2
 -12  12   7 157.311 67.1373   5
 -12  12   8 109.259 50.9012   5
 -12 -12   8 49.7186 33.3950   2
 -12 -12   9 78.2663 56.0576   2
 -12  12   9 2.56760 23.8751   5
 -12 -12  10 79.7190 52.7634   2
 -12  12  10 19.2820 32.7255   5
 -12 -12  11 59.0477 42.6247   2
 -12  12  11 44.4892 35.0011   5
 -12  12  12 157.896 59.9336   5
 -12 -12  12 240.099 81.4484   2
 -12  12  13 45.6304 38.7598   5
 -12 -12  13 35.0470 39.3787   2
 -12  12  14 169.073 66.0570   5
 -12 -12  14 116.595 54.0199   2
 -12 -12  15 19.9005 25.7749   2
 -12  12  15-12.4159 22.3337   5
 -12  12  16 95.8131 50.1279   5
 -12 -12  16 5.43233 29.1522   2
 -12  12  17 119.938 55.4686   5
 -12 -12  17 135.954 65.6038   2
 -12  12  18 43.3125 33.0256   5
 -12  12  18 53.6653 47.5895   4
 -12  12  19 54.0626 55.8825   4
 -12 -14  -9-110.612 61.4015   2
 -12 -14  -8-2.39610 38.2298   2
 -12  14  -7 74.6830 62.6255   5
 -12 -14  -7 42.7558 46.9004   2
 -12 -14  -6 159.568 84.5321   2
 -12  14  -6 76.5257 52.8367   5
 -12 -14  -5-149.832 68.1085   2
 -12  14  -5-12.5126 41.2261   5
 -12 -14  -4-95.4266 58.9687   2
 -12  14  -4 24.6347 40.8746   5
 -12 -14  -3 69.9786 54.0163   2
 -12  14  -3 90.4918 60.2491   5
 -12 -14  -2 92.0087 64.3824   2
 -12  14  -2 19.0124 32.3330   5
 -12  14  -1 28.3983 34.1444   5
 -12 -14  -1 140.261 61.6952   2
 -12  14   0 90.2346 76.4559   5
 -12 -14   0 141.311 65.8585   2
 -12  14   1 103.098 62.6024   5
 -12 -14   1-7.88935 35.7327   2
 -12 -14   2 132.959 65.4804   2
 -12  14   2 62.6569 46.5813   5
 -12 -14   3 99.8944 63.9856   2
 -12  14   3 46.6906 34.9482   5
 -12 -14   4 68.8833 49.5118   2
 -12  14   4 74.3310 47.4162   5
 -12  14   5 53.4237 40.2700   5
 -12 -14   5 43.7440 48.1570   2
 -12 -14   6 209.567 68.5352   2
 -12  14   6 278.116 87.5761   5
 -12  14   7 181.102 71.8765   5
 -12 -14   7 155.012 60.5390   2
 -12  14   8 0.55285 30.7724   5
 -12 -14   8-34.1728 59.5383   2
 -12 -14   9-62.3077 50.7950   2
 -12  14   9-8.45912 48.2019   5
 -12  14  10 60.3616 43.6240   5
 -12 -14  10 92.9567 59.5624   2
 -12  14  11 48.5432 35.8580   5
 -12 -14  11 171.695 64.6716   2
 -12  14  12 286.212 99.9019   5
 -12 -14  12 119.712 63.0369   2
 -12 -14  13 284.034 92.9159   2
 -12  14  13 153.633 69.2345   5
 -12  14  14 30.6563 53.7568   5
 -12 -14  14 15.2734 30.8895   2
 -12  14  15 165.470 70.1464   5
 -12 -14  15 73.8643 56.7975   2
 -12  14  16 18.8310 34.7200   5
 -12 -14  16 57.9695 37.7850   2
 -12  14  17-55.6124 45.7173   5
 -12  14  18 160.887 76.9304   5
 -12 -16  -6 101.957 73.5413   2
 -12 -16  -5-177.045 73.7687   2
 -12 -16  -4-110.810 62.0689   2
 -12  16  -3 48.7561 65.5760   5
 -12 -16  -3-16.4344 45.6676   2
 -12  16  -2 93.4158 63.8831   5
 -12 -16  -2 65.6487 62.2629   2
 -12 -16  -1 139.170 73.2894   2
 -12  16  -1 98.7135 62.9781   5
 -12 -16   0 91.5396 66.8848   2
 -12  16   0 33.7188 53.7058   5
 -12 -16   1 44.5469 36.1092   2
 -12  16   1 34.1577 42.4040   5
 -12  16   2 6.83981 31.4930   5
 -12 -16   2 123.275 61.8789   2
 -12  16   3-45.1798 49.9136   5
 -12 -16   3 54.4143 51.3655   2
 -12  16   4 50.1299 43.1778   5
 -12 -16   4 61.3153 38.5106   2
 -12 -16   5 79.8312 48.9344   2
 -12  16   5 34.0496 39.3957   5
 -12 -16   6 109.546 47.6445   2
 -12  16   6 120.014 66.7897   5
 -12  16   7 128.356 77.4050   5
 -12 -16   7 61.1174 39.4904   2
 -12 -16   8-229.232 80.0662   2
 -12  16   8 11.4925 41.2881   5
 -12  16   9-4.72231 41.5671   5
 -12 -16   9-77.9114 52.1981   2
 -12 -16  10-75.7557 51.6401   2
 -12  16  10 17.6323 43.9162   5
 -12  16  11 124.610 65.7226   5
 -12 -16  11 191.524 82.9629   2
 -12  16  12-18.7533 36.6933   5
 -12 -16  12 62.1592 56.0545   2
 -12 -16  13 135.977 67.8534   2
 -12  16  13 86.4036 63.2483   5
 -12 -16  14 86.9792 62.5248   2
 -12  16  14 21.2720 39.6086   5
 -12  16  15-55.7019 45.2121   5
 -12 -18  -2-0.09675 41.7247   2
 -12 -18  -1 71.2179 66.2657   2
 -12 -18   0 113.908 72.7352   2
 -12 -18   1 49.1076 63.1179   2
 -12 -18   2-112.898 62.3215   2
 -12 -18   3 189.471 84.9982   2
 -12 -18   4 154.249 71.5276   2
 -12 -18   5-44.5132 47.3069   2
 -12 -18   6 11.8752 39.5323   2
 -12 -18   7-62.4379 47.6104   2
 -12 -18   8-129.956 63.8403   2
 -12 -18   9-94.8343 58.8651   2
 -12 -18  10-56.0377 48.4507   2
 -12 -18  11-125.636 65.5230   2
 -11   1 -16 26.2354 42.2606   1
 -11  -1 -15 60.2806 42.5357   1
 -11   1 -15-29.2792 39.8518   1
 -11  -1 -14 5.29515 36.3050   1
 -11   1 -14-58.6522 45.5143   1
 -11  -1 -13 26.8230 24.6537   1
 -11   1 -13 23.5734 25.5908   1
 -11  -1 -12-13.7857 35.3235   1
 -11   1 -12-16.4868 29.0446   1
 -11   1 -11 102.896 50.8168   1
 -11  -1 -11 98.7000 54.1089   1
 -11   1 -10 199.194 67.0284   1
 -11  -1 -10 121.700 55.8788   1
 -11   1  -9 131.917 56.2240   1
 -11  -1  -9 133.043 61.6942   1
 -11   1  -8 155.462 52.4322   1
 -11  -1  -8 45.8763 29.0235   2
 -11  -1  -7 124.081 44.1538   2
 -11   1  -7 236.865 69.3784   1
 -11   1  -7 43.3595 45.4367   2
 -11   1  -6-57.4543 53.2524   2
 -11  -1  -6-14.4705 43.0653   2
 -11  -1  -5 312.219 77.7578   2
 -11   1  -5 375.435 82.3757   2
 -11  -1  -4 426.383 68.6227   4
 -11   1  -4 455.390 91.0452   2
 -11  -1  -4 493.292 98.9456   2
 -11   1  -3 926.201 125.798   2
 -11   1  -3 838.265 96.2561   4
 -11  -1  -3 858.215 119.252   2
 -11  -1  -3 987.857 97.3823   4
 -11  -1  -2 1135.49 133.982   2
 -11  -1  -2 1360.94 106.410   4
 -11   1  -2 1438.92 149.984   2
 -11   1  -2 1423.61 119.628   4
 -11   1  -1 40.2929 29.2066   2
 -11   1  -1 69.9298 26.1390   4
 -11  -1  -1 170.878 36.3959   4
 -11  -1  -1 162.906 57.3955   2
 -11   1   0 201.560 58.6031   2
 -11   1   0 149.558 35.8678   4
 -11  -1   0 219.404 65.6826   2
 -11  -1   0 186.473 34.3014   4
 -11  -1   1 377.548 43.6147   4
 -11  -1   1 427.711 83.5645   2
 -11   1   1 523.859 61.0340   4
 -11   1   1 574.174 91.2021   2
 -11  -1   2 514.474 82.6030   2
 -11   1   2 523.704 57.1259   4
 -11   1   2 626.510 92.6483   2
 -11  -1   2 538.043 45.3381   4
 -11   1   3 1623.54 96.4087   4
 -11  -1   3 1696.54 147.678   2
 -11   1   3 1740.67 144.455   2
 -11  -1   3 1208.48 60.3426   4
 -11   1   4 1475.50 133.952   2
 -11   1   4 1241.32 80.8301   4
 -11  -1   4 1341.04 132.097   2
 -11   1   5 388.513 60.4348   1
 -11  -1   5 233.374 23.4639   4
 -11   1   5 396.062 46.3355   4
 -11   1   5 428.055 74.7597   2
 -11  -1   5 408.837 74.5391   2
 -11  -1   6 36.2467 12.1221   4
 -11  -1   6 29.9903 9.96560   4
 -11   1   6-1.78777 28.5208   2
 -11  -1   6-45.3317 36.4769   2
 -11   1   6 17.9339 19.9003   1
 -11   1   6-0.02084 11.1516   4
 -11  -1   7 247.185 54.6814   2
 -11   1   7 191.313 39.3939   2
 -11  -1   7 198.437 26.5450   4
 -11  -1   8 1626.03 84.3275   4
 -11  -1   8 1789.33 150.923   2
 -11   1   8 1439.46 129.473   2
 -11  -1   9 2418.78 177.579   2
 -11  -1   9 2286.92 112.742   4
 -11   1   9 2580.85 137.977   4
 -11   1   9 2418.50 146.504   5
 -11   1   9 2669.93 176.676   2
 -11  -1  10 1001.76 82.9625   4
 -11   1  10 935.594 108.129   2
 -11  -1  10 934.403 82.3639   5
 -11  -1  10 984.741 116.123   2
 -11   1  10 813.522 83.4957   4
 -11   1  10 818.281 83.7074   5
 -11  -1  11 250.944 62.2661   2
 -11   1  11 301.372 53.9905   4
 -11  -1  11 301.149 52.9369   4
 -11   1  11 298.430 50.2430   5
 -11  -1  11 236.611 39.8614   5
 -11   1  11 289.594 58.8638   2
 -11  -1  12 109.827 35.0137   4
 -11  -1  12 63.9232 34.7933   2
 -11   1  12 27.2395 18.1430   2
 -11   1  12 34.3557 12.2920   5
 -11  -1  12 35.6453 12.4868   5
 -11   1  12 62.4788 26.1491   4
 -11   1  13 92.0423 35.3691   4
 -11   1  13 48.3823 24.7999   2
 -11   1  13 36.6118 16.3213   5
 -11  -1  13 105.402 22.7974   5
 -11  -1  13 56.8555 20.4993   2
 -11  -1  13 111.536 37.4961   4
 -11   1  14 569.280 87.0100   4
 -11   1  14 529.897 87.9619   2
 -11  -1  14 434.406 39.4820   5
 -11   1  14 519.623 56.5763   5
 -11  -1  14 486.420 85.6315   2
 -11  -1  14 589.310 84.5353   4
 -11   1  15 991.057 123.146   2
 -11  -1  15 845.622 114.269   2
 -11  -1  15 908.945 111.604   4
 -11   1  15 1053.54 123.888   4
 -11   1  15 932.451 71.2201   5
 -11  -1  16 784.465 107.560   4
 -11  -1  16 542.454 94.5817   2
 -11   1  16 639.385 101.909   4
 -11   1  16 628.785 54.2739   5
 -11   1  16 627.400 99.9606   2
 -11   1  17 165.027 56.8606   4
 -11  -1  17 213.644 63.0746   4
 -11   1  18 6.65469 25.3121   4
 -11  -1  18 15.4424 23.9460   4
 -11  -1  19-24.7357 35.1474   4
 -11   1  19 11.3185 28.0579   4
 -11  -1  20 90.7450 46.5087   4
 -11   1  20 132.082 59.7555   4
 -11   1  21 173.189 66.8210   4
 -11  -1  21 56.3619 51.8518   4
 -11  -1  22 12.1740 30.4596   4
 -11   1  22 62.0950 45.8900   4
 -11   1  23 11.4700 27.5082   4
 -11  -1  23 72.6184 56.0215   4
 -11  -1  24-39.9472 40.9273   4
 -11   1  24-106.657 60.5466   4
 -11   3 -15 87.0636 55.6169   1
 -11  -3 -15 37.4545 53.5568   1
 -11  -3 -14 24.5204 30.0191   1
 -11   3 -14 68.0879 42.6898   1
 -11   3 -13 50.9615 45.8810   1
 -11  -3 -13 22.3882 35.6732   1
 -11  -3 -12-5.75633 28.6975   1
 -11   3 -12-27.5617 36.2189   1
 -11   3 -11 7.30680 34.8106   1
 -11  -3 -11 132.839 60.6389   1
 -11   3 -10 39.2435 37.9710   1
 -11  -3 -10 98.1576 56.4681   1
 -11  -3  -9 300.557 86.4586   1
 -11   3  -9 232.496 65.1724   1
 -11  -3  -9 171.757 65.9623   2
 -11  -3  -8 40.9312 32.9020   2
 -11   3  -8 118.604 49.5693   1
 -11   3  -7-7.14674 28.3998   1
 -11  -3  -7-38.4063 44.6661   2
 -11  -3  -6 13.5426 27.4799   2
 -11   3  -6 7.54891 24.4508   1
 -11  -3  -5 231.614 74.3267   2
 -11  -3  -5 290.096 58.3905   4
 -11   3  -5 126.970 43.9811   2
 -11   3  -4 479.422 91.6731   2
 -11  -3  -4 410.178 64.0134   4
 -11  -3  -4 298.269 69.0947   2
 -11  -3  -3 556.197 92.7024   2
 -11   3  -3 446.342 85.5790   2
 -11  -3  -2 567.460 99.1498   2
 -11   3  -2 574.814 95.6325   2
 -11   3  -2 667.304 88.7221   4
 -11   3  -1-12.8600 21.7401   4
 -11  -3  -1 47.1402 46.1611   2
 -11   3  -1 67.1510 48.5844   2
 -11  -3   0 282.405 72.5438   2
 -11   3   0 127.568 37.3106   4
 -11   3   0 138.640 45.6144   2
 -11  -3   1 481.106 83.3196   2
 -11   3   1 469.486 75.9023   2
 -11   3   1 486.202 66.8692   4
 -11   3   2 836.687 84.6862   4
 -11  -3   2 1075.39 123.535   2
 -11   3   2 936.171 107.538   2
 -11  -3   3 3370.65 216.580   2
 -11   3   3 3216.63 161.407   4
 -11   3   3 3306.51 194.294   2
 -11   3   4 574.872 71.1157   1
 -11   3   4 572.910 68.1763   4
 -11   3   4 561.613 80.8766   2
 -11  -3   4 661.288 94.0907   2
 -11  -3   5 749.581 100.665   2
 -11   3   5 826.055 96.4904   2
 -11   3   5 785.081 78.2601   4
 -11   3   5 810.753 86.0562   1
 -11   3   6 23.1793 17.2938   4
 -11   3   6 9.86787 21.6098   5
 -11  -3   6-53.5626 43.8580   2
 -11   3   6 92.6178 42.4774   2
 -11   3   6 76.2340 27.5629   1
 -11   3   7 174.016 43.0856   1
 -11  -3   7 145.637 38.6143   2
 -11   3   7 196.328 46.7146   5
 -11   3   7 183.309 47.6791   2
 -11  -3   8 990.649 121.049   2
 -11   3   8 1008.53 101.689   2
 -11   3   8 965.286 101.910   5
 -11  -3   8 667.568 37.4699   4
 -11   3   8 989.554 104.758   1
 -11  -3   9 1321.75 74.0267   4
 -11  -3   9 1403.48 140.967   2
 -11   3   9 1207.64 112.901   5
 -11   3   9 1254.18 115.582   2
 -11   3  10 1901.10 143.464   2
 -11  -3  10 1658.43 157.359   2
 -11   3  10 1987.12 139.886   5
 -11  -3  10 1776.93 101.472   4
 -11  -3  11 1092.08 88.7378   4
 -11   3  11 900.772 93.8529   5
 -11  -3  11 1010.14 122.636   2
 -11   3  11 997.889 107.463   2
 -11  -3  12 9.51050 28.4644   2
 -11  -3  12-2.29961 8.67686   5
 -11   3  12 34.2321 22.5689   5
 -11   3  12 29.4010 27.4054   2
 -11  -3  12-55.3688 31.6530   4
 -11   3  12 15.9000 13.3254   4
 -11  -3  12 3.33527 9.81189   5
 -11   3  13 36.4626 25.0276   4
 -11   3  13 44.2714 22.4560   5
 -11   3  13 53.4638 28.7522   2
 -11  -3  13 15.7588 23.5476   2
 -11  -3  13 8.22468 18.0198   4
 -11  -3  13 30.6983 11.5904   5
 -11  -3  13 48.1655 13.1865   5
 -11   3  14 590.066 93.5619   4
 -11   3  14 542.039 69.6824   5
 -11   3  14 617.959 90.9464   2
 -11  -3  14 517.275 97.7833   2
 -11  -3  14 596.411 83.5557   4
 -11   3  15 572.308 68.9535   5
 -11   3  15 607.992 100.583   4
 -11   3  15 551.631 87.9846   2
 -11  -3  15 640.271 113.273   2
 -11  -3  15 658.419 93.4866   4
 -11   3  16 417.712 76.5812   2
 -11   3  16 453.168 94.0150   4
 -11  -3  16 430.143 82.9186   4
 -11   3  16 408.675 57.1186   5
 -11   3  17 396.165 77.9529   2
 -11  -3  17 616.756 101.383   4
 -11   3  17 429.739 58.2119   5
 -11   3  17 427.873 92.7904   4
 -11   3  18 111.262 53.2283   4
 -11  -3  18 139.171 55.9584   4
 -11   3  18 122.848 53.9518   2
 -11  -3  19 43.6524 30.3643   4
 -11   3  19 44.4247 32.3703   4
 -11   3  20 27.9453 35.2023   4
 -11  -3  20-27.7495 35.9718   4
 -11   3  21 234.910 78.4118   4
 -11  -3  21 300.312 84.2015   4
 -11  -3  22 56.4161 41.0951   4
 -11   3  22 157.793 66.5637   4
 -11   3  23-24.4911 31.0246   4
 -11  -3  23 87.4307 49.0607   4
 -11   3  24 0.11592 36.7688   4
 -11  -3  24-146.755 68.5634   4
 -11  -3  25 65.0465 50.6748   4
 -11  -5 -14 78.4188 54.4497   1
 -11  -5 -13 41.0184 44.9544   1
 -11   5 -12 38.6613 19.2067   1
 -11  -5 -12 53.6387 54.1396   1
 -11   5 -11 79.8170 50.1365   1
 -11  -5 -11 90.5369 67.5923   1
 -11   5 -10 206.421 57.9047   1
 -11  -5 -10 62.4934 42.3823   2
 -11  -5 -10 179.151 84.8598   1
 -11  -5  -9-14.1767 36.6306   2
 -11   5  -9 62.4575 29.1562   1
 -11   5  -8 119.931 38.9076   1
 -11  -5  -8 29.8823 43.0555   2
 -11   5  -7-19.4526 20.1386   1
 -11  -5  -7-11.4956 38.3459   2
 -11  -5  -6 206.945 74.7316   2
 -11   5  -6 137.452 40.3887   1
 -11  -5  -5 52.1245 35.7160   2
 -11   5  -5 182.765 45.4450   1
 -11   5  -4 730.436 85.2271   1
 -11   5  -4 631.366 103.738   2
 -11  -5  -4 503.309 92.8823   2
 -11  -5  -3 372.280 80.0800   2
 -11   5  -3 357.853 72.8174   2
 -11  -5  -2 320.582 85.5695   2
 -11   5  -2 258.419 62.9030   2
 -11  -5  -1 126.547 57.9352   2
 -11   5  -1 8.62674 25.9428   2
 -11   5   0 112.027 49.2748   2
 -11  -5   0 162.683 53.4456   2
 -11  -5   1-27.2471 38.4573   2
 -11   5   1 15.3723 19.6863   4
 -11   5   1 43.6287 33.8759   2
 -11   5   2 884.066 79.3344   1
 -11   5   2 870.961 101.908   2
 -11   5   2 862.681 96.8273   4
 -11  -5   2 1090.43 134.073   2
 -11   5   3 192.680 45.9627   2
 -11  -5   3 208.203 60.7604   2
 -11   5   3 148.261 40.8707   4
 -11   5   3 179.372 35.4785   1
 -11   5   4 1185.58 95.5192   1
 -11  -5   4 1464.91 146.380   2
 -11   5   4 1277.09 115.403   4
 -11   5   4 1277.92 135.015   5
 -11   5   4 1355.04 122.943   2
 -11   5   5 273.894 61.2968   2
 -11  -5   5 31.4210 30.4917   2
 -11   5   5 128.447 31.5895   1
 -11   5   5 173.095 42.8463   4
 -11   5   5 161.244 42.4933   5
 -11   5   6 18.6736 17.7147   4
 -11   5   6-1.17944 22.7601   5
 -11   5   6-38.7647 34.5974   2
 -11   5   6-3.53740 14.3737   1
 -11  -5   6-60.5632 48.7929   2
 -11  -5   6 23.8931 18.5768   5
 -11  -5   7-19.2158 26.7582   2
 -11   5   7 42.3012 28.4729   2
 -11   5   7-23.8206 18.4988   5
 -11  -5   7 40.0713 21.3037   5
 -11   5   7-15.0253 22.6786   1
 -11   5   8 1220.59 122.651   5
 -11   5   8 1294.26 116.152   1
 -11  -5   8 1295.86 141.532   2
 -11  -5   8 1309.05 105.773   5
 -11   5   8 1169.27 103.979   2
 -11   5   9 668.884 91.3411   5
 -11  -5   9 501.352 36.5647   4
 -11   5   9 587.268 83.1245   1
 -11   5   9 627.880 75.3495   2
 -11  -5   9 575.393 94.5903   2
 -11  -5   9 615.914 69.2367   5
 -11  -5  10 1853.92 171.460   2
 -11  -5  10 1609.17 84.6024   4
 -11   5  10 1730.56 128.424   2
 -11  -5  10 1735.43 107.686   5
 -11   5  10 1572.72 136.911   5
 -11   5  11 299.854 58.8030   5
 -11   5  11 319.000 54.6956   2
 -11  -5  11 218.529 39.3198   4
 -11  -5  11 191.478 64.7555   2
 -11  -5  11 153.294 30.4489   5
 -11  -5  12 90.7627 18.4898   5
 -11   5  12 171.924 46.9979   2
 -11  -5  12 137.429 50.2368   2
 -11  -5  12 140.279 33.2089   4
 -11   5  12 118.023 35.0341   5
 -11  -5  13-10.6756 25.8234   2
 -11   5  13 29.3213 30.1198   2
 -11   5  13-8.85437 23.7549   4
 -11   5  13-12.2044 20.4452   5
 -11  -5  13 15.3020 16.1707   4
 -11  -5  14 322.344 61.7787   4
 -11   5  14 253.408 52.9343   2
 -11   5  14 272.518 68.0711   4
 -11  -5  14 318.284 79.8380   2
 -11   5  14 252.591 54.5118   5
 -11   5  15 263.147 69.3585   4
 -11  -5  15 199.502 49.2560   4
 -11   5  15 192.753 47.1940   5
 -11   5  15 152.849 46.6311   2
 -11  -5  15 180.399 61.3040   2
 -11  -5  16 843.895 130.159   2
 -11   5  16 755.090 90.2664   5
 -11   5  16 781.655 100.266   2
 -11  -5  16 860.128 112.740   4
 -11   5  16 805.004 122.524   4
 -11  -5  17 61.2618 31.0902   4
 -11   5  17 87.8510 36.3114   2
 -11   5  17 105.484 46.2990   4
 -11   5  17 149.049 39.3843   5
 -11  -5  18 132.399 58.1444   4
 -11   5  18 13.3652 22.3444   2
 -11   5  18 114.891 53.9364   4
 -11  -5  19-0.14626 29.7621   4
 -11   5  19 8.46679 17.6222   2
 -11   5  19 51.0632 46.6404   4
 -11   5  20 120.207 57.5924   4
 -11  -5  20 120.391 49.8176   4
 -11   5  20 225.320 65.6469   2
 -11  -5  21-48.1899 33.2112   4
 -11   5  21 50.5248 49.3375   4
 -11  -5  22 147.176 64.4808   4
 -11   5  22 138.534 66.9056   4
 -11  -5  23-74.0110 50.3384   4
 -11   5  23 172.645 76.7891   4
 -11  -5  24 56.4225 60.6886   4
 -11  -7 -13 37.4852 47.6737   1
 -11  -7 -12 14.2105 37.6994   1
 -11  -7 -11 109.972 63.4661   1
 -11  -7 -10 160.527 74.6665   1
 -11  -7 -10-52.6969 58.9243   2
 -11  -7  -9 109.763 57.3238   2
 -11   7  -8 41.0482 32.8732   1
 -11  -7  -8-58.0261 53.7139   2
 -11  -7  -7-13.0614 39.3953   2
 -11   7  -7 54.6716 31.3002   1
 -11  -7  -6 52.1111 46.2842   2
 -11   7  -6 62.0712 25.0047   1
 -11   7  -5 483.692 61.5294   1
 -11  -7  -5 393.805 82.7082   2
 -11   7  -4 122.025 30.6884   1
 -11  -7  -4 15.0225 39.7023   2
 -11  -7  -3 910.990 132.744   2
 -11   7  -3 1002.80 79.7628   1
 -11   7  -2 77.7906 23.1275   1
 -11  -7  -2 182.011 66.3502   2
 -11   7  -1-38.7351 48.1602   5
 -11  -7  -1 62.1850 52.0123   2
 -11   7  -1-121.768 56.6940   2
 -11   7   0 53.2336 15.0647   1
 -11  -7   0-30.2009 36.9563   2
 -11   7   0 33.7190 27.8965   2
 -11   7   0 30.8086 32.9191   5
 -11   7   1 354.531 77.5666   5
 -11  -7   1 539.187 96.7230   2
 -11   7   1 304.209 59.7509   2
 -11   7   1 348.767 41.4184   1
 -11   7   2 37.5669 15.4063   1
 -11   7   2 84.0933 39.4437   5
 -11  -7   2 113.351 52.2710   2
 -11   7   2 59.1289 28.8389   2
 -11   7   3 691.192 86.9136   2
 -11   7   3 748.705 110.789   5
 -11   7   3 636.554 60.1074   1
 -11  -7   3 799.699 111.971   2
 -11  -7   4 553.530 96.6383   2
 -11   7   4 703.987 65.6499   1
 -11   7   4 679.001 105.274   5
 -11   7   4 724.159 84.0102   2
 -11  -7   5 585.677 95.4554   2
 -11   7   5 839.224 87.6403   2
 -11   7   5 658.859 101.256   5
 -11   7   5 793.614 74.4646   1
 -11   7   6 52.0592 22.9341   1
 -11   7   6 14.8951 28.1894   5
 -11  -7   6-33.2229 53.8508   2
 -11   7   7 3.43953 23.2098   5
 -11  -7   7 66.5484 25.2691   5
 -11   7   7 0.46393 20.0623   2
 -11   7   7 6.63844 12.7564   1
 -11   7   8 7.05328 14.8154   1
 -11  -7   8 25.1559 15.0224   5
 -11   7   8-10.5881 26.3946   2
 -11   7   8-14.6855 27.3094   5
 -11  -7   8-38.7608 32.9242   2
 -11  -7   9 1018.82 91.9597   5
 -11  -7   9 1128.17 137.529   2
 -11   7   9 772.034 104.615   5
 -11   7   9 842.818 82.1730   2
 -11   7   9 855.183 97.8695   1
 -11   7  10 214.416 44.9781   2
 -11   7  10 160.734 50.0232   5
 -11  -7  10 131.271 53.6302   2
 -11  -7  10 116.149 24.3893   4
 -11  -7  10 119.235 31.0130   5
 -11  -7  11 621.869 105.331   2
 -11  -7  11 593.878 60.1668   4
 -11   7  11 509.470 82.7317   5
 -11  -7  11 586.179 59.6947   5
 -11   7  11 584.026 70.6714   2
 -11  -7  12 25.7332 16.3403   4
 -11  -7  12 30.9637 41.0904   2
 -11   7  12 63.1105 20.5182   2
 -11   7  12 60.8746 32.7291   5
 -11  -7  13 19.6670 34.9177   2
 -11   7  13 23.1730 21.0743   2
 -11  -7  13 31.6777 23.1528   4
 -11   7  13 42.2605 23.1739   5
 -11  -7  14-15.7166 25.1964   4
 -11   7  14 0.36514 22.4530   5
 -11   7  14 4.38635 18.0318   2
 -11  -7  14 11.6190 34.3994   2
 -11  -7  15 464.952 102.002   2
 -11   7  15 446.743 79.1466   5
 -11   7  15 408.208 90.8060   4
 -11  -7  15 691.094 95.2624   4
 -11   7  15 440.916 68.6515   2
 -11   7  16 57.6916 30.4811   5
 -11  -7  16 30.3046 30.1964   4
 -11   7  16 90.4933 33.9705   2
 -11   7  16 47.0971 23.7955   4
 -11  -7  16-6.19474 33.4547   2
 -11   7  17 183.764 50.0085   2
 -11   7  17 239.867 77.9592   4
 -11  -7  17 299.181 73.9384   4
 -11   7  17 249.552 61.4678   5
 -11   7  18 52.1732 40.8984   4
 -11  -7  18 118.722 51.4760   4
 -11   7  18 80.7859 37.8974   5
 -11   7  19-2.28604 32.2829   4
 -11  -7  19 6.64739 23.3623   4
 -11   7  20 67.8946 56.7873   4
 -11  -7  20-23.1711 33.2419   4
 -11  -7  21 256.477 80.2623   4
 -11   7  21 290.111 91.0870   4
 -11  -7  22 9.40532 26.6621   4
 -11   7  22 87.3388 60.1088   4
 -11  -7  23 153.774 68.8937   4
 -11   9 -14 53.2323 40.1696   5
 -11   9 -13 25.2000 46.3423   5
 -11   9 -12-76.1914 51.1315   5
 -11   9 -11 61.8816 40.6229   5
 -11  -9 -11 51.3587 62.0866   1
 -11  -9 -10-22.2764 56.0277   2
 -11   9 -10 159.691 71.5661   5
 -11   9  -9 16.7774 36.9342   5
 -11  -9  -9-97.1506 64.0731   2
 -11  -9  -8 70.2226 55.5566   2
 -11   9  -8 145.108 63.2096   5
 -11   9  -7 90.3696 55.7808   5
 -11  -9  -7 81.1516 56.4348   2
 -11  -9  -6 214.287 77.4445   2
 -11   9  -6-44.9837 38.6000   5
 -11   9  -5 57.0059 50.4836   5
 -11  -9  -5-94.0053 55.8017   2
 -11  -9  -4 599.032 109.508   2
 -11   9  -4 812.492 137.614   5
 -11  -9  -3 117.693 61.2882   2
 -11   9  -3 51.8722 40.9171   5
 -11  -9  -2 411.031 98.7616   2
 -11   9  -2 430.438 97.8761   5
 -11  -9  -1 22.3883 41.0644   2
 -11   9  -1-4.77465 26.2980   5
 -11  -9   0-19.6597 48.6212   2
 -11   9   0 55.1405 25.6150   5
 -11   9   1 75.3911 45.3477   5
 -11  -9   1 269.082 75.3689   2
 -11   9   2 1349.95 156.704   5
 -11  -9   2 1410.10 154.428   2
 -11  -9   3 166.692 58.9818   2
 -11   9   3 41.1804 9.92137   1
 -11   9   3 70.2795 38.5502   5
 -11   9   3 3.25663 29.9151   2
 -11  -9   4 604.677 99.2432   2
 -11   9   4 520.452 65.9733   2
 -11   9   4 502.167 96.7524   5
 -11   9   4 434.347 40.1244   1
 -11   9   5 1.22071 10.6505   1
 -11  -9   5-83.1549 53.5680   2
 -11   9   5-7.95129 21.6285   5
 -11   9   5-27.8246 22.5640   2
 -11   9   6 230.251 60.7938   5
 -11  -9   6 168.444 46.4628   2
 -11   9   6 251.237 38.3333   1
 -11   9   6 290.876 45.8810   2
 -11  -9   7 29.8573 26.5542   2
 -11   9   7 30.6461 11.1708   1
 -11   9   7-25.3520 37.5918   5
 -11   9   8 440.801 51.8584   2
 -11  -9   8 541.840 103.941   2
 -11   9   8 344.369 78.0647   5
 -11  -9   8 467.849 71.8231   5
 -11   9   8 404.481 59.1150   1
 -11   9   9 175.368 53.2952   5
 -11  -9   9 186.225 43.3128   5
 -11  -9   9 164.726 55.5086   2
 -11   9   9 186.520 44.3846   1
 -11   9   9 198.829 32.6586   2
 -11   9  10 1106.61 136.891   5
 -11  -9  10 1152.76 149.499   2
 -11   9  10 1131.79 78.4383   2
 -11   9  11 229.295 38.9907   2
 -11  -9  11 78.1423 45.5233   2
 -11   9  11 138.668 52.1067   5
 -11  -9  12 26.8979 20.9367   4
 -11  -9  12 34.7626 36.7279   2
 -11   9  12 60.1023 23.6636   2
 -11   9  12-0.30793 29.7158   5
 -11  -9  13 10.8412 29.4781   2
 -11   9  13 82.7336 40.9075   5
 -11  -9  13 69.8077 28.3950   4
 -11   9  13 69.3449 23.9628   2
 -11   9  14 549.929 97.5265   5
 -11  -9  14 697.975 88.9638   4
 -11  -9  14 665.257 119.900   2
 -11  -9  15 11.4499 22.4527   4
 -11   9  15 19.7014 22.7683   5
 -11  -9  15-21.7922 32.0003   2
 -11  -9  16 494.354 86.9669   4
 -11   9  16 478.569 109.651   4
 -11  -9  16 529.280 116.104   2
 -11   9  16 401.771 82.6908   5
 -11  -9  17 42.8306 34.1000   4
 -11   9  17 114.403 44.9765   5
 -11  -9  17 106.840 56.0823   2
 -11   9  17 145.994 53.2926   4
 -11   9  18 4.70082 23.6580   5
 -11  -9  18-36.5331 40.3010   4
 -11   9  18-0.37050 41.2060   4
 -11   9  19-21.4734 45.8000   4
 -11  -9  19-59.7384 47.6595   4
 -11  -9  20-46.9174 46.9765   4
 -11   9  20 17.8333 40.0907   4
 -11   9  21 67.7604 65.0825   4
 -11  11 -12 47.5674 49.0613   5
 -11 -11 -11-70.7335 52.8392   2
 -11  11 -11 24.8640 41.3013   5
 -11 -11 -10-227.010 80.4451   2
 -11  11 -10 4.03410 40.8722   5
 -11  11  -9 123.372 68.3449   5
 -11 -11  -9 28.9262 38.2148   2
 -11 -11  -8-46.7714 46.5322   2
 -11  11  -8-32.6251 31.6732   5
 -11  11  -7-12.0816 29.2243   5
 -11 -11  -7 91.6904 60.2487   2
 -11 -11  -6 164.371 61.6467   2
 -11  11  -6 92.7597 59.7821   5
 -11  11  -5 69.9942 50.4113   5
 -11 -11  -5 57.2687 47.6520   2
 -11  11  -4 41.3063 51.4736   5
 -11 -11  -4-14.3970 33.5354   2
 -11 -11  -3 576.428 109.244   2
 -11  11  -3 494.221 109.221   5
 -11  11  -2-41.5908 48.6424   5
 -11 -11  -2 122.422 59.6622   2
 -11  11  -1 122.024 60.5764   5
 -11 -11  -1 132.062 57.7848   2
 -11  11   0 20.1152 33.8746   5
 -11 -11   0-41.9519 50.0847   2
 -11 -11   1 698.275 114.105   2
 -11  11   1 461.887 99.9799   5
 -11 -11   2 88.1125 53.0976   2
 -11  11   2 119.759 56.5440   5
 -11  11   3 537.883 104.847   5
 -11 -11   3 669.789 111.946   2
 -11 -11   4-35.2086 41.6089   2
 -11  11   4-27.2116 37.3992   5
 -11 -11   5 45.8194 30.3790   2
 -11  11   5 45.6891 38.3266   5
 -11  11   6 9.12411 33.0130   5
 -11 -11   6-66.7283 47.8884   2
 -11 -11   7 396.272 83.6683   2
 -11  11   7 288.994 78.5093   5
 -11  11   8 18.3239 22.7669   5
 -11 -11   8 1.74194 36.7950   2
 -11 -11   9 1533.75 175.302   2
 -11  11   9 1306.92 157.488   5
 -11 -11  10 5.87905 24.9159   2
 -11  11  10 33.2249 33.7645   5
 -11 -11  11 519.487 108.492   2
 -11  11  11 583.717 106.913   5
 -11 -11  12 126.718 56.6859   2
 -11  11  12 119.653 55.0430   5
 -11 -11  13 18.8605 33.2334   2
 -11  11  13 5.30287 28.8877   5
 -11  11  14 25.5897 27.4696   5
 -11 -11  14 2.25482 31.8719   2
 -11 -11  14 24.5032 25.3151   4
 -11  11  15 510.785 102.036   5
 -11 -11  15 631.682 121.658   2
 -11  11  16 78.9844 37.8559   5
 -11 -11  16 4.79922 30.1700   2
 -11  11  17 133.040 48.3033   5
 -11 -11  17 238.274 78.9858   2
 -11  11  17 128.775 63.2899   4
 -11 -11  18 99.2502 72.0809   2
 -11  11  18 119.570 61.8169   5
 -11  11  18 55.1664 44.5697   4
 -11  11  19-12.0329 37.8556   4
 -11  11  19-69.7123 41.5074   5
 -11 -11  19 5.85507 38.3192   2
 -11  11  20 40.5638 37.7133   4
 -11  13 -11-14.0071 32.9664   5
 -11 -13 -11-182.537 75.3097   2
 -11  13 -10 74.5279 74.5984   5
 -11 -13 -10-98.5117 58.3838   2
 -11  13  -9 11.5410 29.5111   5
 -11 -13  -9-134.956 64.0603   2
 -11 -13  -8 28.5459 30.3179   2
 -11  13  -8 62.2689 66.6758   5
 -11 -13  -7 146.208 69.5000   2
 -11  13  -7 72.0157 57.0753   5
 -11 -13  -6 63.2490 34.2961   2
 -11  13  -6 69.6275 49.8925   5
 -11  13  -5 17.7428 54.6744   5
 -11 -13  -5-49.1342 58.3062   2
 -11  13  -4 143.013 60.6572   5
 -11 -13  -4 210.801 72.5415   2
 -11  13  -3 60.2068 46.1933   5
 -11 -13  -3-23.6818 37.2825   2
 -11 -13  -2 190.651 69.8788   2
 -11  13  -2 170.139 74.2505   5
 -11  13  -1-3.63934 45.6493   5
 -11 -13  -1-13.8226 47.1388   2
 -11 -13   0-24.9009 37.4740   2
 -11  13   0-0.36625 38.0624   5
 -11  13   1-12.4967 39.7510   5
 -11 -13   1 95.3511 62.3037   2
 -11 -13   2 496.053 105.600   2
 -11  13   2 591.529 118.218   5
 -11 -13   3 20.4681 33.2699   2
 -11  13   3-26.4949 43.2611   5
 -11  13   4 619.595 118.242   5
 -11 -13   4 461.324 98.0986   2
 -11 -13   5-39.8074 49.3434   2
 -11  13   5-7.02412 35.7360   5
 -11 -13   6-99.4348 68.1893   2
 -11  13   6-1.31935 25.7338   5
 -11 -13   7-32.6358 55.8285   2
 -11  13   7 105.317 46.9370   5
 -11 -13   8 537.462 108.344   2
 -11  13   8 357.313 92.6627   5
 -11  13   9 39.9757 29.3354   5
 -11 -13   9 82.7117 54.4422   2
 -11 -13  10 558.381 110.840   2
 -11  13  10 336.457 83.9268   5
 -11 -13  11 18.6165 38.1640   2
 -11  13  11-41.3567 44.0252   5
 -11  13  12-17.0075 36.3929   5
 -11 -13  12 7.73635 26.1035   2
 -11 -13  13 24.4095 40.2267   2
 -11  13  13 94.6532 49.2803   5
 -11  13  14 125.070 65.6900   5
 -11 -13  14 118.782 53.8938   2
 -11 -13  15-73.5060 54.1531   2
 -11  13  15-15.1433 38.2444   5
 -11  13  16 234.341 76.4666   5
 -11 -13  16 387.835 105.283   2
 -11  13  17 32.4281 39.0900   5
 -11 -13  17-37.7082 48.0950   2
 -11  13  18-1.22468 40.4441   4
 -11  13  18 30.2935 35.4834   5
 -11  13  19 2.82391 23.0144   5
 -11 -15  -9-75.5176 50.8433   2
 -11 -15  -8-80.9799 52.4284   2
 -11  15  -8-65.9455 51.4138   5
 -11 -15  -7 4.54388 34.4614   2
 -11  15  -7-0.22990 32.5710   5
 -11 -15  -6 187.241 79.4841   2
 -11  15  -6 1.58427 53.2165   5
 -11  15  -5-46.5332 40.4782   5
 -11 -15  -5 7.66549 50.2472   2
 -11  15  -4 46.7242 49.3190   5
 -11 -15  -4 10.7660 39.1276   2
 -11 -15  -3 124.062 62.1511   2
 -11  15  -3 94.4941 50.5809   5
 -11  15  -2 15.9865 32.4861   5
 -11 -15  -2 90.0303 52.0730   2
 -11  15  -1 52.2012 67.9175   5
 -11 -15  -1 167.738 75.6988   2
 -11 -15   0-8.23780 41.3175   2
 -11  15   0 31.4702 41.2743   5
 -11 -15   1 163.688 65.3504   2
 -11  15   1 82.6290 52.6986   5
 -11  15   2 40.2761 50.3416   5
 -11 -15   2 105.882 59.9551   2
 -11 -15   3 340.145 89.2936   2
 -11  15   3 342.886 100.494   5
 -11 -15   4 49.6420 43.3218   2
 -11  15   4-115.877 57.4746   5
 -11 -15   5 148.274 58.1565   2
 -11  15   5 99.1683 59.4513   5
 -11  15   6-37.9894 37.3490   5
 -11 -15   6-30.3168 53.8245   2
 -11 -15   7-36.0564 64.6255   2
 -11  15   7 111.411 59.6381   5
 -11 -15   8-108.351 68.1785   2
 -11  15   8 26.5706 34.4781   5
 -11 -15   9 199.240 73.7255   2
 -11  15   9 126.567 58.8374   5
 -11  15  10-30.2812 26.8394   5
 -11 -15  10 16.3373 36.2707   2
 -11  15  11 191.609 74.7243   5
 -11 -15  11 103.377 50.1834   2
 -11 -15  12 8.53995 40.7347   2
 -11  15  12 60.5230 38.0685   5
 -11 -15  13-8.97396 49.8708   2
 -11  15  13 12.9672 28.9466   5
 -11 -15  14 40.4968 37.6480   2
 -11  15  14-22.0687 32.4346   5
 -11  15  15 23.8680 29.0839   5
 -11 -15  15 143.366 67.1514   2
 -11 -15  16-19.5377 35.5889   2
 -11  15  16-6.59790 31.4805   5
 -11  15  17 143.579 75.7315   5
 -11  15  18 106.399 62.3687   5
 -11  17  -7-20.3955 32.0790   3
 -11  17  -6-84.1469 52.6001   3
 -11 -17  -5-122.527 61.3900   2
 -11  17  -4 87.9181 64.1387   5
 -11 -17  -4-5.20617 52.3998   2
 -11  17  -3-18.1689 57.0312   5
 -11 -17  -3 15.7441 35.6599   2
 -11  17  -2 71.0283 47.6904   5
 -11 -17  -2 142.124 69.9291   2
 -11 -17  -1 83.3540 61.1702   2
 -11  17  -1 44.5672 53.1485   5
 -11 -17   0-12.3934 47.4983   2
 -11  17   0 3.38631 32.1742   5
 -11  17   1 27.1586 46.6154   5
 -11 -17   1-37.6275 54.3980   2
 -11 -17   2 221.050 79.1967   2
 -11  17   2 83.9700 55.0142   5
 -11 -17   3 20.2147 51.2939   2
 -11  17   3-7.89409 40.1876   5
 -11 -17   4 230.743 86.3860   2
 -11  17   4 213.133 85.4690   5
 -11  17   5 38.3790 32.2065   5
 -11 -17   5 40.4906 40.3177   2
 -11 -17   6 8.27599 34.0483   2
 -11  17   6-10.4155 29.2409   5
 -11  17   7 21.1490 40.0689   5
 -11 -17   7-88.7266 52.9235   2
 -11 -17   8 58.3676 43.9195   2
 -11  17   8 66.2831 41.8576   5
 -11 -17   9-164.241 68.8884   2
 -11  17   9-35.8639 40.0351   5
 -11 -17  10 285.775 90.6824   2
 -11  17  10 220.118 88.3795   5
 -11  17  11 44.1388 50.4023   5
 -11 -17  11 46.5646 57.2532   2
 -11  17  12 12.8851 47.4734   5
 -11 -17  12 45.6741 48.9077   2
 -11  17  13 31.8198 38.9478   5
 -11 -17  13 88.2963 60.3861   2
 -11 -19   1 30.4041 41.4931   2
 -11 -19   2 6.11291 35.2688   2
 -11 -19   3 95.2426 62.8593   2
 -11 -19   4 42.0809 33.8290   2
 -11 -19   5 117.398 67.5826   2
 -11 -19   6-10.3883 32.0903   2
 -11 -19   7-79.9397 52.3285   2
 -11 -19   8-4.72614 31.8597   2
 -11 -19   9 15.6259 49.3693   2
 -11 -19  10-152.792 69.5962   2
 -11 -19  11 46.9325 51.1434   2
 -10   0 -16 21.1647 36.9745   1
 -10   0 -15-121.388 66.2119   1
 -10   0 -14 66.0182 50.1060   1
 -10   0 -13-1.99915 27.7754   1
 -10   0 -12 229.004 75.6904   1
 -10   0 -11-1.60382 25.0917   1
 -10   0 -10 44.1600 28.3323   1
 -10   0  -9-3.31064 34.8246   1
 -10   0  -8 18.2622 55.7197   2
 -10   0  -8 94.0723 42.5735   1
 -10   0  -7-99.9215 69.1552   2
 -10   0  -6 464.963 86.2023   2
 -10   0  -5-13.4977 33.5339   2
 -10   0  -4-7.96541 13.2851   4
 -10   0  -4 55.2517 49.1111   2
 -10   0  -3 106.607 41.5576   2
 -10   0  -3 52.0504 27.4401   4
 -10   0  -2 1904.53 127.449   4
 -10   0  -2 1826.90 157.676   2
 -10   0  -1-29.0725 35.6566   2
 -10   0  -1-0.72047 12.5406   4
 -10   0   0 6004.18 196.474   4
 -10   0   0 6248.24 277.548   2
 -10   0   1-7.99152 11.5500   4
 -10   0   1 10.4284 24.8970   2
 -10   0   2 507.503 77.6969   2
 -10   0   2 570.839 51.8475   4
 -10   0   3 3.35269 8.40905   4
 -10   0   3 21.3967 41.1374   2
 -10   0   4 2343.02 159.043   2
 -10   0   4 2265.33 91.6037   4
 -10   0   5 12.6148 11.2119   4
 -10   0   5-27.5566 31.3995   2
 -10   0   6 4556.78 221.804   2
 -10   0   6 4623.34 217.052   1
 -10   0   7-40.0159 29.3219   1
 -10   0   7-38.2637 42.6147   2
 -10   0   7-0.76812 11.6131   4
 -10   0   8 3766.06 146.732   4
 -10   0   8 3857.40 209.342   2
 -10   0   9-3.97417 11.8441   5
 -10   0   9-4.97227 17.2122   2
 -10   0   9 8.64758 11.7920   4
 -10   0  10 802.344 79.8423   4
 -10   0  10 732.234 69.2155   5
 -10   0  10 818.311 97.5361   2
 -10   0  11-2.94082 16.6194   4
 -10   0  11 5.62633 8.04498   5
 -10   0  11-40.5501 34.5007   2
 -10   0  12 2108.34 146.643   4
 -10   0  12 2076.49 160.638   2
 -10   0  12 1982.55 102.996   5
 -10   0  13 19.8015 10.3461   5
 -10   0  13 25.5231 21.1495   4
 -10   0  13 0.10031 23.5098   2
 -10   0  14 1012.20 112.380   4
 -10   0  14 941.256 60.5476   5
 -10   0  15-22.5489 38.7620   4
 -10   0  15-7.97755 10.2502   5
 -10   0  16 278.113 65.5975   4
 -10   0  17 41.3113 33.8333   4
 -10   0  18 755.627 120.039   4
 -10   0  19-3.25394 23.5927   4
 -10   0  20 589.438 116.781   4
 -10   0  21-28.6781 32.2518   4
 -10   0  22-43.6891 46.5929   4
 -10   0  23 43.9356 36.4241   4
 -10   0  24 90.7797 59.6580   4
 -10   2 -17 8.26457 22.7650   1
 -10  -2 -16-90.1589 39.7329   1
 -10   2 -16-14.8527 29.9759   1
 -10   2 -15 82.3581 53.7760   1
 -10  -2 -15-94.5088 56.0430   1
 -10   2 -14 29.0570 43.0471   1
 -10  -2 -14 7.44784 26.3381   1
 -10  -2 -13 81.7065 57.6927   1
 -10   2 -13 174.789 57.6816   1
 -10  -2 -12-15.9628 31.6379   1
 -10   2 -12 8.78606 27.5194   1
 -10  -2 -11 49.8483 48.2537   1
 -10   2 -11 70.0225 36.5440   1
 -10  -2 -10 17.4390 36.6960   1
 -10   2 -10-1.79068 24.2975   1
 -10   2  -9 67.8434 40.2935   1
 -10  -2  -9-25.7496 55.7077   2
 -10  -2  -9 15.4390 27.2463   1
 -10   2  -8 108.980 48.7124   1
 -10  -2  -8 36.6293 30.2888   2
 -10  -2  -7 837.695 125.221   2
 -10   2  -7 908.366 114.072   1
 -10  -2  -6 15.0710 29.8666   2
 -10   2  -6-223.674 66.1028   2
 -10  -2  -5 493.327 75.3018   4
 -10   2  -5 556.672 91.7003   2
 -10  -2  -5 624.539 105.313   2
 -10   2  -4-17.3823 32.1167   2
 -10  -2  -4 35.9812 21.5977   4
 -10  -2  -3 7.61483 13.2579   4
 -10   2  -3 1.19505 14.7572   4
 -10  -2  -3-53.8413 43.1257   2
 -10   2  -3 21.9954 34.6879   2
 -10  -2  -2 42.7901 32.4822   2
 -10   2  -2 76.7814 43.2695   2
 -10   2  -2 15.6517 18.6902   4
 -10  -2  -2 38.2540 21.2276   4
 -10   2  -1 2101.80 162.249   2
 -10  -2  -1 2043.64 108.773   4
 -10   2  -1 2240.93 141.748   4
 -10  -2  -1 2187.26 173.826   2
 -10  -2   0 113.270 22.4915   4
 -10   2   0 78.4973 27.9749   4
 -10   2   0 53.9059 25.5235   2
 -10  -2   0 184.739 52.8621   2
 -10  -2   1 1689.32 73.7186   4
 -10  -2   1 1943.64 155.579   2
 -10   2   1 1985.06 121.275   4
 -10   2   1 2242.87 159.030   2
 -10   2   2 358.383 66.6503   2
 -10  -2   2 242.265 21.3593   4
 -10  -2   2 421.437 76.5710   2
 -10   2   2 348.703 49.2467   4
 -10   2   3-22.8078 22.1638   4
 -10   2   3 15.4217 21.2565   2
 -10  -2   3 50.0530 35.2706   2
 -10   2   4-7.78463 13.3349   1
 -10  -2   4-16.3556 30.7133   2
 -10   2   4 46.7199 41.4734   2
 -10   2   4-0.95980 13.2219   4
 -10   2   5 3548.21 186.423   2
 -10   2   5 3328.53 171.368   1
 -10   2   5 3332.55 143.271   4
 -10  -2   5 3675.86 207.767   2
 -10  -2   6 362.740 65.8540   2
 -10   2   6 280.119 50.8477   1
 -10   2   6 325.339 55.8000   2
 -10  -2   7 3141.02 95.1634   4
 -10   2   7 3599.82 188.850   1
 -10   2   7 3420.44 181.498   2
 -10   2   7 3429.02 178.067   5
 -10  -2   7 3818.62 213.225   2
 -10   2   8 54.8030 28.2442   1
 -10  -2   8 11.4749 20.2793   2
 -10  -2   8 6.79329 9.53925   4
 -10   2   8-49.1279 45.2763   2
 -10   2   8 38.7683 21.2856   5
 -10   2   9 17.4549 16.3645   5
 -10   2   9 3.71669 23.2720   2
 -10  -2   9 30.6740 25.0745   2
 -10  -2   9 49.3683 20.7072   4
 -10  -2  10 59.3330 25.9419   4
 -10   2  10 57.5739 25.5286   4
 -10   2  10 73.3853 27.7874   2
 -10  -2  10 50.7814 30.7354   2
 -10   2  10 52.2311 24.2819   5
 -10  -2  11 1772.28 153.230   2
 -10  -2  11 1838.65 122.250   4
 -10  -2  11 1781.37 90.1578   5
 -10   2  11 1731.22 115.728   5
 -10   2  11 1812.83 137.159   4
 -10   2  11 1780.09 138.473   2
 -10  -2  12 110.519 21.1276   5
 -10   2  12 97.9244 37.5431   4
 -10  -2  12 83.0025 29.6963   4
 -10  -2  12 62.3191 25.3292   2
 -10   2  12 56.8227 28.0266   2
 -10   2  12 77.0083 24.9621   5
 -10  -2  13 2302.35 156.530   4
 -10   2  13 2542.85 175.023   2
 -10   2  13 2480.17 177.625   4
 -10   2  13 2421.42 130.249   5
 -10  -2  13 2373.06 185.318   2
 -10  -2  14 23.6356 23.5032   4
 -10   2  14-2.74536 16.1757   5
 -10   2  14 55.7269 40.2120   2
 -10   2  14 9.19388 32.2829   4
 -10  -2  15 56.7329 31.7476   4
 -10   2  15 99.8804 47.9515   4
 -10   2  15 84.8102 23.6994   5
 -10   2  16 31.7689 18.4754   5
 -10  -2  16 38.9799 28.1133   4
 -10   2  16-28.7496 36.7577   4
 -10   2  17 211.623 33.6922   5
 -10   2  17 203.025 63.1747   4
 -10  -2  17 233.361 65.2358   4
 -10  -2  18 235.816 70.1030   4
 -10   2  18 285.599 78.0745   4
 -10  -2  19 574.407 109.514   4
 -10   2  19 576.682 114.981   4
 -10  -2  20 15.2893 26.5632   4
 -10   2  20 24.7461 37.7861   4
 -10   2  21 30.0366 33.4363   4
 -10  -2  21 44.5804 34.9120   4
 -10   2  22 39.2727 53.2147   4
 -10  -2  22 22.9483 33.6724   4
 -10  -2  23 62.8837 53.5219   4
 -10   2  23 57.3484 59.6665   4
 -10   2  24-18.9988 36.9104   4
 -10  -2  24 31.3967 35.5277   4
 -10  -4 -15 10.7837 27.7961   1
 -10   4 -15 30.0793 66.1429   1
 -10   4 -14 43.2584 48.5799   1
 -10  -4 -14 50.3142 47.3552   1
 -10  -4 -13-2.45557 46.4579   1
 -10   4 -13 19.5534 21.6779   1
 -10  -4 -12 153.741 75.6937   1
 -10   4 -12 220.610 68.6893   1
 -10  -4 -11-31.5983 31.7784   1
 -10   4 -11-1.11665 22.7068   1
 -10   4 -10 32.1377 32.5598   1
 -10  -4 -10 80.3239 56.1357   1
 -10  -4 -10-71.2014 52.6680   2
 -10  -4  -9 18.7185 34.6592   2
 -10   4  -9 51.0180 25.7480   1
 -10   4  -8 752.125 103.788   1
 -10  -4  -8 636.508 109.584   2
 -10   4  -7 24.5584 30.6679   1
 -10  -4  -7-18.7759 36.2247   2
 -10   4  -6 872.321 100.456   1
 -10  -4  -6 1005.88 138.091   2
 -10  -4  -5 283.481 75.5682   2
 -10   4  -5 223.590 52.3814   1
 -10   4  -4-77.9658 53.5979   2
 -10  -4  -4-45.0673 49.5717   2
 -10   4  -3 154.522 46.5498   2
 -10  -4  -3 229.572 67.9557   2
 -10  -4  -2 910.078 121.397   2
 -10   4  -2 919.362 113.003   2
 -10  -4  -1-10.5848 25.7258   2
 -10   4  -1 25.7225 28.1084   2
 -10   4  -1-28.1424 25.5746   4
 -10  -4   0 1671.79 150.604   2
 -10   4   0 1843.33 147.247   2
 -10   4   0 1752.80 131.926   4
 -10  -4   1 219.957 58.9705   2
 -10   4   1 123.738 30.2829   2
 -10   4   1 171.693 40.0138   4
 -10  -4   2 1419.31 137.240   2
 -10   4   2 1403.18 111.969   4
 -10   4   2 1549.20 125.087   2
 -10   4   3 202.194 41.5325   4
 -10   4   3 204.251 37.7600   1
 -10   4   3 237.432 56.3561   2
 -10  -4   3 199.617 55.1505   2
 -10  -4   4 907.095 105.489   2
 -10   4   4 846.239 79.7511   1
 -10   4   4 887.118 94.2295   2
 -10   4   4 921.069 88.7191   4
 -10   4   5 14.2462 13.1315   1
 -10  -4   5-26.1901 43.4007   2
 -10   4   5 3.73297 21.9738   5
 -10   4   5 7.98209 13.1620   4
 -10   4   6 4518.98 197.557   2
 -10   4   6 4462.68 221.000   5
 -10  -4   6 4128.74 229.816   2
 -10   4   6 4452.46 193.160   1
 -10  -4   7 36.1693 25.4911   2
 -10  -4   7 62.8238 26.1471   5
 -10   4   7 17.2787 21.3424   5
 -10   4   7 21.4258 20.6663   1
 -10   4   7 3.77343 20.5807   2
 -10   4   8 1609.50 129.091   5
 -10   4   8 1626.07 126.976   1
 -10   4   8 1608.78 117.583   2
 -10  -4   8 1353.65 137.232   2
 -10  -4   8 1276.31 96.6755   5
 -10  -4   9-4.77411 9.98552   4
 -10  -4   9 6.80782 20.2220   2
 -10   4   9 8.71202 17.9918   5
 -10   4   9 10.2369 20.9253   2
 -10  -4   9 19.6646 15.5191   5
 -10   4   9 12.6406 22.5776   1
 -10  -4  10 197.040 53.3194   2
 -10  -4  10 226.083 33.4630   5
 -10   4  10 93.0507 34.4232   5
 -10   4  10 185.130 44.6347   2
 -10  -4  10 237.723 37.4548   4
 -10  -4  11 358.704 51.6915   4
 -10   4  11 379.238 60.8422   2
 -10  -4  11 387.128 39.3022   5
 -10   4  11 302.464 57.4509   5
 -10  -4  11 425.352 79.4565   2
 -10   4  12 1012.95 101.037   2
 -10  -4  12 804.878 43.5660   5
 -10   4  12 992.816 97.8032   5
 -10   4  12 1054.54 115.258   4
 -10  -4  12 889.980 45.8724   5
 -10  -4  12 1188.26 135.137   2
 -10  -4  12 1199.63 105.066   4
 -10   4  13 56.2462 23.9701   2
 -10  -4  13 54.7827 16.7367   4
 -10   4  13 74.5821 30.8366   5
 -10  -4  13 108.959 44.3503   2
 -10   4  13 63.2427 27.0726   4
 -10   4  14 677.688 102.951   4
 -10   4  14 687.705 88.9110   2
 -10  -4  14 769.232 96.3889   4
 -10   4  14 722.794 82.9131   5
 -10   4  15-13.2514 18.1107   5
 -10   4  15-2.34432 24.0935   2
 -10  -4  15-1.61822 27.7965   4
 -10   4  15 6.10033 28.0914   4
 -10  -4  16-46.7141 40.0689   4
 -10   4  16-8.45604 16.1231   5
 -10   4  17 42.9965 46.5568   4
 -10   4  17 48.7226 22.6724   5
 -10  -4  17 86.7929 40.6687   4
 -10  -4  18 738.206 117.537   4
 -10   4  18 894.668 137.479   4
 -10  -4  19-13.7290 30.5942   4
 -10   4  19 60.6259 38.8794   4
 -10  -4  20 169.438 57.8345   4
 -10   4  20 286.766 92.3325   4
 -10  -4  21-52.1204 40.8779   4
 -10   4  21-7.06836 32.9963   4
 -10  -4  22 57.5913 39.9291   4
 -10   4  22-23.8164 38.3388   4
 -10   4  23 57.8806 58.5951   4
 -10  -4  23-40.5659 25.1681   4
 -10  -4  24 135.227 64.3049   4
 -10  -6 -14 44.8587 56.7079   1
 -10  -6 -13 38.6274 54.3053   1
 -10   6 -12 19.4410 21.0024   1
 -10  -6 -12 69.5813 60.1812   1
 -10   6 -11 37.8615 32.0218   1
 -10  -6 -11 56.7846 43.0485   1
 -10   6 -10 17.7344 25.2184   1
 -10  -6 -10 65.8444 50.4773   1
 -10   6  -9 87.2595 35.8137   1
 -10  -6  -9 34.4979 31.5089   2
 -10  -6  -8-55.6164 47.7312   2
 -10   6  -8 17.2146 21.2100   1
 -10   6  -7 939.772 98.1427   1
 -10  -6  -7 782.298 125.545   2
 -10  -6  -6 108.483 50.9840   2
 -10   6  -6 35.9364 19.8736   1
 -10  -6  -5 158.932 43.7336   2
 -10   6  -5 255.579 46.5759   1
 -10  -6  -4-15.5611 48.0866   2
 -10   6  -4 8.04828 13.5873   1
 -10   6  -3 260.007 42.8555   1
 -10  -6  -3 336.267 79.0013   2
 -10   6  -2-30.3880 42.8574   2
 -10  -6  -2 83.8962 46.7866   2
 -10  -6  -1 1424.83 147.258   2
 -10   6  -1 1330.16 128.488   2
 -10  -6   0 417.463 79.9256   2
 -10   6   0 400.938 66.7798   2
 -10   6   1 1260.95 138.472   5
 -10  -6   1 1454.34 144.496   2
 -10   6   1 1235.60 114.911   2
 -10   6   1 1144.74 76.2535   1
 -10   6   2 64.7056 35.7777   2
 -10   6   2 10.6513 9.49275   1
 -10   6   2 50.9201 26.8553   5
 -10  -6   2 18.6529 29.5903   2
 -10   6   3 151.603 29.2497   1
 -10   6   3 154.849 47.9663   5
 -10   6   3 200.235 50.9100   4
 -10   6   3 79.9405 23.6070   2
 -10  -6   3 72.7962 31.7470   2
 -10   6   4 2.69795 12.2178   1
 -10   6   4 25.9176 24.1799   2
 -10   6   4 5.62088 19.1822   4
 -10  -6   4-54.9004 49.6070   2
 -10  -6   4 0.04158 19.8784   5
 -10   6   4 3.48215 20.2673   5
 -10   6   5 2995.28 143.774   1
 -10   6   5 2980.95 196.633   5
 -10   6   5 3191.46 185.131   4
 -10   6   5 3169.28 160.195   2
 -10  -6   5 3212.93 177.905   5
 -10  -6   5 3062.33 205.771   2
 -10   6   6 286.183 63.8950   5
 -10   6   6 298.878 48.0525   2
 -10  -6   6 348.906 57.3509   5
 -10   6   6 338.485 51.8873   1
 -10  -6   6 368.550 73.8518   2
 -10  -6   7 2947.49 207.031   2
 -10   6   7 3141.13 163.865   1
 -10  -6   7 3052.28 161.317   5
 -10   6   7 3045.77 149.052   2
 -10   6   7 3109.79 196.762   5
 -10  -6   8 358.378 73.7668   2
 -10   6   8 231.233 42.9717   2
 -10  -6   8 297.820 48.5523   5
 -10   6   8 291.820 60.8716   5
 -10   6   8 266.224 52.8289   1
 -10  -6   9 54.5757 36.6381   2
 -10   6   9 26.1385 18.5885   2
 -10   6   9-17.5097 13.4181   1
 -10  -6   9 25.1797 17.0294   5
 -10  -6   9 35.3727 16.6059   4
 -10   6   9 34.5568 33.8664   5
 -10  -6  10 14.9197 14.3040   4
 -10  -6  10-9.83408 25.3795   2
 -10   6  10 0.98162 22.8907   2
 -10  -6  10 17.7940 14.8041   5
 -10   6  10 16.2341 20.5727   5
 -10   6  11 1437.86 108.584   2
 -10  -6  11 1560.26 107.591   4
 -10  -6  11 1359.30 77.3825   5
 -10  -6  11 1367.14 149.998   2
 -10   6  11 1334.02 125.329   5
 -10   6  12 161.317 48.5457   5
 -10   6  12 125.028 34.8560   2
 -10  -6  12 274.613 63.4276   2
 -10  -6  12 156.375 20.1772   5
 -10  -6  12 357.103 59.8553   4
 -10   6  13 1764.23 127.382   2
 -10   6  13 1699.80 140.801   5
 -10  -6  13 1851.81 141.606   4
 -10  -6  13 1603.70 171.921   2
 -10   6  14 21.9510 32.5792   5
 -10   6  14-5.44349 18.7228   2
 -10   6  14-9.78850 20.0115   4
 -10  -6  14 40.9626 28.0612   4
 -10   6  15 220.109 52.6061   5
 -10   6  15 291.395 58.6307   2
 -10  -6  15 218.832 57.6063   4
 -10   6  15 255.894 76.0637   4
 -10   6  16 57.5641 33.0843   5
 -10  -6  16 39.8526 25.6825   4
 -10   6  16 129.860 52.2139   4
 -10   6  16 81.8894 33.4491   2
 -10   6  17 264.625 77.5420   4
 -10  -6  17 500.566 93.1891   4
 -10   6  17 333.246 64.0711   5
 -10   6  17 328.121 65.1503   2
 -10   6  18 118.565 41.6202   5
 -10   6  18 119.455 58.0211   4
 -10  -6  18 71.3160 40.9976   4
 -10  -6  19 773.078 126.675   4
 -10   6  19 699.615 129.807   4
 -10  -6  20 56.2249 41.4199   4
 -10   6  20 32.9462 42.5155   4
 -10  -6  21 87.5420 55.0665   4
 -10   6  21 142.317 65.2032   4
 -10  -6  22 58.2742 43.4995   4
 -10   6  22 80.4863 55.7542   4
 -10  -6  23-61.7459 48.0584   4
 -10   6  23 57.9605 50.5187   4
 -10  -6  24-3.10137 36.5931   4
 -10   8 -15-38.6154 40.4127   5
 -10   8 -14 49.6271 51.1073   5
 -10   8 -13-64.5325 46.3517   5
 -10  -8 -13 106.375 65.9152   1
 -10  -8 -12 36.2511 55.3964   1
 -10  -8 -11-77.3413 51.8888   2
 -10  -8 -11 80.2331 67.6111   1
 -10  -8 -10-82.6142 71.6992   2
 -10  -8  -9 1.01289 50.0729   2
 -10  -8  -8 228.685 69.8744   2
 -10   8  -7 72.9678 25.9643   1
 -10  -8  -7 72.0390 52.2001   2
 -10  -8  -6 574.425 105.320   2
 -10   8  -6 518.816 60.5619   1
 -10   8  -6 432.161 95.6313   5
 -10   8  -5 242.939 77.5454   5
 -10   8  -5 183.996 34.3024   1
 -10  -8  -5 113.792 48.3192   2
 -10   8  -4 125.166 25.3611   1
 -10  -8  -4 35.8192 36.3740   2
 -10   8  -4 75.6717 40.4715   5
 -10   8  -3 61.1539 17.1369   1
 -10   8  -3 59.4130 49.4029   5
 -10  -8  -3 53.5685 44.1170   2
 -10   8  -2 182.645 22.8449   1
 -10  -8  -2 359.651 85.7049   2
 -10   8  -2 247.915 71.3467   5
 -10   8  -1 0.91989 4.48480   1
 -10   8  -1-11.5887 24.5864   5
 -10  -8  -1-0.05995 28.1731   2
 -10   8  -1-8.00734 7.15414   1
 -10   8   0 382.554 25.6454   1
 -10  -8   0 712.478 109.770   2
 -10   8   0 547.390 95.6596   5
 -10   8   0 383.926 26.4049   1
 -10   8   1 79.5238 26.4348   2
 -10   8   1 149.337 53.7768   5
 -10  -8   2 426.885 85.1264   2
 -10   8   2 540.603 94.8635   5
 -10   8   2 432.052 60.9906   2
 -10   8   2 360.073 31.2909   1
 -10   8   3-33.7375 30.1534   2
 -10   8   3 6.90001 8.57248   1
 -10  -8   3-32.1846 33.9654   2
 -10   8   3 42.9018 25.1663   5
 -10  -8   4 266.808 64.3703   2
 -10   8   4 83.6082 22.2407   1
 -10   8   4 123.246 46.7085   5
 -10   8   4 111.733 32.6934   2
 -10  -8   5 126.138 31.2430   2
 -10   8   5 217.095 42.9805   2
 -10   8   5 168.867 53.1621   5
 -10   8   5 152.736 29.8145   1
 -10   8   6 1360.05 95.7896   1
 -10  -8   6 1358.21 120.050   5
 -10   8   6 1488.99 147.129   5
 -10  -8   6 1440.35 148.173   2
 -10   8   6 1397.98 95.4057   2
 -10  -8   7 516.128 95.5206   2
 -10   8   7 408.908 56.5503   1
 -10  -8   7 571.802 74.2892   5
 -10   8   7 433.671 52.2743   2
 -10   8   7 396.895 77.3223   5
 -10  -8   8 398.182 61.1676   5
 -10  -8   8 509.965 92.8126   2
 -10   8   8 561.155 57.2263   2
 -10   8   8 459.376 63.2239   1
 -10   8   8 475.079 83.5604   5
 -10   8   9 65.6315 37.8756   5
 -10   8   9 3.63723 19.7294   1
 -10  -8   9-11.1754 16.3189   5
 -10   8   9 54.6321 17.8392   2
 -10  -8   9 13.1802 25.7233   2
 -10  -8  10 243.495 66.1678   2
 -10  -8  10 248.876 41.0136   5
 -10   8  10 126.619 44.3306   5
 -10   8  10 139.214 39.5054   1
 -10   8  10 229.215 40.6343   2
 -10  -8  10 304.644 44.9912   4
 -10   8  11 447.202 51.9085   2
 -10  -8  11 373.078 83.0476   2
 -10   8  11 439.266 81.9926   5
 -10  -8  11 313.012 41.4981   5
 -10  -8  11 372.632 54.5094   4
 -10   8  12 2045.75 114.545   2
 -10  -8  12 2162.10 198.557   2
 -10   8  12 1961.04 165.940   5
 -10  -8  12 2109.26 141.938   4
 -10  -8  13 425.935 66.4930   4
 -10   8  13 307.492 46.9508   2
 -10   8  13 311.069 70.6917   5
 -10  -8  13 403.792 92.2540   2
 -10   8  14 908.715 114.972   5
 -10   8  14 877.383 83.2035   2
 -10  -8  14 765.667 98.8192   4
 -10  -8  14 655.146 115.250   2
 -10  -8  15-27.3759 39.3370   4
 -10   8  15 8.15989 19.0235   2
 -10   8  15 26.3233 28.1870   4
 -10   8  15 30.8855 30.5333   5
 -10   8  16 3.15015 24.0946   4
 -10   8  16 25.9767 19.2763   2
 -10  -8  16 30.6797 30.0048   4
 -10   8  16 2.33648 19.1238   5
 -10   8  17 114.686 44.2193   5
 -10  -8  17 119.579 48.3753   4
 -10   8  17 99.8227 53.1127   4
 -10   8  18 308.780 69.6754   5
 -10   8  18 278.428 80.5918   4
 -10  -8  18 363.306 85.0335   4
 -10   8  19 10.6594 39.9777   4
 -10  -8  19 45.9034 38.3176   4
 -10   8  20 144.447 66.8008   4
 -10  -8  20 212.612 72.6314   4
 -10   8  21-0.21404 33.0437   4
 -10  -8  21 51.6807 47.2479   4
 -10  -8  22-10.4685 29.2548   4
 -10   8  22 69.0462 59.7625   4
 -10  -8  23 60.4877 48.1317   4
 -10  10 -14 24.2888 42.0802   5
 -10  10 -13 105.758 61.6611   5
 -10 -10 -12 54.3694 46.9185   1
 -10  10 -12 28.2166 38.0704   5
 -10 -10 -11 32.2240 43.3285   1
 -10  10 -11 35.7238 36.0124   5
 -10 -10 -10 21.2292 28.8856   2
 -10  10 -10 21.9757 30.2546   5
 -10  10  -9 54.0182 33.9254   5
 -10 -10  -9-21.0443 50.6340   2
 -10 -10  -8-27.7144 44.5427   2
 -10  10  -8-39.2117 34.9331   5
 -10  10  -7 161.145 66.4960   5
 -10 -10  -7 182.694 68.5186   2
 -10  10  -6 212.383 66.5814   5
 -10 -10  -6 169.337 65.5391   2
 -10  10  -5 119.412 58.6656   5
 -10 -10  -5-4.66051 43.8573   2
 -10 -10  -4 93.9619 54.1815   2
 -10  10  -4 62.9330 43.4985   5
 -10 -10  -3 58.1489 50.7787   2
 -10  10  -3 58.0973 46.4446   5
 -10 -10  -2 52.1018 47.4573   2
 -10  10  -2 27.4144 27.6997   5
 -10  10  -1 583.640 105.639   5
 -10 -10  -1 552.979 96.8501   2
 -10  10   0 331.458 88.6838   5
 -10 -10   0 416.647 89.7346   2
 -10  10   1 975.347 134.931   5
 -10 -10   1 934.026 129.860   2
 -10  10   2 122.303 46.9005   5
 -10 -10   2 96.0441 50.8101   2
 -10  10   3 3.79825 33.2776   5
 -10 -10   3-66.9558 41.1948   2
 -10  10   4-2.36236 31.3862   5
 -10 -10   4-34.4048 40.5086   2
 -10  10   5 144.416 50.3759   5
 -10 -10   5 73.4379 28.0160   2
 -10 -10   6 439.154 86.4971   2
 -10  10   6 445.653 90.0450   5
 -10  10   7 1356.63 150.494   5
 -10  10   7 1438.26 97.8606   1
 -10 -10   7 1230.18 146.552   2
 -10  10   8 41.9645 24.3135   1
 -10 -10   8 36.5326 25.2547   5
 -10 -10   8 63.4010 35.4441   2
 -10  10   8-18.5669 34.5350   5
 -10  10   9 322.368 72.6243   5
 -10 -10   9 205.765 46.7780   5
 -10  10   9 397.491 62.0519   1
 -10 -10   9 195.799 64.1658   2
 -10  10   9 187.794 18.9132   2
 -10 -10  10 203.114 67.8479   2
 -10  10  10 116.370 48.3648   5
 -10  10  11 182.436 59.5055   5
 -10 -10  11 270.549 70.4785   2
 -10 -10  12 385.007 90.6701   2
 -10 -10  12 446.152 69.1946   4
 -10  10  12 251.325 69.9862   5
 -10  10  13 629.985 105.040   5
 -10 -10  13 585.154 113.186   2
 -10 -10  13 724.072 91.6288   4
 -10  10  14 22.6661 22.3383   5
 -10 -10  14 127.259 43.7512   4
 -10 -10  14 93.1805 45.6630   2
 -10 -10  15 50.7607 37.7784   2
 -10  10  15 47.1738 26.1873   5
 -10 -10  15 41.1859 33.9976   4
 -10  10  16 2.16314 30.5274   4
 -10  10  16 46.7243 28.9291   5
 -10 -10  16 11.7526 25.4580   4
 -10  10  17 152.914 67.9070   4
 -10  10  17 135.178 53.0297   5
 -10 -10  17 144.138 57.7757   4
 -10 -10  18 16.1077 34.8386   4
 -10  10  18 92.2820 50.9314   4
 -10  10  18 22.2157 19.4776   5
 -10 -10  19 173.461 63.3816   4
 -10  10  19 143.368 49.9298   5
 -10  10  19 105.053 52.8594   4
 -10 -10  20 66.0661 36.5263   4
 -10  10  20 36.6986 38.1017   4
 -10  10  21 87.2470 51.6115   4
 -10 -10  21 3.43412 35.0537   4
 -10  12 -13 12.3839 42.8442   5
 -10  12 -12 48.6688 45.1909   5
 -10 -12 -11-215.547 78.5124   2
 -10  12 -11 22.5775 34.7660   5
 -10 -12 -10-27.9715 42.4377   2
 -10  12 -10 55.0573 42.1836   5
 -10 -12  -9-0.26967 38.7320   2
 -10  12  -9-9.31542 37.5027   5
 -10  12  -8 85.4617 52.8528   5
 -10 -12  -8 58.5541 47.6667   2
 -10  12  -7 78.8383 60.3662   5
 -10 -12  -7 80.1370 58.0760   2
 -10  12  -6 164.903 66.3686   5
 -10 -12  -6 18.9096 39.0009   2
 -10  12  -5 94.0816 58.7484   5
 -10 -12  -5 10.6558 41.8100   2
 -10 -12  -4 43.5401 53.2677   2
 -10  12  -4-5.67922 28.4728   5
 -10 -12  -3 85.6576 64.3408   2
 -10  12  -3-25.7149 38.5387   5
 -10  12  -2 109.161 58.0087   5
 -10 -12  -2 151.116 55.6084   2
 -10 -12  -1 231.067 70.3976   2
 -10  12  -1 260.739 82.5900   5
 -10  12   0 438.471 96.5788   5
 -10 -12   0 515.073 97.1029   2
 -10 -12   1 435.541 91.9631   2
 -10  12   1 460.908 101.664   5
 -10  12   2 21.5530 26.9845   5
 -10 -12   2 44.7818 34.9194   2
 -10 -12   3 22.8400 29.0223   2
 -10  12   3-15.9965 37.9400   5
 -10 -12   4 12.5391 40.9530   2
 -10  12   4 39.6724 30.5427   5
 -10 -12   5 317.504 75.3586   2
 -10  12   5 302.096 78.6215   5
 -10  12   6 523.631 105.006   5
 -10 -12   6 580.205 101.765   2
 -10 -12   7 352.945 83.5740   2
 -10  12   7 395.248 89.8430   5
 -10 -12   8 362.926 87.4507   2
 -10  12   8 372.005 85.7683   5
 -10 -12   9-59.1578 43.6313   2
 -10  12   9 10.2467 26.4719   5
 -10 -12  10-17.1499 36.9146   2
 -10  12  10 6.87650 30.1549   5
 -10  12  11 179.313 65.1539   5
 -10 -12  11 307.456 86.4701   2
 -10 -12  12 302.164 82.3859   2
 -10  12  12 351.849 85.9882   5
 -10  12  13-12.0426 42.5724   5
 -10 -12  13-16.3357 33.1523   2
 -10 -12  14 231.588 85.1762   2
 -10  12  14 339.995 85.5203   5
 -10 -12  14 216.846 59.8678   4
 -10  12  15-1.22803 25.8324   5
 -10 -12  15 63.1636 39.5274   4
 -10 -12  15 5.81490 29.3515   2
 -10  12  16 52.2468 40.6726   5
 -10 -12  16-15.0202 31.4195   4
 -10 -12  16-28.3258 53.8707   2
 -10  12  17 154.692 58.9473   5
 -10  12  17 291.491 88.1240   4
 -10 -12  17 196.656 64.4049   4
 -10 -12  17 159.006 79.3382   2
 -10  12  18 44.3089 43.3731   5
 -10  12  18 26.8810 42.9063   4
 -10  12  19 17.3265 34.7258   5
 -10  12  19-23.9104 42.0411   4
 -10  14 -11 81.6133 70.6777   5
 -10 -14 -10-167.639 69.2584   2
 -10  14 -10 12.8725 35.6774   5
 -10  14  -9 108.448 56.5210   3
 -10  14  -9 31.6183 28.6442   5
 -10 -14  -9 70.2869 43.6132   2
 -10 -14  -8-24.0121 42.1607   2
 -10  14  -8 85.5475 38.1470   5
 -10 -14  -7 67.0719 54.9297   2
 -10  14  -7 87.6568 56.1816   5
 -10  14  -6 98.9633 68.6961   5
 -10 -14  -6 37.1313 32.4480   2
 -10  14  -5 82.5950 55.7116   5
 -10 -14  -5-60.6275 42.0907   2
 -10 -14  -4-5.44441 43.3266   2
 -10  14  -4-44.3129 45.0928   5
 -10 -14  -3 111.289 54.1199   2
 -10  14  -3 45.7045 52.5470   5
 -10 -14  -2 135.963 64.5188   2
 -10  14  -2 60.6916 48.6437   5
 -10 -14  -1 106.668 58.0912   2
 -10  14  -1 226.168 76.0592   5
 -10 -14   0 227.189 70.9116   2
 -10  14   0 234.029 75.4330   5
 -10 -14   1 205.143 69.9983   2
 -10  14   1 403.091 101.578   5
 -10 -14   2 80.4273 48.3532   2
 -10  14   2 28.6440 33.0749   5
 -10  14   3 43.4749 52.5381   5
 -10 -14   3 15.4171 27.8339   2
 -10 -14   4 110.080 46.4928   2
 -10  14   4 133.429 45.4946   5
 -10 -14   5 141.231 51.6840   2
 -10  14   5 125.263 60.7460   5
 -10 -14   6 386.488 87.8271   2
 -10  14   6 423.545 99.6986   5
 -10 -14   7 227.719 69.8075   2
 -10  14   7 336.878 90.6628   5
 -10 -14   8 95.3936 45.8657   2
 -10  14   8 46.5987 44.1156   5
 -10 -14   9 64.9662 44.1787   2
 -10  14   9 56.1064 46.0236   5
 -10  14  10 133.021 52.6785   5
 -10 -14  10-15.7964 34.9236   2
 -10 -14  11 195.981 69.2370   2
 -10  14  11 89.9909 52.8833   5
 -10 -14  12 296.302 85.3465   2
 -10  14  12 305.769 86.5382   5
 -10 -14  13 326.333 92.1653   2
 -10  14  13 363.652 92.6337   5
 -10  14  14-10.3889 34.4439   5
 -10 -14  14 34.5558 32.3515   2
 -10  14  15 127.721 64.9227   5
 -10 -14  15 77.7358 57.4055   2
 -10 -14  16-49.6273 56.6724   2
 -10  14  16 93.9616 52.9108   5
 -10  14  17 4.58054 28.2045   5
 -10 -14  17-33.1497 50.1566   2
 -10  14  18 149.231 65.0795   5
 -10  14  19-65.3858 44.9762   5
 -10  16  -8 101.801 51.0655   3
 -10  16  -8 25.1260 40.3752   5
 -10 -16  -7 90.6797 55.2183   2
 -10  16  -7 102.570 57.2156   3
 -10  16  -7 84.3735 52.1645   5
 -10  16  -6-56.8414 48.2233   5
 -10 -16  -6 81.9516 60.9279   2
 -10  16  -5 32.7754 42.0639   5
 -10 -16  -5-56.8967 48.9804   2
 -10  16  -4 26.2551 39.5239   5
 -10 -16  -4 41.8185 55.3034   2
 -10 -16  -3 38.8221 53.5718   2
 -10  16  -3 62.8604 44.0724   5
 -10 -16  -2 186.274 74.8160   2
 -10  16  -2 67.7504 51.7670   5
 -10  16  -1 182.764 74.8858   5
 -10 -16  -1 164.506 69.6278   2
 -10 -16   0 35.3554 34.2144   2
 -10  16   0 26.3584 32.5784   5
 -10 -16   1 240.543 77.9469   2
 -10  16   1 77.2508 49.7635   5
 -10 -16   2 98.6860 52.5153   2
 -10  16   2 96.0176 55.2821   5
 -10  16   3-15.6710 42.8655   5
 -10 -16   3 45.0042 42.8629   2
 -10 -16   4 12.0257 30.5573   2
 -10  16   4-2.72578 29.7790   5
 -10 -16   5 175.368 60.3288   2
 -10  16   5 233.054 78.1224   5
 -10 -16   6 128.527 51.8667   2
 -10  16   6 158.672 72.4171   5
 -10 -16   7 19.2609 49.1748   2
 -10  16   7 137.336 58.2930   5
 -10 -16   8 27.2822 32.1053   2
 -10  16   8 65.0803 45.8739   5
 -10  16   9-59.5373 49.3245   5
 -10 -16   9 37.1981 38.5398   2
 -10  16  10 35.2139 42.7756   5
 -10 -16  10 62.2063 52.8938   2
 -10  16  11 133.507 59.8123   5
 -10 -16  11 268.725 87.8795   2
 -10  16  12 58.2615 44.1790   5
 -10 -16  12 51.8192 34.0593   2
 -10  16  13 121.664 63.4167   5
 -10 -16  13 121.240 57.0767   2
 -10 -16  14 31.7606 40.1626   2
 -10  16  14 2.91356 29.0388   5
 -10  16  15-32.1869 37.8390   5
 -10 -16  15-115.360 62.3344   2
 -10  16  16 3.52571 29.1728   5
 -10  16  17 103.396 73.6301   5
 -10  18  -6 19.9058 38.5935   3
 -10  18  -5 1.14048 28.7727   3
 -10  18  -4 1.44691 29.5446   3
 -10  18  -3 128.160 76.5569   5
 -10  18  -2 44.3251 37.0411   5
 -10 -18  -2 69.8709 60.3487   2
 -10  18  -1 13.5134 58.4728   5
 -10 -18  -1 65.9837 54.5423   2
 -10 -18   0-139.539 61.5296   2
 -10  18   0 49.9193 52.8969   5
 -10 -18   1-88.0762 51.5539   2
 -10  18   1 54.2006 58.3798   5
 -10 -18   2 114.346 56.9229   2
 -10  18   2 35.0330 43.1929   5
 -10  18   3 47.0455 62.1503   5
 -10 -18   3 72.5816 61.4788   2
 -10  18   4 63.8979 57.8352   5
 -10 -18   4 12.5361 33.0422   2
 -10 -18   5 41.0635 39.9635   2
 -10  18   5 36.4533 41.0128   5
 -10  18   6 117.446 68.3692   5
 -10 -18   6 76.7364 47.5682   2
 -10  18   7-9.38182 30.5217   5
 -10 -18   7-72.6076 63.1882   2
 -10  18   8 55.1943 37.6978   5
 -10 -18   8-141.811 63.8455   2
 -10 -18   9 10.8899 29.1527   2
 -10  18   9 51.1427 59.8192   5
 -10  18  10 108.099 60.1964   5
 -10 -18  10 43.4306 52.9959   2
 -10  18  11 19.9591 35.8942   5
 -10 -18  11 40.7352 41.1666   2
 -10 -18  12 109.681 66.4176   2
 -10 -18  13 58.7317 55.0810   2
 -10 -20   5-1.90845 27.8009   2
 -10 -20   6-37.3671 38.6320   2
 -10 -20   7-38.6799 40.5241   2
 -10 -20   8-78.4914 51.5895   2
 -10 -20   9-54.1438 47.8640   2
 -10 -20  10-96.3611 57.2869   2
  -9  -1 -17 120.004 68.6417   1
  -9   1 -17 40.7235 37.8051   1
  -9   1 -16 53.5569 50.3843   1
  -9  -1 -16-40.8945 41.7178   1
  -9  -1 -15 54.9405 36.7844   1
  -9   1 -15-23.0829 29.8626   1
  -9  -1 -14 1.72386 38.6022   1
  -9   1 -14 15.7742 36.7549   1
  -9   1 -13-54.0587 40.2511   1
  -9  -1 -13-15.1562 43.9527   1
  -9  -1 -12 66.5876 41.8095   1
  -9   1 -12 41.7342 32.9680   1
  -9   1 -11 360.005 78.6305   1
  -9  -1 -11 270.655 82.5200   1
  -9  -1 -10 157.690 59.4314   1
  -9   1 -10 123.717 53.4775   1
  -9   1  -9 197.610 58.8312   1
  -9  -1  -9 201.022 64.2398   1
  -9  -1  -8 537.485 96.9918   1
  -9  -1  -8 295.914 67.2876   2
  -9   1  -8 510.533 88.7616   1
  -9   1  -7-63.3967 55.4192   2
  -9   1  -7 80.3534 43.9922   1
  -9  -1  -7-37.6253 45.3204   2
  -9   1  -6-45.1376 45.3884   2
  -9  -1  -6-5.59559 36.9191   2
  -9  -1  -5 1053.30 107.234   4
  -9  -1  -5 964.856 122.840   2
  -9   1  -5 1119.89 127.941   2
  -9  -1  -4 1378.05 115.010   4
  -9  -1  -4 1381.72 141.905   2
  -9   1  -4 1361.44 138.775   2
  -9   1  -4 1421.83 124.092   4
  -9   1  -3 1667.16 148.507   2
  -9  -1  -3 1770.13 120.847   4
  -9  -1  -3 1583.37 145.031   2
  -9   1  -3 1682.65 127.538   4
  -9   1  -2 1670.12 119.978   4
  -9  -1  -2 1614.12 109.099   4
  -9   1  -2 1538.71 139.221   2
  -9  -1  -2 1631.92 142.219   2
  -9  -1  -1 290.680 66.7409   2
  -9  -1  -1 198.604 35.5688   4
  -9   1  -1 110.538 34.1428   4
  -9   1  -1 103.996 35.4442   2
  -9  -1   0 116.540 25.0424   4
  -9  -1   0 129.095 43.8406   2
  -9   1   0 196.244 54.5021   2
  -9   1   0 146.014 39.9430   6
  -9   1   0 111.864 26.1040   4
  -9  -1   1 878.150 96.5645   2
  -9  -1   1 794.254 56.0576   4
  -9   1   1 1077.68 106.065   2
  -9   1   1 1199.27 112.084   6
  -9   1   1 975.660 75.5745   4
  -9  -1   2 749.377 94.5320   2
  -9   1   2 547.031 53.6174   4
  -9   1   2 584.464 77.5731   2
  -9  -1   2 562.370 41.9361   4
  -9   1   3 2786.65 162.151   2
  -9   1   3 2659.49 112.050   4
  -9  -1   3 2268.09 154.657   2
  -9  -1   4 1182.08 108.184   2
  -9  -1   4 996.248 45.3582   4
  -9   1   4 1160.68 73.5494   4
  -9   1   4 1133.75 104.551   2
  -9  -1   5 422.365 32.3280   4
  -9  -1   5 471.156 68.2094   2
  -9   1   5 618.139 74.2014   2
  -9   1   5 605.402 70.0975   1
  -9  -1   5 415.364 31.7805   4
  -9  -1   6 62.9643 21.0374   1
  -9   1   6-1.36652 32.3385   2
  -9   1   6 72.7358 25.5768   1
  -9  -1   6 57.0513 20.1887   2
  -9  -1   6 83.2111 17.0019   4
  -9  -1   7 18.2210 11.7436   4
  -9   1   7 4.80792 14.5698   1
  -9  -1   7 19.4654 16.4027   1
  -9   1   7 48.2953 27.1813   2
  -9  -1   7 26.3584 28.3777   2
  -9  -1   7 50.7069 28.8843   6
  -9  -1   8 3053.46 179.533   2
  -9  -1   8 3152.52 128.042   4
  -9   1   8 3127.32 177.996   1
  -9   1   8 2994.95 167.511   2
  -9   1   8 2828.14 140.648   5
  -9   1   9 2209.64 120.946   5
  -9  -1   9 2039.78 148.272   2
  -9  -1   9 2133.80 117.124   4
  -9  -1   9 2017.96 104.085   5
  -9   1   9 2153.58 143.894   2
  -9   1   9 2232.83 130.825   4
  -9   1   9 2214.03 153.682   1
  -9  -1  10 2894.14 149.020   4
  -9  -1  10 2789.07 113.846   5
  -9  -1  10 2679.48 172.961   2
  -9   1  10 2620.29 150.888   4
  -9   1  10 2533.21 161.079   2
  -9   1  10 2539.91 125.734   5
  -9   1  11 1025.28 101.111   4
  -9  -1  11 821.134 57.4763   5
  -9  -1  11 882.125 89.5794   4
  -9   1  11 904.398 99.3063   2
  -9  -1  11 748.740 94.1184   2
  -9   1  11 928.783 73.2940   5
  -9  -1  12 30.3961 14.1668   4
  -9   1  12 0.45620 13.5999   4
  -9  -1  12 24.8658 7.01686   5
  -9   1  12 43.3865 17.5179   5
  -9   1  13 45.0119 11.6916   5
  -9  -1  13 85.3121 12.9159   5
  -9   1  13 94.3556 41.7913   4
  -9  -1  13 36.5586 17.8628   4
  -9   1  14 775.714 60.3530   5
  -9  -1  14 883.574 108.306   4
  -9   1  14 738.897 101.398   4
  -9  -1  15 1397.23 143.334   4
  -9   1  15 1586.78 154.758   4
  -9   1  15 1407.32 76.1332   5
  -9   1  16 556.229 96.7423   4
  -9  -1  16 638.953 101.248   4
  -9   1  16 467.687 40.1523   5
  -9  -1  17 69.9678 39.9107   4
  -9   1  17 119.258 50.3016   4
  -9   1  18 4.79883 27.3677   4
  -9  -1  18 51.5793 38.1718   4
  -9  -1  19-47.3573 39.0707   4
  -9   1  19-35.7028 26.9986   4
  -9  -1  20 57.1504 45.1246   4
  -9   1  20 99.1208 52.5597   4
  -9   1  21 50.0096 42.8705   4
  -9  -1  21 130.753 67.0715   4
  -9  -1  22 70.3985 44.2460   4
  -9   1  22 82.3919 50.9087   4
  -9   1  23 139.014 71.2014   4
  -9  -1  23-3.88155 35.2889   4
  -9  -1  24 57.7471 59.5703   4
  -9   1  24 10.3719 39.0740   4
  -9   3 -17 1.88534 23.3813   1
  -9   3 -16-42.4895 34.3373   1
  -9  -3 -16-29.4347 38.9876   1
  -9  -3 -15 6.02144 37.7527   1
  -9   3 -15 19.2897 46.9990   1
  -9   3 -14 0.40488 34.3084   1
  -9  -3 -14-43.0571 44.5181   1
  -9   3 -13 42.6009 49.4751   1
  -9  -3 -13 29.6759 31.8453   1
  -9  -3 -12 137.052 63.6513   1
  -9   3 -12 152.974 57.0537   1
  -9   3 -11 26.6953 25.5681   1
  -9  -3 -11 155.436 69.5952   1
  -9   3 -10 209.639 57.8372   1
  -9  -3 -10 194.652 69.5436   1
  -9   3  -9 325.323 69.9069   1
  -9  -3  -9 304.073 84.6280   1
  -9  -3  -9 205.192 54.9325   2
  -9   3  -8 68.7320 30.3660   1
  -9  -3  -8-58.8284 47.1811   2
  -9   3  -7 24.6414 25.8721   1
  -9  -3  -7 28.6424 28.0034   2
  -9  -3  -6 428.897 72.3184   4
  -9  -3  -6 463.263 91.0876   2
  -9   3  -6 487.853 77.0633   1
  -9  -3  -5 207.356 45.9173   4
  -9   3  -5 91.3349 31.6001   2
  -9  -3  -5 239.506 67.6001   2
  -9   3  -4 1036.89 121.473   2
  -9  -3  -4 971.463 92.2679   4
  -9  -3  -4 807.343 107.721   2
  -9  -3  -3 2363.16 177.691   2
  -9   3  -3 2398.53 162.490   4
  -9   3  -3 2307.78 172.569   2
  -9  -3  -3 2363.79 132.025   4
  -9   3  -2 1211.96 111.007   4
  -9  -3  -2 1038.56 79.6211   4
  -9   3  -2 1228.28 122.333   2
  -9  -3  -2 1115.33 120.807   2
  -9   3  -1 36.9404 20.7520   4
  -9   3  -1 24.4001 26.2669   6
  -9  -3  -1 140.350 52.1265   2
  -9   3  -1 83.2973 43.1976   2
  -9   3   0 326.097 61.5521   6
  -9   3   0 284.817 49.5742   4
  -9  -3   0 341.956 68.3715   2
  -9   3   0 194.662 42.4329   2
  -9   3   1 1172.37 110.296   2
  -9   3   1 1234.93 97.9789   4
  -9   3   1 1317.23 117.965   6
  -9  -3   1 1260.67 124.544   2
  -9   3   2 2523.99 134.686   4
  -9  -3   2 2702.78 172.673   2
  -9   3   2 2779.59 171.954   6
  -9   3   2 2680.81 156.476   2
  -9   3   3 4050.31 164.783   1
  -9   3   3 4837.40 223.804   6
  -9   3   3 4389.79 194.688   2
  -9   3   3 4359.05 175.819   4
  -9  -3   3 4117.25 213.065   2
  -9   3   4 975.712 82.6306   4
  -9  -3   4 1050.60 106.836   6
  -9   3   4 1134.59 111.002   6
  -9   3   4 1152.35 98.3870   2
  -9   3   4 980.038 83.9731   1
  -9  -3   4 902.398 99.2764   2
  -9   3   5 2356.88 138.449   2
  -9  -3   5 2512.78 165.823   6
  -9   3   5 2380.00 152.013   5
  -9   3   5 2431.94 134.934   1
  -9  -3   5 2252.60 157.338   2
  -9   3   6 54.1569 19.0694   2
  -9  -3   6 113.539 34.7043   6
  -9   3   6 102.673 31.2861   1
  -9   3   6 135.526 39.0151   5
  -9  -3   6 138.839 46.8227   2
  -9   3   7 277.428 48.6267   1
  -9  -3   7 327.751 57.9412   6
  -9  -3   7 320.844 61.4446   2
  -9   3   7 269.800 47.1280   2
  -9   3   7 339.403 55.0256   5
  -9  -3   7 363.438 33.6073   4
  -9  -3   8 867.527 63.6285   4
  -9   3   8 948.383 94.2342   1
  -9  -3   8 761.699 95.3110   2
  -9   3   8 867.130 84.0685   2
  -9  -3   8 815.146 94.4354   6
  -9   3   8 911.040 89.3472   5
  -9   3   9 2913.51 159.586   2
  -9   3   9 3144.75 181.203   1
  -9  -3   9 3238.01 197.746   2
  -9  -3   9 3367.60 193.146   6
  -9   3   9 2978.21 157.597   5
  -9  -3   9 3227.20 138.226   4
  -9  -3  10 940.276 83.0726   4
  -9  -3  10 913.749 60.4710   5
  -9   3  10 1247.19 99.9737   5
  -9  -3  10 1019.41 113.098   2
  -9   3  10 1224.09 104.404   2
  -9  -3  11 987.387 52.0632   5
  -9   3  11 1144.55 113.324   4
  -9   3  11 1080.28 103.585   2
  -9   3  11 1116.77 93.9841   5
  -9  -3  11 1178.19 101.177   4
  -9  -3  11 1222.40 126.225   2
  -9  -3  11 1000.02 51.9732   5
  -9  -3  12 239.706 51.3092   4
  -9   3  12 369.290 63.5613   2
  -9   3  12 377.217 54.7942   5
  -9   3  12 334.093 66.2957   4
  -9  -3  13 338.521 64.6575   4
  -9   3  13 326.717 49.9191   5
  -9   3  13 280.973 62.3719   4
  -9   3  14 590.061 66.7079   5
  -9  -3  14 628.507 91.9053   4
  -9   3  14 671.057 101.646   4
  -9  -3  15 914.312 117.029   4
  -9   3  15 782.886 77.1520   5
  -9   3  15 780.824 114.148   4
  -9   3  16 471.430 58.5462   5
  -9   3  16 437.784 89.7352   4
  -9  -3  16 317.080 72.1534   4
  -9   3  17 416.867 89.6950   4
  -9  -3  17 498.791 95.8761   4
  -9   3  17 422.874 55.3975   5
  -9   3  18 81.8607 44.8169   4
  -9  -3  18 76.5166 42.5900   4
  -9   3  19 31.7787 29.3186   4
  -9  -3  19-5.54028 42.7519   4
  -9   3  20-6.87134 24.9359   4
  -9  -3  20-7.31218 42.3375   4
  -9  -3  21 243.156 81.4098   4
  -9   3  21 186.129 75.3775   4
  -9  -3  22 15.5256 33.5899   4
  -9   3  22 37.7424 47.9713   4
  -9  -3  23 129.690 66.9883   4
  -9   3  23 49.1642 40.7290   4
  -9  -3  24-4.91318 40.5795   4
  -9   3  24 21.5476 58.2577   4
  -9   5 -15 22.6337 31.6645   1
  -9  -5 -15-10.9304 40.0433   1
  -9   5 -14-5.56989 36.6169   1
  -9  -5 -14 25.6832 30.4944   1
  -9   5 -13 58.8333 29.3083   1
  -9  -5 -13-53.3205 41.6289   1
  -9   5 -12 23.8068 29.9268   1
  -9  -5 -12 44.1892 44.4076   1
  -9  -5 -11 132.846 61.5604   1
  -9   5 -11 117.743 47.9829   1
  -9  -5 -10 381.437 99.1098   1
  -9  -5 -10 316.603 81.4691   2
  -9   5 -10 475.297 85.0340   1
  -9  -5  -9 19.8411 35.3577   2
  -9   5  -9 144.270 43.1976   1
  -9   5  -8 284.888 59.3216   1
  -9  -5  -8 130.274 47.7386   2
  -9   5  -7-16.8975 21.8604   1
  -9  -5  -7-26.5043 27.0999   2
  -9   5  -6-8.58606 23.4590   1
  -9  -5  -6 8.16837 30.7051   2
  -9   5  -5 224.263 45.1061   1
  -9  -5  -5 70.4220 27.6103   2
  -9   5  -4 466.464 61.4081   1
  -9  -5  -4 442.611 84.2181   2
  -9  -5  -3 908.209 114.764   2
  -9   5  -3 882.030 105.794   2
  -9  -5  -2 1714.89 155.227   2
  -9   5  -2 1772.18 146.086   2
  -9   5  -2 1912.14 140.568   6
  -9   5  -1 195.903 48.1730   4
  -9  -5  -1 173.992 54.0367   2
  -9   5  -1 220.248 50.2427   2
  -9   5  -1 201.093 49.1216   6
  -9   5   0 109.605 36.6886   4
  -9   5   0 155.283 40.5272   6
  -9  -5   0-23.9342 37.7046   2
  -9   5   0 108.012 33.9185   2
  -9   5   1-17.0487 24.7572   4
  -9  -5   1 40.2411 41.0189   2
  -9   5   1 16.8779 15.2092   6
  -9   5   1 28.6759 31.0476   2
  -9   5   2 2997.64 162.334   2
  -9   5   2 3200.40 183.935   6
  -9   5   2 3308.69 176.415   4
  -9   5   2 2791.90 119.823   1
  -9   5   2 3006.95 192.158   5
  -9  -5   2 3632.01 197.515   5
  -9  -5   2 3519.30 207.084   2
  -9   5   3 1087.63 108.217   6
  -9   5   3 1037.94 97.1163   4
  -9  -5   3 842.176 94.2258   5
  -9   5   3 1006.97 90.7247   2
  -9  -5   3 860.898 102.365   2
  -9   5   3 924.367 70.6741   1
  -9   5   3 963.874 107.701   5
  -9  -5   4 3905.42 214.592   2
  -9   5   4 3673.36 204.478   5
  -9  -5   4 4021.61 192.775   5
  -9   5   4 3937.68 187.359   4
  -9   5   4 3812.73 170.825   2
  -9   5   4 3596.34 146.845   1
  -9  -5   5 72.4738 35.8138   6
  -9   5   5 75.3947 23.1153   1
  -9  -5   5 19.7152 19.6470   5
  -9   5   5 91.0142 37.5604   5
  -9   5   5-16.6480 34.9278   2
  -9  -5   5 15.2845 22.5832   2
  -9  -5   6 7.12391 12.9512   5
  -9  -5   6 35.9775 23.2198   6
  -9   5   6 32.0963 14.3950   1
  -9   5   6 42.7872 26.5181   5
  -9  -5   6 10.3292 25.4057   2
  -9   5   6 15.7395 12.4573   2
  -9   5   7 8.01395 12.1378   1
  -9  -5   7 66.7291 29.3076   6
  -9  -5   7 86.2166 35.4653   2
  -9  -5   7 102.504 29.5974   5
  -9   5   7 16.9074 15.6562   2
  -9   5   7 23.7834 21.9537   5
  -9  -5   7 108.406 17.4557   4
  -9  -5   8 3153.36 187.106   6
  -9   5   8 3166.97 149.412   2
  -9  -5   8 3218.69 200.886   2
  -9  -5   8 2958.42 107.979   4
  -9   5   8 3033.99 176.667   5
  -9  -5   8 3066.37 135.636   5
  -9   5   8 3173.56 170.834   1
  -9   5   9 524.528 63.9662   2
  -9  -5   9 646.405 60.9854   4
  -9   5   9 550.955 78.2914   1
  -9  -5   9 484.492 82.7464   2
  -9  -5   9 729.645 91.3520   6
  -9  -5   9 593.425 55.2500   5
  -9   5   9 559.554 77.1069   5
  -9  -5  10 3488.73 216.422   2
  -9   5  10 3640.21 167.399   2
  -9  -5  10 3373.18 116.058   5
  -9  -5  10 3673.91 202.905   6
  -9   5  10 3398.29 184.349   5
  -9  -5  10 3710.35 163.062   4
  -9   5  11 215.073 43.0971   2
  -9  -5  11 98.5321 16.8657   5
  -9  -5  11 158.894 41.9184   4
  -9  -5  11 47.4168 26.4838   2
  -9   5  11 198.666 47.8899   5
  -9   5  12 81.6584 27.5031   2
  -9  -5  12 71.6093 27.6484   4
  -9   5  12 27.6850 16.5064   5
  -9   5  13 19.9559 21.2182   5
  -9  -5  13 24.0556 23.9610   4
  -9   5  13 5.01445 15.4773   2
  -9   5  13 40.6895 31.0199   4
  -9   5  14 382.870 62.8215   2
  -9  -5  14 398.814 73.5904   4
  -9   5  14 372.584 79.3139   4
  -9   5  14 338.638 60.2844   5
  -9   5  15 251.924 51.8026   5
  -9   5  15 227.287 61.3066   4
  -9  -5  15 189.242 51.7557   4
  -9   5  16 716.657 86.4263   5
  -9   5  16 859.419 129.129   4
  -9  -5  16 865.656 119.435   4
  -9   5  17 255.427 71.1401   4
  -9  -5  17 270.481 73.0960   4
  -9   5  17 444.530 71.0358   5
  -9  -5  18 74.9379 43.1521   4
  -9   5  18 49.9174 41.5138   4
  -9   5  18 33.1277 28.0024   5
  -9  -5  19-31.4263 50.0107   4
  -9   5  19 5.41503 32.5393   4
  -9  -5  20 194.458 70.2036   4
  -9   5  20 169.881 75.5184   4
  -9  -5  21 39.7919 34.7345   4
  -9   5  21-42.6180 41.1573   4
  -9   5  22 276.638 89.0294   4
  -9  -5  22 148.189 73.0318   4
  -9  -5  23 54.9342 44.1943   4
  -9   5  23 27.6701 40.4864   4
  -9  -5  24-98.2495 58.1444   4
  -9  -7 -15 95.0907 63.5061   1
  -9  -7 -14-0.10918 40.4646   1
  -9  -7 -13 56.7379 46.1816   1
  -9  -7 -12 90.8446 57.3372   1
  -9   7 -12 14.3612 28.8616   1
  -9   7 -11 83.3089 32.1858   1
  -9  -7 -11 51.9011 55.2831   1
  -9  -7 -10 121.246 57.4117   1
  -9   7 -10 67.7960 32.2367   1
  -9  -7 -10-6.01516 41.6123   2
  -9   7  -9 262.994 55.0044   1
  -9  -7  -9 197.352 69.7222   2
  -9  -7  -8 32.2638 37.3502   2
  -9   7  -8 3.51555 14.0613   1
  -9   7  -7 66.4994 30.6757   1
  -9  -7  -7 7.27919 28.1590   2
  -9   7  -6 120.690 32.8978   1
  -9  -7  -6 239.872 69.8491   2
  -9  -7  -5 220.223 60.3952   2
  -9   7  -5 235.002 39.4556   1
  -9  -7  -4 8.80053 35.9374   2
  -9   7  -4-5.18659 16.4356   1
  -9  -7  -3 1466.95 149.033   2
  -9   7  -3 1247.96 75.8233   1
  -9  -7  -2 84.6845 46.9471   2
  -9   7  -2 67.1709 17.0044   1
  -9   7  -2 70.1574 27.3835   6
  -9   7  -2 28.0692 23.3871   5
  -9   7  -1 792.971 49.8957   1
  -9   7  -1 922.246 119.993   5
  -9   7  -1 911.655 96.6907   6
  -9  -7  -1 734.967 101.924   2
  -9   7   0-38.6244 39.6523   2
  -9   7   0 17.7436 20.3559   6
  -9   7   0 5.55899 6.22082   1
  -9   7   0-20.3912 32.2730   5
  -9   7   1 554.765 79.2055   6
  -9   7   1 390.994 35.0812   1
  -9   7   1 444.085 64.8869   2
  -9   7   1 477.893 84.9650   5
  -9  -7   1 706.378 99.9847   2
  -9   7   2 234.128 28.2423   1
  -9   7   2 281.331 61.6069   5
  -9  -7   2 200.143 50.0395   2
  -9   7   2 273.751 47.4522   2
  -9   7   3 3080.58 112.034   1
  -9  -7   3 3011.99 196.959   2
  -9   7   3 3290.78 157.247   2
  -9   7   3 3350.82 212.321   5
  -9   7   4 1810.52 94.2932   1
  -9   7   4 1906.47 114.782   2
  -9  -7   4 1438.56 137.653   2
  -9  -7   4 1546.17 126.293   5
  -9   7   4 1800.33 154.490   5
  -9   7   5 1555.79 99.9301   2
  -9   7   5 1435.20 134.933   5
  -9  -7   5 1268.06 110.844   5
  -9   7   5 1421.66 91.3582   1
  -9  -7   5 1265.40 129.441   2
  -9   7   6 54.0630 21.5641   2
  -9  -7   6 10.2388 16.9103   5
  -9  -7   6 24.1419 27.8762   2
  -9   7   6 48.0023 20.2448   1
  -9   7   6 47.2934 21.1998   5
  -9  -7   7 505.815 62.5438   5
  -9  -7   7 558.682 89.4029   2
  -9   7   7 367.606 54.7890   1
  -9   7   7 395.514 73.4244   5
  -9   7   7 313.980 41.8722   2
  -9  -7   8 12.0194 34.0285   2
  -9  -7   8 15.3473 13.7125   5
  -9   7   8 3.36768 21.1980   1
  -9  -7   8-46.8118 34.9629   6
  -9  -7   8 40.8123 17.0048   4
  -9   7   8 31.4512 24.1486   5
  -9   7   8 65.7411 23.8409   2
  -9  -7   9 1264.42 119.242   6
  -9   7   9 1104.74 106.222   1
  -9   7   9 1084.82 116.884   5
  -9  -7   9 1295.85 134.713   2
  -9  -7   9 1434.78 92.0955   4
  -9  -7   9 1418.79 92.7288   5
  -9   7   9 1130.11 80.1717   2
  -9   7  10 120.306 34.5478   1
  -9   7  10 115.082 39.4954   5
  -9  -7  10 96.1304 23.7411   5
  -9  -7  10 139.764 44.2709   6
  -9   7  10 117.213 24.2307   2
  -9  -7  10 101.751 43.1085   2
  -9  -7  10 111.908 31.1151   4
  -9   7  11 698.226 67.5625   2
  -9  -7  11 742.380 109.407   2
  -9  -7  11 749.769 94.3605   6
  -9  -7  11 627.251 48.6553   5
  -9  -7  11 776.781 83.1144   4
  -9   7  11 731.692 95.1844   5
  -9  -7  12 102.500 39.6400   4
  -9   7  12 172.251 36.2588   2
  -9   7  12 150.556 45.5961   5
  -9  -7  13 125.617 43.7052   4
  -9   7  13 62.8467 22.2939   2
  -9   7  13 85.5653 35.5917   5
  -9  -7  14 73.6153 35.7812   4
  -9   7  14-8.38599 26.5303   5
  -9   7  14 6.05545 14.4087   2
  -9   7  14 27.1527 30.7868   4
  -9   7  15 809.942 87.0123   2
  -9   7  15 917.704 130.674   4
  -9   7  15 896.056 107.843   5
  -9  -7  15 1004.65 125.372   4
  -9   7  16 122.954 41.0903   5
  -9  -7  16 167.864 59.6090   4
  -9   7  16 194.059 69.6302   4
  -9  -7  17 223.413 65.6583   4
  -9   7  17 177.773 62.1150   4
  -9   7  17 174.578 49.9716   5
  -9   7  18 116.693 43.2599   5
  -9  -7  18 138.599 57.7269   4
  -9   7  18 117.677 51.4933   4
  -9   7  19 79.6755 60.8338   4
  -9  -7  19 98.2742 49.3110   4
  -9   7  20 11.8034 29.8613   4
  -9  -7  20 53.6693 42.4819   4
  -9   7  21 154.903 79.8935   4
  -9  -7  21 208.476 77.8114   4
  -9  -7  22 86.8155 60.8089   4
  -9   7  22 64.8720 53.4836   4
  -9  -7  23-6.23721 38.8504   4
  -9  -7  24-0.11447 57.4752   4
  -9   9 -15 23.3592 29.1515   5
  -9  -9 -14 15.3887 67.2410   1
  -9   9 -14 56.2302 37.7714   5
  -9  -9 -13 29.1807 47.5674   1
  -9   9 -13 145.764 63.1365   5
  -9  -9 -12 37.2817 41.7929   1
  -9   9 -12 28.2008 31.4952   5
  -9   9 -11 16.9278 25.6744   5
  -9  -9 -11 79.0564 56.4275   1
  -9  -9 -10 97.4737 60.2885   2
  -9   9 -10 113.093 47.0418   5
  -9  -9  -9-23.2162 41.8849   2
  -9   9  -9 23.0593 36.3027   5
  -9  -9  -8 49.9084 40.3072   2
  -9   9  -8 94.4832 52.3978   5
  -9   9  -7 29.8046 15.7268   1
  -9  -9  -7 70.4677 43.8778   2
  -9   9  -7 55.5383 42.9025   5
  -9  -9  -6-74.8937 57.0588   2
  -9   9  -6-6.68874 10.5842   1
  -9   9  -6-35.7956 42.0063   5
  -9   9  -5 12.3683 10.0673   1
  -9   9  -5 30.7838 26.0613   5
  -9  -9  -5-20.7501 44.0389   2
  -9   9  -4 811.664 126.051   5
  -9  -9  -4 851.401 120.157   2
  -9  -9  -3 27.2284 43.2771   2
  -9   9  -3 41.4281 20.1444   6
  -9   9  -3 17.9159 31.3640   5
  -9   9  -2 701.695 86.0756   6
  -9   9  -2 818.232 118.780   5
  -9  -9  -2 761.156 107.303   2
  -9   9  -1 3.86696 12.8758   6
  -9   9  -1 56.0065 32.4127   5
  -9   9   0 13.0888 26.7847   5
  -9   9   0-35.2317 22.0809   6
  -9   9   1 24.7271 40.1514   5
  -9  -9   1 29.0379 32.2376   2
  -9   9   2 2591.30 203.714   5
  -9  -9   2 2747.16 196.033   2
  -9  -9   3 492.171 83.7708   2
  -9   9   3 455.813 87.5187   5
  -9  -9   4 2077.56 171.966   2
  -9   9   4 2283.66 184.475   5
  -9   9   5 81.4411 20.5258   1
  -9   9   5 40.9501 31.8080   5
  -9  -9   5 23.2631 24.5121   2
  -9   9   5 15.6069 15.6008   2
  -9   9   6 77.6344 24.8217   1
  -9   9   6 58.0516 14.6152   2
  -9  -9   6 23.0923 16.6727   5
  -9  -9   6 26.2431 29.0892   2
  -9   9   6 30.4718 26.8910   5
  -9   9   7 160.049 48.1984   5
  -9  -9   7 172.038 40.2161   5
  -9   9   7 146.627 23.9760   2
  -9   9   7 161.932 35.4596   1
  -9  -9   7 169.650 49.0174   2
  -9  -9   8 1307.13 106.434   5
  -9   9   8 1003.00 54.9034   2
  -9  -9   8 1271.67 142.161   2
  -9   9   8 1218.18 102.309   1
  -9   9   8 1197.03 132.008   5
  -9   9   9 530.805 39.2889   2
  -9   9   9 656.585 99.1661   5
  -9   9   9 640.575 80.4052   1
  -9  -9   9 567.515 95.4135   2
  -9  -9   9 565.298 67.2865   5
  -9  -9  10 1303.00 148.864   2
  -9  -9  10 1403.49 97.0191   5
  -9   9  10 1318.55 122.880   1
  -9   9  10 1236.70 63.8388   2
  -9  -9  10 1288.67 102.679   4
  -9   9  10 1278.85 138.019   5
  -9  -9  11 292.492 41.5546   5
  -9   9  11 475.564 89.7996   5
  -9  -9  11 310.653 57.2120   4
  -9  -9  11 304.049 72.9105   2
  -9   9  11 541.773 45.4488   2
  -9   9  12 21.6521 8.71216   2
  -9   9  12 39.8635 25.4869   5
  -9  -9  12 3.36091 16.0957   6
  -9  -9  12-6.96475 37.3792   2
  -9  -9  12-3.19776 17.6536   4
  -9   9  13 56.5964 15.8110   2
  -9   9  13 79.7886 35.9982   5
  -9  -9  13 63.2611 36.9086   4
  -9   9  14 711.288 66.5392   2
  -9  -9  14 805.800 107.644   4
  -9   9  14 803.933 112.502   5
  -9   9  15 13.5944 24.5896   5
  -9  -9  15-7.55836 25.6963   4
  -9   9  16 498.590 89.0211   5
  -9   9  16 609.002 116.526   4
  -9  -9  16 609.169 100.753   4
  -9   9  17 250.639 77.7188   4
  -9  -9  17 104.935 46.6334   4
  -9   9  17 200.309 60.8153   5
  -9   9  18 46.2552 36.0483   5
  -9  -9  18-35.5216 46.7551   4
  -9   9  18 5.45457 35.8745   4
  -9  -9  19-12.5880 35.0248   4
  -9   9  19 60.6941 45.0458   4
  -9   9  19 74.5084 29.8554   5
  -9  -9  20 22.4303 32.2673   4
  -9   9  20 58.9959 43.5262   4
  -9   9  21 4.65569 30.9843   4
  -9  -9  21-66.3695 50.5100   4
  -9  -9  22 117.047 64.4222   4
  -9  -9  23 29.6151 56.8144   4
  -9  11 -14 23.4756 30.2314   5
  -9  11 -13-6.63364 27.9531   5
  -9 -11 -12 103.916 67.7688   1
  -9  11 -12 40.9645 40.6136   5
  -9  11 -11 171.366 69.5309   5
  -9 -11 -11 140.011 78.2654   1
  -9 -11 -11-14.4593 59.9293   2
  -9 -11 -10-97.2190 61.2556   2
  -9  11 -10 53.6620 44.5998   5
  -9 -11  -9 61.6183 37.4280   2
  -9  11  -9 123.336 58.9536   5
  -9  11  -8-13.7905 31.5511   5
  -9 -11  -8-17.4563 33.8152   2
  -9 -11  -7 96.5517 56.3059   2
  -9  11  -7 52.1509 37.0257   5
  -9 -11  -6-121.429 58.7874   2
  -9  11  -6 9.87700 35.8244   5
  -9 -11  -5 189.643 58.3153   2
  -9  11  -5 190.452 67.2509   5
  -9 -11  -4 120.876 59.2404   2
  -9  11  -4 75.2182 49.0731   5
  -9 -11  -3 552.403 101.856   2
  -9  11  -3 683.017 117.603   5
  -9 -11  -2 63.7649 42.9242   2
  -9  11  -2 30.2493 31.1428   5
  -9  11  -1 562.597 105.110   5
  -9 -11  -1 410.384 86.0958   2
  -9 -11   0 174.586 63.6408   2
  -9  11   0 8.27771 23.7333   5
  -9  11   1 493.752 96.4054   5
  -9 -11   1 599.260 96.9544   2
  -9 -11   2 82.8066 40.7809   2
  -9  11   2 50.5970 35.0155   5
  -9 -11   3 1049.15 126.649   2
  -9  11   3 958.197 130.210   5
  -9  11   4-1.43751 40.2066   5
  -9 -11   4-19.4051 40.9942   2
  -9 -11   5 217.105 60.1876   2
  -9  11   5 217.069 64.0508   5
  -9 -11   6 84.5438 43.6956   2
  -9  11   6 174.802 59.1142   5
  -9 -11   7 744.591 111.891   2
  -9  11   7 493.205 94.7886   5
  -9 -11   8 45.4624 25.2300   5
  -9  11   8-6.40106 30.9770   5
  -9 -11   8 34.1368 29.8495   2
  -9 -11   9 2260.72 147.248   5
  -9 -11   9 2304.41 197.891   2
  -9  11   9 2012.65 186.378   5
  -9  11  10 109.304 45.8485   5
  -9 -11  10 113.947 51.2012   2
  -9 -11  11 836.674 126.578   2
  -9  11  11 919.987 128.067   5
  -9  11  12 104.280 49.4127   5
  -9 -11  12 16.5532 26.1661   2
  -9 -11  12 93.2640 38.9186   4
  -9  11  13 100.251 45.4833   5
  -9 -11  13 162.613 50.7902   4
  -9 -11  13 118.978 41.0923   2
  -9  11  14 24.4722 28.5286   5
  -9 -11  14-11.1923 24.9724   4
  -9 -11  15 660.172 105.431   4
  -9  11  15 670.622 113.866   5
  -9  11  16 15.2662 32.9738   5
  -9  11  16 78.2008 50.2395   4
  -9 -11  16-37.7249 34.0135   4
  -9  11  17 189.778 79.8053   4
  -9  11  17 107.686 54.0012   5
  -9 -11  17 140.330 55.7409   4
  -9  11  18 56.5151 38.5312   4
  -9  11  18 48.0256 32.4706   5
  -9 -11  18 44.6287 35.6039   4
  -9  11  19-75.4531 59.6139   4
  -9  11  19 58.1108 44.9051   5
  -9 -11  19-12.5144 29.2728   4
  -9 -11  20-83.1219 52.4313   4
  -9  11  20 116.547 67.2675   4
  -9 -11  21 137.694 68.2542   4
  -9 -11  22 19.8968 41.6826   4
  -9  13 -13 56.3315 53.1852   5
  -9  13 -12-6.53590 27.7294   5
  -9 -13 -11 80.3829 55.4241   1
  -9  13 -11 33.5812 34.9511   5
  -9 -13 -10 64.8535 46.6098   2
  -9  13 -10 169.277 70.0298   5
  -9  13  -9-15.6606 36.3514   5
  -9 -13  -9-23.7964 44.9059   2
  -9  13  -8 107.154 50.7930   5
  -9 -13  -8 19.4044 32.1270   2
  -9 -13  -7 70.1158 47.5720   2
  -9  13  -7 49.6193 42.9090   5
  -9  13  -6 2.42564 30.0699   5
  -9 -13  -6-106.943 54.1733   2
  -9  13  -5 83.0476 52.2247   5
  -9 -13  -5 6.30806 30.2022   2
  -9 -13  -4 422.520 95.6654   2
  -9  13  -4 402.215 98.6859   5
  -9  13  -3-16.5748 40.7307   5
  -9 -13  -3 37.1348 42.9423   2
  -9 -13  -2 199.214 64.6970   2
  -9  13  -2 230.339 68.0743   5
  -9 -13  -1-13.2419 41.0611   2
  -9  13  -1 40.4814 31.1022   5
  -9 -13   0 87.1300 51.1877   2
  -9  13   0-12.9159 39.4371   5
  -9  13   1-12.2292 31.7126   5
  -9 -13   1 42.2344 35.7883   2
  -9  13   2 445.257 95.3091   5
  -9 -13   2 401.526 81.3176   2
  -9  13   3 24.2813 28.3146   5
  -9 -13   3-13.0880 40.9742   2
  -9  13   4 914.740 134.997   5
  -9 -13   4 792.528 115.487   2
  -9 -13   5-7.54710 47.1535   2
  -9  13   5 47.0395 37.3516   5
  -9  13   6 17.6101 31.1476   5
  -9 -13   6 19.7016 36.5675   2
  -9  13   7 79.6854 39.0896   5
  -9 -13   7 49.5205 46.7691   2
  -9 -13   8 576.499 105.446   2
  -9  13   8 510.147 103.368   5
  -9 -13   9 12.9485 29.9289   2
  -9  13   9-13.0386 41.3887   5
  -9 -13  10 727.783 119.700   2
  -9  13  10 623.321 114.957   5
  -9 -13  11-27.4021 33.3726   2
  -9  13  11-21.5938 43.6127   5
  -9  13  12-35.4034 30.9033   5
  -9 -13  12-39.0914 37.8278   2
  -9  13  13-11.1983 26.7812   5
  -9 -13  13 77.6500 46.4584   2
  -9 -13  14 230.838 67.7178   2
  -9  13  14 105.891 48.4586   5
  -9 -13  14 251.680 67.2107   4
  -9 -13  15 4.61736 22.6185   4
  -9 -13  15-34.8033 41.7850   2
  -9  13  15-6.77290 38.1289   5
  -9  13  16 237.119 79.7663   5
  -9 -13  16 244.861 71.6608   4
  -9  13  17 33.1109 35.9271   4
  -9  13  17-6.16140 24.0235   5
  -9 -13  17 34.5421 50.4272   4
  -9 -13  18-13.4444 34.5085   4
  -9  13  18-75.2985 45.8246   5
  -9  13  19 93.4959 56.3055   5
  -9 -13  19 21.7722 33.7770   4
  -9  15 -11 38.7531 38.3374   5
  -9  15 -10-9.27317 35.0309   5
  -9  15  -9 86.7389 44.7715   3
  -9  15  -9 85.5390 56.6208   5
  -9 -15  -9 71.4839 43.3744   2
  -9  15  -8 9.39136 26.6141   3
  -9  15  -8-40.2437 40.4584   5
  -9 -15  -8-7.63505 40.9266   2
  -9  15  -7-28.8036 42.6050   5
  -9 -15  -7 57.8391 45.4265   2
  -9 -15  -6 57.0721 27.7102   2
  -9  15  -6-8.32329 33.4718   5
  -9 -15  -5 13.2205 29.6966   2
  -9  15  -5 77.5432 45.4298   5
  -9 -15  -4 80.0921 55.8880   2
  -9  15  -4 34.4146 36.4644   5
  -9 -15  -3 253.878 76.2880   2
  -9  15  -3 214.085 82.2433   5
  -9 -15  -2 57.2138 47.4510   2
  -9  15  -2 9.65384 36.2172   5
  -9 -15  -1 28.8054 36.4353   2
  -9  15  -1 79.5917 47.8320   5
  -9 -15   0 83.0652 52.1780   2
  -9  15   0 72.8763 54.0225   5
  -9 -15   1 145.970 58.4578   2
  -9  15   1 79.1577 50.4981   5
  -9 -15   2-9.53042 26.9239   2
  -9  15   2 39.7666 43.3355   5
  -9 -15   3 396.336 89.8125   2
  -9  15   3 408.712 98.1130   5
  -9  15   4 58.7745 46.0540   5
  -9 -15   4-20.3340 45.7142   2
  -9 -15   5 166.183 55.2948   2
  -9  15   5 297.400 85.9792   5
  -9 -15   6-99.8891 65.6321   2
  -9  15   6-16.3285 41.0853   5
  -9 -15   7 66.9658 42.1838   2
  -9  15   7 25.3420 29.7736   5
  -9  15   8 32.3204 42.5445   5
  -9 -15   8 72.7619 49.1477   2
  -9 -15   9 169.129 64.4501   2
  -9  15   9 133.263 59.5809   5
  -9  15  10-11.2699 26.5294   5
  -9 -15  10 7.17199 37.1945   2
  -9  15  11 129.765 65.4738   5
  -9 -15  11 116.827 52.9677   2
  -9  15  12 52.8783 43.6653   5
  -9 -15  12-30.7328 36.5304   2
  -9 -15  13-0.55195 32.6138   2
  -9  15  13-25.8743 45.8329   5
  -9  15  14 9.35471 42.9091   5
  -9 -15  14 12.5631 46.4774   2
  -9 -15  15 153.581 74.0434   2
  -9  15  15 84.8465 57.6123   5
  -9 -15  16-21.5572 40.0195   2
  -9  15  16 42.2702 47.5521   5
  -9  15  17 110.091 63.9621   5
  -9 -15  17 139.653 77.5957   2
  -9  15  18 19.0416 27.1282   5
  -9  15  19-32.5798 37.1246   5
  -9  17  -9-18.6240 35.2431   5
  -9  17  -8-57.3915 30.5505   3
  -9  17  -8 19.1122 30.6849   5
  -9  17  -7-76.8407 53.5642   5
  -9  17  -7 64.9333 43.5905   3
  -9  17  -6 29.0951 42.9256   3
  -9  17  -6-71.0666 52.1650   5
  -9 -17  -5-79.1997 48.5342   2
  -9  17  -5 62.9411 62.4303   5
  -9  17  -5 86.4764 56.6073   3
  -9 -17  -4 123.363 53.4900   2
  -9  17  -4 234.800 87.2255   5
  -9 -17  -3 42.3653 45.1877   2
  -9  17  -3 31.0738 44.0976   5
  -9  17  -2 154.175 72.4077   5
  -9 -17  -2 321.371 88.4275   2
  -9 -17  -1 78.0132 47.8952   2
  -9  17  -1 52.6148 55.8268   5
  -9  17   0 2.75618 41.1558   5
  -9 -17   0-23.0437 43.7141   2
  -9 -17   1 83.7711 53.7656   2
  -9  17   1 35.5280 43.9580   5
  -9 -17   2 240.506 74.5849   2
  -9  17   2 167.978 68.5778   5
  -9  17   3 15.9953 35.3654   5
  -9 -17   3-17.0633 29.4086   2
  -9  17   4 217.837 78.3245   5
  -9 -17   4 132.839 51.3042   2
  -9 -17   5-81.7733 47.0927   2
  -9  17   5 17.8586 28.3644   5
  -9  17   6-1.47057 32.6465   5
  -9 -17   6-82.0180 54.1829   2
  -9 -17   7-27.4126 47.4777   2
  -9  17   7 52.3779 45.8762   5
  -9 -17   8 161.180 60.6411   2
  -9  17   8 149.545 68.5659   5
  -9  17   9-0.20113 27.9059   5
  -9 -17   9 41.8821 43.2362   2
  -9 -17  10 412.530 104.301   2
  -9  17  10 370.812 107.926   5
  -9  17  11-18.9424 37.3835   5
  -9 -17  11-18.0338 26.4755   2
  -9  17  12 4.73444 31.4750   5
  -9 -17  12 5.13985 33.3147   2
  -9  17  13 38.0743 36.1349   5
  -9 -17  13 7.13149 34.2639   2
  -9 -17  14 61.6655 52.0466   2
  -9  17  14 46.0786 43.3056   5
  -9  17  15 5.81359 42.5589   5
  -9 -17  15 66.9842 67.1282   2
  -9  17  15-17.0815 33.9448   3
  -9  17  16 237.294 82.5746   3
  -9  17  17 64.9819 43.7374   3
  -9  19  -4-14.5584 33.4715   3
  -9  19  -3 10.0451 40.2669   3
  -9  19  -3 56.8246 55.8913   5
  -9  19  -2-19.8389 50.8664   3
  -9  19  -2 48.5674 42.8974   5
  -9  19  -1 6.86368 34.0001   5
  -9  19  -1 57.9399 49.9985   3
  -9  19   0 29.6824 56.7267   3
  -9  19   0-1.60968 36.6236   5
  -9  19   1 109.199 76.1206   3
  -9 -19   1 96.3826 59.3365   2
  -9  19   1 60.5044 56.4072   5
  -9 -19   2 133.279 64.0630   2
  -9  19   2 67.0254 55.1754   5
  -9 -19   3 250.477 73.6156   2
  -9  19   3 174.879 76.8745   5
  -9  19   4-37.8194 42.3484   5
  -9 -19   4 20.4431 31.9835   2
  -9 -19   5-3.73789 38.2972   2
  -9  19   5 42.9459 38.2719   5
  -9 -19   6 9.86994 33.1902   2
  -9  19   6 8.55778 37.4114   5
  -9 -19   7-134.850 60.7358   2
  -9  19   7-10.1668 32.7706   5
  -9 -19   8-5.11665 33.8188   2
  -9  19   8 161.032 80.9332   5
  -9 -19   9 53.0429 45.2103   2
  -9  19   9 137.482 76.4277   3
  -9 -19  10 63.5308 61.5135   2
  -9 -19  11 32.1921 35.2172   2
  -9 -19  12 120.470 67.9515   2
  -9 -19  13 41.9881 44.4297   2
  -8   0 -18 150.119 82.6022   1
  -8   0 -17-27.8314 37.0251   1
  -8   0 -16 4.34610 39.6249   1
  -8   0 -15 18.1494 40.1030   1
  -8   0 -14 200.964 73.6750   1
  -8   0 -13-18.1419 37.3612   1
  -8   0 -12 174.546 59.9234   1
  -8   0 -11 0.88512 29.1923   1
  -8   0 -10 88.0559 50.0252   1
  -8   0  -9 18.3625 30.2875   1
  -8   0  -8 159.806 54.0696   1
  -8   0  -7-57.7585 60.3145   2
  -8   0  -6 2582.28 192.504   2
  -8   0  -5-5.69134 40.1462   2
  -8   0  -5 19.1414 22.5281   4
  -8   0  -4 57.5402 25.6588   4
  -8   0  -4 73.3645 39.7309   2
  -8   0  -3-4.51878 13.0856   4
  -8   0  -3-48.7379 37.5503   2
  -8   0  -2 4081.37 171.847   4
  -8   0  -2 3962.59 206.075   2
  -8   0  -1 27.8269 31.2992   2
  -8   0  -1-11.2634 11.1086   4
  -8   0   0 2876.48 122.797   4
  -8   0   0 2785.12 167.405   2
  -8   0   1 5.22321 10.1381   4
  -8   0   1-3.56306 26.5254   2
  -8   0   2 4039.95 186.720   2
  -8   0   2 3804.24 117.117   4
  -8   0   3 9.56776 7.93673   4
  -8   0   3-4.59597 25.2148   2
  -8   0   4 35.3332 18.4229   2
  -8   0   4 79.7404 17.2323   4
  -8   0   5-53.5437 37.0118   2
  -8   0   5 5.19933 17.9313   1
  -8   0   6 6834.00 240.614   1
  -8   0   6 6535.16 236.230   2
  -8   0   7 1.17046 15.1270   1
  -8   0   7 1.92919 11.2819   4
  -8   0   7-0.03252 16.7438   2
  -8   0   8 7530.41 215.358   4
  -8   0   8 7076.98 192.532   5
  -8   0   8 7604.99 276.014   6
  -8   0   8 7259.52 255.584   2
  -8   0   8 7588.66 271.657   1
  -8   0   9-0.32851 11.0341   4
  -8   0   9-28.4834 33.6274   2
  -8   0   9 2.77496 12.3595   1
  -8   0   9-4.38347 13.4793   6
  -8   0   9 12.8216 9.70675   5
  -8   0  10 398.569 41.7249   5
  -8   0  10 367.021 56.8743   4
  -8   0  11 23.4370 21.1199   4
  -8   0  11 9.05379 6.43047   5
  -8   0  12 4082.76 210.443   4
  -8   0  12 3673.90 112.565   5
  -8   0  13 40.3493 27.3811   4
  -8   0  13 37.7930 9.96291   5
  -8   0  14 1116.85 122.284   4
  -8   0  14 941.691 45.4095   5
  -8   0  15-7.65758 26.6286   4
  -8   0  16 297.560 71.1139   4
  -8   0  17 4.42955 22.1951   4
  -8   0  18 530.702 107.084   4
  -8   0  19-55.6001 26.5095   4
  -8   0  20 499.344 107.594   4
  -8   0  21-1.14764 29.1465   4
  -8   0  22 16.0266 39.9366   4
  -8   0  23 43.6267 47.7311   4
  -8   0  24 40.8720 48.3378   4
  -8   2 -18 5.02920 35.4079   1
  -8  -2 -17 22.1860 41.8536   1
  -8   2 -17 14.0799 39.0868   1
  -8  -2 -16-9.63893 30.4578   1
  -8   2 -16-17.5384 33.1308   1
  -8   2 -15 79.7043 38.4378   1
  -8  -2 -15-6.08298 29.2686   1
  -8  -2 -14-50.7543 50.7391   1
  -8   2 -14 1.43792 24.3719   1
  -8  -2 -13 250.452 79.0934   1
  -8   2 -13 372.911 88.2093   1
  -8   2 -12 8.71505 31.5662   1
  -8  -2 -12-25.5845 41.2251   1
  -8   2 -11 49.4492 34.4483   1
  -8  -2 -11 41.8447 31.0626   1
  -8  -2 -10 21.4387 23.5953   1
  -8   2 -10 24.2996 25.1060   1
  -8  -2  -9 20.3050 33.0274   1
  -8   2  -9 3.56257 21.1895   1
  -8   2  -8 9.74689 19.0136   1
  -8  -2  -8-120.557 49.8082   2
  -8   2  -7 1538.63 137.227   1
  -8  -2  -7 1417.28 146.046   2
  -8  -2  -6 23.4649 19.7140   4
  -8   2  -6 14.9058 16.9567   1
  -8  -2  -6-8.33090 25.2077   2
  -8  -2  -5 1867.78 135.396   4
  -8   2  -5 2173.59 160.727   4
  -8  -2  -5 1928.19 165.198   2
  -8   2  -5 2099.25 167.178   2
  -8   2  -4 344.527 62.4265   4
  -8  -2  -4 468.756 63.1483   4
  -8  -2  -4 467.776 79.1292   2
  -8   2  -4 295.400 62.1041   2
  -8   2  -3 74.7883 31.6294   4
  -8  -2  -3 28.7342 16.1013   4
  -8   2  -3 69.7178 35.7824   2
  -8  -2  -3 20.7515 27.2082   2
  -8   2  -2 518.439 67.6368   4
  -8  -2  -2 525.382 56.9049   4
  -8  -2  -2 532.686 79.7596   2
  -8   2  -2 501.207 75.5362   2
  -8   2  -1 2913.86 149.661   4
  -8   2  -1 2916.98 168.523   2
  -8   2  -1 3149.63 171.167   6
  -8  -2  -1 2870.43 117.166   4
  -8  -2  -1 2973.55 181.756   2
  -8  -2   0 334.464 34.7808   4
  -8  -2   0 303.560 57.5595   2
  -8   2   0 336.426 59.5942   6
  -8   2   0 280.611 53.1877   2
  -8   2   0 322.606 48.6864   4
  -8   2   1 3281.67 172.835   6
  -8   2   1 3022.02 161.783   2
  -8  -2   1 2318.11 73.5695   4
  -8  -2   1 2955.45 169.758   2
  -8   2   1 2985.64 135.403   4
  -8   2   2 1359.32 111.769   6
  -8   2   2 1391.75 89.6453   4
  -8   2   2 1356.07 106.523   2
  -8  -2   2 1505.05 121.494   2
  -8  -2   3 74.5922 29.9384   2
  -8   2   3 194.601 55.0604   2
  -8   2   3 53.9578 21.4295   4
  -8   2   4 16.4441 15.4309   1
  -8   2   4 41.0938 25.1374   2
  -8  -2   4 0.86781 29.0389   2
  -8  -2   5 4660.27 207.997   6
  -8   2   5 3950.08 169.972   2
  -8   2   5 4092.59 171.219   1
  -8  -2   5 4536.39 205.418   2
  -8   2   6 1443.59 102.393   2
  -8  -2   6 1757.95 131.072   2
  -8  -2   6 1785.04 130.182   6
  -8  -2   6 1605.55 67.8402   4
  -8   2   6 1506.11 106.092   5
  -8   2   6 1601.83 112.750   1
  -8  -2   7 8994.63 290.875   6
  -8  -2   7 8245.83 182.491   4
  -8  -2   7 8649.77 288.015   2
  -8   2   7 8157.26 238.405   5
  -8   2   7 8353.90 252.496   2
  -8   2   7 8531.81 267.460   1
  -8  -2   8 30.1036 19.8885   6
  -8  -2   8 3.85436 22.6754   2
  -8   2   8 9.19681 14.8121   5
  -8   2   8 26.1148 20.2755   2
  -8   2   8 21.9263 14.0128   1
  -8  -2   8 80.4919 26.3618   4
  -8   2   9 123.109 39.7883   1
  -8  -2   9 91.2354 28.0075   4
  -8  -2   9 118.186 36.2735   6
  -8   2   9 85.5219 25.8861   5
  -8  -2   9 111.181 33.8585   2
  -8   2   9 99.7868 32.8789   2
  -8  -2  10 126.709 32.4752   4
  -8   2  10 239.794 51.5847   2
  -8  -2  10 102.692 18.4486   5
  -8   2  10 176.698 35.8909   5
  -8  -2  10 131.168 39.5477   6
  -8   2  10 185.857 42.2073   4
  -8   2  11 2426.25 159.361   4
  -8  -2  11 2320.41 158.982   6
  -8  -2  11 2287.97 143.313   4
  -8   2  11 2401.45 121.203   5
  -8   2  12 81.5630 25.1922   5
  -8  -2  12 111.739 36.6206   4
  -8   2  12 53.1850 28.1133   4
  -8  -2  13 3864.58 212.422   4
  -8   2  13 4179.81 233.576   4
  -8   2  13 3782.89 148.392   5
  -8  -2  14 2.88981 18.5712   4
  -8   2  14 54.8382 36.7741   4
  -8   2  14 50.1303 21.7719   5
  -8   2  15 49.4903 16.3215   5
  -8  -2  15-5.49395 24.0198   4
  -8   2  15 38.6890 32.6576   4
  -8   2  16-13.6656 22.0024   4
  -8   2  16 20.7675 10.9106   5
  -8  -2  16 54.8016 40.1718   4
  -8   2  17 137.025 53.2198   4
  -8  -2  17 234.395 66.6411   4
  -8  -2  18 119.422 49.0801   4
  -8   2  18 106.956 58.4528   4
  -8  -2  19 374.826 92.1860   4
  -8   2  19 381.867 95.9297   4
  -8  -2  20 35.3586 32.9666   4
  -8   2  20 2.06918 35.8912   4
  -8   2  21 55.9589 40.1141   4
  -8  -2  21 22.3801 36.7697   4
  -8  -2  22 1.42842 35.7824   4
  -8   2  22 46.3422 52.7066   4
  -8   2  23 32.0109 29.9306   4
  -8  -2  23 77.9577 49.6922   4
  -8  -2  24 44.9780 40.7562   4
  -8   2  24 11.6110 44.5086   4
  -8   4 -18 27.7355 41.5611   1
  -8   4 -17 14.4266 32.2042   1
  -8  -4 -17-90.3714 51.5703   1
  -8   4 -16 0.17327 24.9678   1
  -8  -4 -16-43.2891 43.2551   1
  -8   4 -15-40.6511 33.7920   1
  -8  -4 -15-53.3889 52.9121   1
  -8   4 -14 91.1559 54.4306   1
  -8  -4 -14 65.7115 48.3803   1
  -8  -4 -13 58.6933 49.7200   1
  -8   4 -13 22.1435 32.7769   1
  -8   4 -12 303.547 72.2913   1
  -8  -4 -12 228.389 76.4855   1
  -8  -4 -11 70.2428 44.0839   1
  -8   4 -11 105.198 50.5201   1
  -8   4 -10 5.21836 24.5410   1
  -8  -4 -10 27.2890 38.7479   1
  -8   4  -9-20.0819 30.6475   1
  -8  -4  -9 73.6633 32.4568   3
  -8  -4  -9-70.0099 58.2359   2
  -8  -4  -8 816.485 119.631   2
  -8   4  -8 899.102 102.706   1
  -8  -4  -7 203.155 58.3664   2
  -8   4  -7 207.855 46.1306   1
  -8   4  -6 1140.16 104.124   1
  -8  -4  -6 1365.81 142.934   2
  -8  -4  -5 212.374 56.5775   2
  -8   4  -5 276.736 52.1849   1
  -8  -4  -4 831.268 102.758   2
  -8   4  -4 688.711 90.8771   2
  -8   4  -4 785.605 80.0205   1
  -8  -4  -3 66.1446 39.0867   2
  -8   4  -3 20.6113 21.7588   4
  -8   4  -3-17.3398 37.9500   2
  -8  -4  -2 1057.00 116.654   2
  -8   4  -2 1106.63 100.630   6
  -8   4  -2 999.034 103.572   2
  -8   4  -2 1074.03 104.065   4
  -8   4  -1 100.962 33.1183   4
  -8  -4  -1 103.601 37.6969   2
  -8   4  -1 75.1885 28.9353   6
  -8   4  -1 68.4473 26.6722   2
  -8   4   0 4719.44 205.580   2
  -8  -4   0 4555.61 218.116   5
  -8  -4   0 4466.21 220.003   2
  -8   4   0 4596.07 197.972   4
  -8   4   0 4800.47 209.012   6
  -8   4   1 67.7447 22.9770   4
  -8  -4   1 157.533 42.3934   5
  -8  -4   1 156.933 46.3158   2
  -8   4   1 125.018 35.8549   6
  -8   4   1 71.1222 20.6298   2
  -8  -4   2 2063.08 145.363   2
  -8   4   2 2467.22 150.031   6
  -8   4   2 2385.04 134.278   2
  -8  -4   2 2178.43 140.415   5
  -8   4   2 2110.05 102.442   1
  -8   4   2 2307.87 134.717   4
  -8  -4   3 79.6381 30.9719   5
  -8   4   3 128.754 26.5101   1
  -8   4   3 153.232 33.5507   4
  -8  -4   3 46.7740 25.3975   2
  -8   4   3 180.201 41.3326   6
  -8   4   3 112.553 35.0104   5
  -8   4   3 188.405 43.4710   2
  -8  -4   4 1677.57 114.275   5
  -8  -4   4 1826.07 132.850   6
  -8  -4   4 1580.41 126.367   2
  -8   4   4 1467.31 92.7782   1
  -8   4   4 1362.41 93.9075   2
  -8   4   4 1553.89 122.292   5
  -8   4   4 1593.28 124.824   6
  -8   4   5 1294.68 114.748   6
  -8  -4   5 1504.08 123.637   6
  -8   4   5 1185.03 104.666   5
  -8  -4   5 1476.35 123.941   2
  -8   4   5 1192.70 87.6729   2
  -8  -4   5 1464.68 100.576   5
  -8   4   5 1250.10 90.0085   1
  -8  -4   6 4473.05 218.247   2
  -8   4   6 4394.12 195.648   5
  -8  -4   6 4499.88 206.542   6
  -8  -4   6 4344.09 162.908   5
  -8   4   6 4371.58 166.509   2
  -8  -4   6 3846.70 89.3574   4
  -8   4   6 4513.31 180.187   1
  -8  -4   7 72.9866 27.4186   6
  -8  -4   7 32.9813 8.51697   4
  -8   4   7 0.16259 16.7469   5
  -8  -4   7 18.6209 17.7773   2
  -8   4   7 33.3946 20.0159   2
  -8   4   7 10.0641 13.6971   1
  -8  -4   7 77.4643 23.0522   5
  -8   4   8 2854.47 139.585   2
  -8  -4   8 2354.58 103.618   5
  -8   4   8 2857.24 160.120   1
  -8  -4   8 2489.89 170.246   2
  -8   4   8 2647.99 150.629   5
  -8  -4   8 2630.50 161.250   6
  -8  -4   8 2433.13 112.586   4
  -8  -4   9 95.7253 31.7526   6
  -8   4   9 138.067 34.9655   1
  -8  -4   9 47.0063 13.8609   4
  -8   4   9 146.832 36.7200   5
  -8  -4   9 99.8728 21.5487   5
  -8  -4   9 90.5635 39.3944   2
  -8   4   9 185.520 38.3483   2
  -8   4  10 533.039 76.8824   1
  -8  -4  10 583.702 36.5620   5
  -8   4  10 484.478 61.6989   2
  -8   4  10 496.936 64.6941   5
  -8  -4  10 746.141 87.6912   6
  -8  -4  10 614.270 67.9171   4
  -8  -4  11 526.985 70.4156   4
  -8   4  11 503.072 65.6025   2
  -8   4  11 531.208 66.9399   5
  -8  -4  11 629.217 81.1782   6
  -8  -4  12 2537.39 164.910   4
  -8  -4  12 2449.79 163.952   6
  -8   4  12 2406.13 176.772   4
  -8   4  12 2214.91 136.503   5
  -8   4  13 0.90789 22.3044   4
  -8  -4  13 47.9612 22.7470   4
  -8   4  13 17.8108 19.0431   5
  -8  -4  14 396.404 74.9147   4
  -8   4  14 408.336 60.5474   5
  -8   4  14 352.651 75.5192   4
  -8  -4  15 11.9604 22.6794   4
  -8   4  15-6.65080 27.4744   4
  -8   4  15 17.9183 21.8404   5
  -8   4  16 44.7659 24.1993   5
  -8   4  16 10.9307 24.9075   4
  -8  -4  16-49.3309 42.4149   4
  -8  -4  17 18.5539 25.5720   4
  -8   4  17 45.6747 32.3793   4
  -8   4  17 51.6668 23.2838   5
  -8   4  18 670.709 120.493   4
  -8  -4  18 521.466 99.4450   4
  -8   4  18 642.636 75.0960   5
  -8  -4  19-27.9671 34.7217   4
  -8   4  19-29.0883 39.3916   4
  -8  -4  20 174.189 68.8662   4
  -8   4  20 166.710 70.1582   4
  -8  -4  21-16.9998 32.3970   4
  -8   4  21 25.0389 36.1494   4
  -8  -4  22-42.0678 40.3970   4
  -8   4  22-36.0174 39.0455   4
  -8  -4  23-14.5056 39.5625   4
  -8   4  23 33.8101 43.3908   4
  -8  -4  24 105.240 61.4420   4
  -8  -6 -16 26.7307 40.1153   1
  -8  -6 -15 108.000 57.5024   1
  -8   6 -15 136.429 52.8359   1
  -8   6 -14-7.93449 21.7830   1
  -8  -6 -14-15.4233 31.5018   1
  -8   6 -13 149.289 54.0974   1
  -8  -6 -13 197.064 78.1023   1
  -8   6 -12 16.1822 25.7234   1
  -8  -6 -12 19.7021 30.3589   1
  -8   6 -11 157.171 52.6302   1
  -8  -6 -11 119.575 63.0857   1
  -8   6 -10 42.3778 31.0092   1
  -8  -6 -10-7.26769 49.6092   2
  -8  -6 -10 78.3732 46.3585   1
  -8  -6  -9-1.25265 32.4516   2
  -8   6  -9 86.7360 32.5045   1
  -8  -6  -8 24.4491 18.6310   3
  -8   6  -8 10.0102 20.5901   1
  -8  -6  -8-46.0471 40.6884   2
  -8   6  -7 1023.04 96.3509   1
  -8  -6  -7 923.010 125.788   2
  -8  -6  -6 689.639 107.123   2
  -8   6  -6 607.307 70.5019   1
  -8   6  -5 956.278 81.2465   1
  -8  -6  -5 818.682 109.062   2
  -8  -6  -4 17.7088 27.4691   2
  -8   6  -4 34.9835 17.4469   1
  -8   6  -3 187.465 31.3497   1
  -8  -6  -3 311.914 68.7668   2
  -8  -6  -2 116.243 42.0288   2
  -8   6  -2 141.952 37.8404   6
  -8   6  -2 136.651 25.0480   1
  -8   6  -1 5230.40 217.744   6
  -8   6  -1 4966.84 220.372   2
  -8   6  -1 5114.14 239.220   4
  -8  -6  -1 5187.25 249.912   2
  -8   6   0 1373.89 110.379   2
  -8   6   0 1495.86 126.707   4
  -8   6   0 1325.89 131.796   5
  -8  -6   0 1502.74 132.136   2
  -8   6   0 1430.97 114.596   6
  -8   6   1 3684.08 211.464   5
  -8   6   1 3729.56 196.189   4
  -8   6   1 3581.13 168.194   2
  -8   6   1 3455.51 105.304   1
  -8   6   1 3893.20 189.548   6
  -8  -6   1 3472.35 198.368   2
  -8  -6   1 3541.80 193.579   5
  -8  -6   2-21.8378 26.6366   2
  -8  -6   2 12.0386 13.5352   5
  -8   6   2 31.8702 19.3227   6
  -8   6   2-3.26397 12.3731   1
  -8   6   2-32.5294 25.0980   5
  -8   6   2 32.3623 24.1644   2
  -8   6   2 37.0656 26.0346   4
  -8   6   3 8.14232 14.1454   6
  -8  -6   3-52.0614 42.7293   2
  -8   6   3 12.2850 18.3698   5
  -8   6   3 7.64972 14.3152   2
  -8  -6   3-19.0850 23.6481   5
  -8   6   3 6.64928 17.5112   4
  -8   6   3-3.74108 7.97446   1
  -8  -6   4 35.4839 24.2044   2
  -8   6   4 121.662 33.3992   2
  -8   6   4 112.154 34.6268   6
  -8   6   4 75.8239 28.3143   5
  -8   6   4 89.3016 21.0649   1
  -8  -6   4 87.8541 30.6978   5
  -8  -6   5 6322.59 219.813   5
  -8   6   5 5946.11 186.346   1
  -8   6   5 6464.61 260.187   6
  -8   6   5 6163.06 256.610   5
  -8   6   5 6147.41 183.308   2
  -8  -6   5 6274.69 265.289   2
  -8   6   6 22.3039 16.5911   2
  -8  -6   6 130.945 35.6721   6
  -8  -6   6 106.324 37.4260   2
  -8  -6   6 155.758 35.6455   5
  -8   6   6 106.565 37.0137   5
  -8   6   6 88.3882 26.8430   1
  -8  -6   7 4146.62 129.566   4
  -8  -6   7 4171.79 161.271   5
  -8  -6   7 4287.77 204.241   6
  -8  -6   7 4078.39 219.545   2
  -8   6   7 4364.04 213.606   5
  -8   6   7 4377.25 184.484   1
  -8   6   7 4359.53 149.442   2
  -8  -6   8 175.745 43.8604   6
  -8   6   8 157.592 37.9991   1
  -8  -6   8 170.303 47.1319   2
  -8   6   8 141.495 42.1091   5
  -8  -6   8 176.804 31.6026   5
  -8  -6   8 167.335 30.9067   4
  -8   6   8 143.050 27.2413   2
  -8  -6   9-1.55774 14.4596   4
  -8   6   9 13.5849 21.1199   1
  -8   6   9 30.5721 13.7738   2
  -8  -6   9-15.0619 36.5694   2
  -8  -6   9 4.31795 9.69480   5
  -8   6   9 0.35846 18.3833   5
  -8  -6   9 15.3757 18.8172   6
  -8  -6  10 60.6350 29.8847   4
  -8  -6  10 80.6579 32.2987   6
  -8   6  10 37.5631 24.3122   1
  -8   6  10 18.1759 15.3362   2
  -8   6  10 23.1918 22.9255   5
  -8  -6  10 33.6546 11.6270   5
  -8  -6  11 1664.08 131.592   6
  -8   6  11 1581.44 129.132   5
  -8   6  11 1677.53 107.203   2
  -8  -6  11 1702.77 128.950   4
  -8  -6  12 276.195 59.0001   4
  -8  -6  12 218.388 49.1685   6
  -8   6  12 147.066 40.7504   5
  -8   6  12 136.859 34.8787   2
  -8   6  13 1305.16 142.760   4
  -8   6  13 1317.33 120.161   5
  -8  -6  13 1156.37 112.114   6
  -8  -6  13 1336.85 131.490   4
  -8  -6  14 2.94656 29.7295   4
  -8   6  14 99.9327 36.0928   5
  -8  -6  14 66.7895 32.5606   6
  -8   6  14 132.723 52.5692   4
  -8  -6  15 147.230 50.7533   4
  -8   6  15 228.303 52.5070   5
  -8   6  15 230.512 69.4467   4
  -8   6  16 191.071 48.3685   5
  -8  -6  16 190.642 59.5011   4
  -8   6  16 205.206 62.1710   4
  -8   6  17 243.446 54.6966   5
  -8  -6  17 237.249 67.1663   4
  -8   6  17 203.520 67.1011   4
  -8  -6  18-5.74512 25.2874   4
  -8   6  18 138.676 56.3123   4
  -8   6  18 90.3273 36.4213   5
  -8  -6  19 600.960 114.076   4
  -8   6  19 518.980 118.663   4
  -8  -6  20 48.0689 44.7516   4
  -8   6  20 50.3433 48.0779   4
  -8   6  21 2.83344 37.0738   4
  -8  -6  21 7.30533 32.4879   4
  -8  -6  22 48.7951 43.0999   4
  -8   6  22 29.2135 44.4948   4
  -8  -6  23 49.1863 44.9268   4
  -8   6  23 89.8393 72.1995   4
  -8  -6  24-55.8710 49.4913   4
  -8   8 -15 25.6738 37.7784   5
  -8  -8 -15 27.3552 46.0337   1
  -8  -8 -14 49.3441 55.6633   1
  -8   8 -14 22.1262 23.3313   5
  -8  -8 -13 32.5514 41.0011   1
  -8   8 -13-38.7801 44.5018   5
  -8  -8 -12 99.6099 59.9358   1
  -8   8 -12 109.134 40.7012   1
  -8   8 -12 87.2144 43.7661   5
  -8  -8 -11 71.5019 51.7400   1
  -8   8 -11 3.13286 15.7913   1
  -8  -8 -10 39.3600 42.3927   1
  -8   8 -10 0.42511 21.0443   1
  -8  -8  -9 11.0536 42.0033   2
  -8   8  -9 6.80417 15.6949   1
  -8   8  -8 464.612 63.4975   1
  -8  -8  -8 357.795 81.8696   2
  -8   8  -8 471.937 97.1256   5
  -8  -8  -7 6.51800 26.7227   2
  -8   8  -7-29.2369 40.5821   5
  -8   8  -7 9.06913 17.3176   1
  -8   8  -6 1034.42 78.5229   1
  -8  -8  -6 883.425 118.407   2
  -8   8  -6 1031.88 136.149   5
  -8   8  -5 677.617 106.759   5
  -8   8  -5 736.431 59.4118   1
  -8  -8  -5 592.254 99.3221   2
  -8  -8  -4 275.587 69.3406   2
  -8   8  -4 396.436 85.7455   5
  -8   8  -4 380.897 36.4431   1
  -8   8  -3 43.5948 27.2553   6
  -8  -8  -3 75.3374 43.0374   2
  -8   8  -3-24.1564 25.1958   5
  -8   8  -2 891.974 90.8081   6
  -8   8  -2 837.501 114.776   5
  -8  -8  -2 984.931 116.684   2
  -8   8  -1 1036.51 97.4766   6
  -8  -8  -1 958.323 113.916   2
  -8   8  -1 1093.25 127.683   5
  -8  -8   0 2645.56 183.639   2
  -8   8   0 2716.08 158.971   6
  -8   8   0 2699.27 195.645   5
  -8   8   1 500.257 69.3000   6
  -8  -8   1 483.864 80.3150   2
  -8   8   1 482.578 82.3471   5
  -8  -8   2 430.617 74.7487   2
  -8   8   2 720.130 84.9929   6
  -8   8   2 653.679 97.8676   5
  -8   8   3 248.015 25.8610   1
  -8   8   3 346.680 61.0394   6
  -8  -8   3 192.698 45.4342   2
  -8   8   3 251.450 35.1361   2
  -8   8   3 271.122 63.0222   5
  -8  -8   3 231.402 49.7769   5
  -8  -8   4 935.404 106.369   2
  -8   8   4 639.609 90.5173   5
  -8  -8   4 953.441 96.2165   5
  -8   8   4 592.381 48.2376   1
  -8   8   4 561.792 52.5450   2
  -8   8   5 599.446 55.2690   1
  -8  -8   5 633.721 78.1072   5
  -8   8   5 567.620 48.5241   2
  -8  -8   5 684.684 95.9224   2
  -8   8   5 630.982 93.1072   5
  -8   8   6 3028.89 138.084   1
  -8  -8   6 3207.39 165.137   5
  -8  -8   6 3153.01 199.713   2
  -8   8   6 3130.48 198.747   5
  -8   8   6 2762.11 100.134   2
  -8   8   7 523.260 63.3274   1
  -8  -8   7 613.359 92.3266   2
  -8  -8   7 602.648 67.9886   5
  -8   8   7 420.429 37.0951   2
  -8   8   7 470.166 78.1527   5
  -8   8   8 586.964 73.2781   1
  -8  -8   8 463.206 58.7896   5
  -8  -8   8 396.643 76.9520   2
  -8   8   8 585.531 89.3148   5
  -8   8   8 593.255 45.3688   2
  -8  -8   8 452.600 55.0727   4
  -8   8   9-2.47427 12.9820   1
  -8   8   9 34.2835 16.3494   2
  -8  -8   9 17.5018 14.4670   6
  -8  -8   9 46.3824 24.6244   4
  -8   8   9 27.7537 27.7831   5
  -8  -8   9-4.64047 30.8309   2
  -8  -8   9 21.3296 11.7053   5
  -8   8  10 286.445 33.8124   2
  -8  -8  10 449.463 46.6299   5
  -8  -8  10 486.019 70.0824   6
  -8   8  10 326.424 62.8296   1
  -8   8  10 320.018 65.8233   5
  -8  -8  10 481.687 82.6986   2
  -8  -8  10 489.839 66.8989   4
  -8   8  11 764.598 60.6902   2
  -8   8  11 825.051 104.799   5
  -8  -8  11 518.065 44.5971   5
  -8  -8  11 592.906 77.7418   6
  -8  -8  11 646.873 84.4104   4
  -8   8  12 2107.29 169.419   5
  -8   8  12 2196.35 109.706   2
  -8  -8  12 2079.92 144.331   6
  -8  -8  12 2176.78 159.207   4
  -8   8  13 386.591 50.9110   2
  -8  -8  13 505.215 82.3463   4
  -8  -8  13 506.578 74.1286   6
  -8   8  13 425.790 75.1515   5
  -8   8  14 988.405 84.5786   2
  -8   8  14 1013.19 118.506   5
  -8  -8  14 760.549 89.7013   6
  -8  -8  14 977.974 121.549   4
  -8   8  15 48.8701 38.5922   4
  -8   8  15-36.6646 25.3040   5
  -8  -8  15 79.8693 45.2972   4
  -8  -8  16 6.69465 24.4256   4
  -8   8  16 15.7215 18.5607   5
  -8   8  16 15.4873 28.6599   4
  -8   8  17 101.997 38.0636   5
  -8   8  17 64.1484 43.0319   4
  -8  -8  17 110.002 48.0567   4
  -8  -8  18 358.598 89.0131   4
  -8   8  18 296.102 83.8121   4
  -8   8  18 343.329 72.9109   5
  -8   8  19-6.32034 30.2559   4
  -8   8  19-14.5234 22.1146   5
  -8  -8  20 167.332 68.0616   4
  -8   8  20 164.631 72.1504   4
  -8  -8  21 4.42505 29.5190   4
  -8   8  21 8.16448 36.3047   4
  -8  -8  22 127.834 67.5706   4
  -8   8  22 90.7482 61.9570   4
  -8  -8  23 104.128 70.5685   4
  -8  10 -15-25.6680 33.7387   5
  -8 -10 -14 122.106 75.4581   1
  -8  10 -14-26.4943 30.5412   5
  -8  10 -13 51.1001 42.5260   5
  -8 -10 -13 68.0385 47.1220   1
  -8 -10 -12 51.0299 55.7018   1
  -8  10 -12 87.3861 48.0231   5
  -8 -10 -11 38.8621 63.7516   1
  -8 -10 -11-106.511 68.0450   2
  -8  10 -11 28.5618 30.1708   5
  -8  10 -10 21.0503 38.4732   5
  -8 -10 -10-67.2372 62.7854   2
  -8 -10  -9-55.3051 55.1997   2
  -8  10  -9 68.3925 39.5382   5
  -8  10  -8 23.4517 34.1118   5
  -8 -10  -8-73.3783 43.6947   2
  -8 -10  -7 352.025 79.1316   2
  -8  10  -7 336.186 83.1349   5
  -8  10  -6 281.463 74.8797   5
  -8 -10  -6 125.978 39.5846   2
  -8  10  -5 442.800 92.4965   5
  -8 -10  -5 254.052 64.5239   2
  -8  10  -4 64.8753 42.8510   5
  -8 -10  -4 54.8134 45.7460   2
  -8  10  -3 2.17887 24.9492   5
  -8  10  -3 32.2343 22.8209   6
  -8  10  -2 17.3656 17.2672   6
  -8 -10  -2 54.9098 41.2386   2
  -8  10  -2-5.60137 27.5284   5
  -8  10  -1 935.904 128.021   5
  -8  10  -1 880.448 90.6702   6
  -8 -10  -1 1012.36 121.825   2
  -8  10   0 808.734 119.057   5
  -8 -10   0 799.047 107.003   2
  -8  10   0 838.859 91.6255   6
  -8  10   1 2672.58 205.031   5
  -8  10   1 2330.58 154.441   6
  -8 -10   1 2259.63 172.933   2
  -8 -10   2-24.9696 31.7793   2
  -8  10   2 23.9761 23.3685   5
  -8 -10   3-8.40801 40.2551   2
  -8  10   3 124.154 41.7887   5
  -8  10   4 56.5252 35.4530   5
  -8 -10   4 40.9001 26.3415   2
  -8  10   5 405.630 81.0294   5
  -8 -10   5 565.173 92.0564   2
  -8 -10   6 803.083 108.464   2
  -8  10   6 495.574 88.6268   5
  -8 -10   6 638.380 81.4899   5
  -8 -10   7 1153.33 132.254   2
  -8  10   7 1417.06 148.843   5
  -8 -10   7 1310.67 113.165   5
  -8 -10   8 102.367 39.4515   2
  -8  10   8 104.544 41.9578   5
  -8 -10   8 119.714 34.8296   5
  -8  10   9 295.381 64.8742   5
  -8 -10   9 90.9477 29.5953   5
  -8 -10   9 111.874 46.7896   2
  -8  10  10 155.738 52.4837   5
  -8 -10  10 80.7650 25.1284   5
  -8 -10  10 113.596 43.8015   2
  -8 -10  10 184.585 46.0140   4
  -8 -10  11 438.463 49.3906   5
  -8 -10  11 402.126 84.3467   2
  -8  10  11 251.007 65.7792   5
  -8 -10  11 399.647 66.3811   4
  -8  10  12 583.347 98.2696   5
  -8 -10  12 639.192 89.1403   4
  -8 -10  13 525.736 87.2172   4
  -8  10  13 518.452 91.9659   5
  -8  10  14 186.697 57.1051   5
  -8 -10  14 225.007 59.6135   4
  -8 -10  15-41.3406 34.9804   4
  -8  10  15-15.0527 24.6179   5
  -8  10  16 77.2127 45.1410   5
  -8 -10  16-11.0444 42.7005   4
  -8 -10  17 94.2685 43.6162   4
  -8  10  17 115.892 45.4523   5
  -8  10  17 230.879 77.1193   4
  -8 -10  18 28.5251 35.6913   4
  -8  10  18 39.0887 38.0012   4
  -8  10  18 47.0307 40.0595   5
  -8 -10  19 134.626 56.5781   4
  -8  10  19 102.195 61.4490   4
  -8  10  19 219.223 66.4673   5
  -8 -10  20-23.4443 42.4927   4
  -8  10  20 34.4534 47.3706   4
  -8 -10  21-125.318 63.4949   4
  -8  10  21 107.377 69.5831   4
  -8 -10  22 16.9826 32.5025   4
  -8 -10  23-41.8915 46.4369   4
  -8  12 -14 50.2841 32.4296   5
  -8 -12 -13 54.1232 53.4581   1
  -8  12 -13 40.0832 39.9251   5
  -8 -12 -12 21.0821 45.8045   1
  -8  12 -12 14.7082 43.6976   5
  -8 -12 -11 196.362 91.1893   1
  -8  12 -11 96.7200 49.1691   5
  -8  12 -10 76.4292 46.8576   5
  -8  12 -10 25.3584 29.9282   3
  -8 -12 -10-74.3394 63.7357   2
  -8  12  -9-22.7767 37.8383   5
  -8 -12  -9-52.8656 54.3095   2
  -8  12  -8 70.6716 47.9001   5
  -8 -12  -8 101.192 52.8360   2
  -8  12  -7 62.2041 50.5510   5
  -8 -12  -7 110.282 64.4979   2
  -8 -12  -6 308.513 68.5745   2
  -8  12  -6 469.962 97.4332   5
  -8 -12  -5 61.9240 44.3135   2
  -8  12  -5 102.351 55.0726   5
  -8  12  -4 10.7587 27.0636   5
  -8 -12  -4 27.5590 28.7482   2
  -8 -12  -3 99.6114 53.5321   2
  -8  12  -3 30.0161 39.5045   5
  -8 -12  -2 151.325 51.9833   2
  -8  12  -2 118.110 51.9643   5
  -8  12  -1 207.093 46.1819   6
  -8 -12  -1 221.871 61.9433   2
  -8  12  -1 235.628 70.3209   5
  -8  12   0 892.481 97.5223   6
  -8  12   0 998.057 135.757   5
  -8 -12   0 935.645 121.450   2
  -8  12   1 496.922 96.5577   5
  -8 -12   1 535.262 89.4461   2
  -8  12   2 193.827 61.2518   5
  -8 -12   2 80.9106 38.3368   2
  -8  12   3 2.68055 27.0655   5
  -8 -12   3 41.3835 24.0877   2
  -8  12   4 75.3125 41.1505   5
  -8 -12   4 43.7524 23.6790   2
  -8 -12   5 529.041 92.5083   2
  -8  12   5 522.022 97.6621   5
  -8  12   6 1250.02 149.714   5
  -8 -12   6 1131.65 133.325   2
  -8 -12   7 477.003 93.1388   2
  -8  12   7 318.538 78.0481   5
  -8 -12   8 450.990 91.4344   2
  -8  12   8 443.250 87.6799   5
  -8 -12   9 12.8824 28.2118   2
  -8  12   9-9.72036 21.3658   5
  -8  12  10 0.83014 31.0166   5
  -8 -12  10-29.3998 47.2399   2
  -8 -12  11 137.235 54.0116   2
  -8  12  11 150.219 52.6336   5
  -8 -12  12 392.517 88.3573   2
  -8  12  12 385.559 88.0240   5
  -8 -12  12 414.844 79.4481   4
  -8 -12  13 84.6313 42.8771   4
  -8  12  13 30.7356 35.3716   5
  -8  12  14 428.492 90.7999   5
  -8 -12  14 199.841 62.7157   4
  -8  12  15-16.6352 33.4210   5
  -8 -12  15 43.3131 37.1186   4
  -8  12  16 30.8390 46.4262   4
  -8  12  16 26.1610 27.6577   5
  -8 -12  16 54.3015 47.3654   4
  -8  12  17 137.415 58.1117   5
  -8  12  17 175.422 79.6720   4
  -8 -12  17 129.042 62.6051   4
  -8  12  18 30.1460 41.8656   4
  -8  12  18 61.4902 37.1087   5
  -8 -12  18 66.1820 47.1682   4
  -8  12  19 40.2467 48.6823   4
  -8  12  19 94.6792 52.8402   5
  -8 -12  19 93.7939 46.7214   4
  -8  12  20 202.060 72.9490   5
  -8 -12  20 168.675 73.5847   4
  -8 -12  21 23.9116 40.1617   4
  -8 -12  22-23.2205 36.8624   4
  -8  14 -13 68.9339 48.7901   5
  -8  14 -12 68.7740 49.7882   5
  -8 -14 -11 44.0520 51.7702   1
  -8  14 -11-0.48195 46.6231   5
  -8  14 -10-27.1392 36.0888   5
  -8  14 -10 6.49022 23.6055   3
  -8 -14 -10-83.9515 48.3305   2
  -8  14  -9 11.9473 28.3093   5
  -8  14  -9 60.0223 39.7104   3
  -8 -14  -9 14.5291 33.8355   2
  -8  14  -8 131.548 60.3287   5
  -8 -14  -8 96.4940 45.5060   2
  -8  14  -8 120.698 52.0047   3
  -8 -14  -7 187.004 69.9834   2
  -8  14  -7 179.972 66.8561   5
  -8 -14  -6 10.0483 34.8983   2
  -8  14  -6 89.7491 53.6411   5
  -8  14  -5 101.541 54.2628   5
  -8 -14  -5 35.0850 38.0519   2
  -8 -14  -4 43.4414 39.1024   2
  -8  14  -4-0.25428 37.4981   5
  -8 -14  -3 303.283 77.0090   2
  -8  14  -3 48.2830 40.1903   5
  -8 -14  -2 89.4560 45.6366   2
  -8  14  -2 71.9684 38.0894   5
  -8 -14  -1 331.211 73.1674   2
  -8  14  -1 315.759 84.5042   5
  -8 -14   0 234.326 68.7145   2
  -8  14   0 249.424 74.3436   5
  -8 -14   1 251.770 68.4207   2
  -8  14   1 310.502 81.0026   5
  -8 -14   2 146.174 54.4406   2
  -8  14   2 102.274 50.8159   5
  -8 -14   3 9.55043 25.8597   2
  -8  14   3 12.7354 27.0758   5
  -8 -14   4 41.6438 24.7774   2
  -8  14   4 97.4016 48.7136   5
  -8 -14   5 425.483 83.6112   2
  -8  14   5 347.823 89.0338   5
  -8  14   6 795.331 127.867   5
  -8 -14   6 801.341 121.703   2
  -8  14   7 531.597 106.255   5
  -8 -14   7 457.270 94.0361   2
  -8 -14   8 108.950 50.5215   2
  -8  14   8 95.5245 51.6694   5
  -8  14   9 130.893 57.4951   5
  -8 -14   9 7.69696 24.2147   2
  -8  14  10 121.737 64.0613   5
  -8 -14  10 123.456 53.6925   2
  -8  14  11 161.606 61.2816   5
  -8 -14  11 266.451 80.1418   2
  -8 -14  12 334.769 86.0352   2
  -8  14  12 298.081 79.8162   5
  -8  14  13 331.951 89.1602   5
  -8 -14  13 171.868 65.1433   2
  -8  14  14 61.4052 51.3934   5
  -8 -14  14 55.4687 32.0653   4
  -8 -14  14-28.7978 58.5381   2
  -8  14  15 163.721 62.8782   5
  -8 -14  15 141.819 62.2403   4
  -8  14  16-36.3574 36.8407   5
  -8 -14  16 89.3483 55.2375   4
  -8  14  17-40.7408 48.9722   5
  -8  14  17-23.4096 42.6620   4
  -8  14  17 19.1051 32.2495   3
  -8 -14  17 32.7809 35.4297   4
  -8  14  18 195.818 75.0107   5
  -8 -14  18 97.2898 57.6229   4
  -8 -14  19 70.3658 53.1026   4
  -8  14  19 66.9334 52.7476   5
  -8  14  20 16.8293 34.0284   5
  -8 -14  20 221.446 84.6638   4
  -8  16 -11-40.8825 42.3352   5
  -8  16 -10-46.5441 43.1293   5
  -8  16  -9 4.57678 23.3368   3
  -8  16  -9 14.6911 33.3494   5
  -8  16  -8-20.4530 34.3029   5
  -8  16  -8 29.3413 39.8606   3
  -8  16  -7 56.5435 37.4506   3
  -8  16  -7 88.8739 61.0500   5
  -8 -16  -7 144.632 61.9664   2
  -8  16  -6 98.1596 50.1775   3
  -8  16  -6 81.1924 57.9474   5
  -8 -16  -6 89.5468 46.1010   2
  -8  16  -5 43.1720 31.1153   3
  -8  16  -5 63.5372 55.8077   5
  -8 -16  -5-54.7565 45.8025   2
  -8 -16  -4 34.6198 39.8503   2
  -8  16  -4-16.5748 35.8891   5
  -8 -16  -3 76.3496 48.9265   2
  -8  16  -3 17.0513 31.0154   5
  -8 -16  -2 136.513 58.5477   2
  -8  16  -2 40.7401 36.0024   5
  -8 -16  -1 128.883 48.0776   2
  -8  16  -1 199.117 77.9480   5
  -8 -16   0 267.293 76.8003   2
  -8  16   0 232.462 80.3196   5
  -8 -16   1 233.856 72.5531   2
  -8  16   1 241.620 78.3211   5
  -8 -16   2-0.65501 25.0222   2
  -8  16   2 48.5536 45.8875   5
  -8 -16   3-83.2214 51.9921   2
  -8  16   3-13.3949 26.2657   5
  -8 -16   4-39.4468 42.8143   2
  -8  16   4 45.2660 44.6040   5
  -8 -16   5 225.923 64.8680   2
  -8  16   5 296.544 85.8887   5
  -8  16   6 204.318 72.1795   5
  -8 -16   6 148.854 47.7460   2
  -8  16   7 284.642 83.7469   5
  -8 -16   7 240.916 72.3635   2
  -8  16   8 58.0882 32.2685   5
  -8 -16   8 39.8993 33.7814   2
  -8  16   9 65.3657 51.2712   5
  -8 -16   9 2.68019 29.8770   2
  -8  16  10 2.96433 50.6427   5
  -8 -16  10 11.7638 35.2138   2
  -8  16  11 165.078 70.3371   5
  -8 -16  11 253.703 74.8516   2
  -8  16  12-75.0452 49.9355   5
  -8 -16  12-17.0797 33.9618   2
  -8  16  13 56.0572 36.4211   5
  -8 -16  13 141.029 64.0618   2
  -8  16  14 107.157 57.7887   5
  -8  16  14 47.1960 42.3300   3
  -8 -16  14 47.8914 41.4070   2
  -8 -16  15 15.5309 44.1162   2
  -8  16  15 42.7810 40.9573   5
  -8  16  15-34.0519 42.5581   3
  -8  16  16 79.1350 55.9556   5
  -8  16  16 92.3461 50.3040   3
  -8 -16  16-32.3737 52.9269   2
  -8  16  17 107.219 54.6152   3
  -8  16  17 96.5417 58.2690   5
  -8  16  18-78.2054 51.7535   5
  -8  18  -9 99.3780 52.3610   3
  -8  18  -9 36.1603 56.0229   5
  -8  18  -8-14.2988 29.2480   3
  -8  18  -8-7.06693 32.4982   5
  -8  18  -7 18.1324 37.6415   3
  -8  18  -7 68.5971 55.7428   5
  -8  18  -6 28.2075 45.6004   3
  -8  18  -6 150.976 76.8375   5
  -8  18  -5 23.8258 33.3030   3
  -8  18  -5 16.4721 41.5903   5
  -8  18  -4 33.8496 29.9504   3
  -8  18  -4 73.3038 59.7060   5
  -8  18  -3 112.366 61.7712   3
  -8  18  -3 41.6606 47.8380   5
  -8  18  -2 80.5117 52.5192   5
  -8 -18  -2 30.3006 35.5195   2
  -8  18  -2-2.12038 34.8539   3
  -8  18  -1 22.1242 33.5007   3
  -8  18  -1-22.5286 34.2630   5
  -8 -18   0 124.510 55.7381   2
  -8  18   0 173.410 74.8001   3
  -8  18   0 89.9560 53.5863   5
  -8  18   1 11.7222 37.0611   5
  -8 -18   1 80.0365 56.1346   2
  -8 -18   2 76.2914 53.6635   2
  -8  18   2 39.1780 27.4981   5
  -8  18   3 36.1438 51.4605   5
  -8 -18   3 17.5285 26.7514   2
  -8 -18   4-77.9092 46.1896   2
  -8  18   4 30.6656 34.0274   5
  -8 -18   5 21.3135 30.0614   2
  -8  18   5 41.1976 54.2203   5
  -8  18   6 112.169 61.4273   5
  -8 -18   6 55.0153 27.0893   2
  -8  18   7 44.7341 42.2920   5
  -8 -18   7 90.8032 42.8266   2
  -8  18   8 56.6607 51.9382   5
  -8 -18   8 55.5494 55.6666   2
  -8  18   9 77.6288 52.9689   3
  -8  18   9 35.3022 52.1769   5
  -8 -18   9 4.39355 31.0711   2
  -8 -18  10 89.7626 57.7734   2
  -8  18  10 14.3535 47.1975   5
  -8  18  10-43.9981 50.6630   3
  -8  18  11-85.5197 54.4632   5
  -8  18  11-11.2335 33.5195   3
  -8  18  12 49.6147 48.2669   5
  -8  18  12 115.747 64.2716   3
  -8 -18  12 73.6338 60.4960   2
  -8 -18  13 70.8320 60.5284   2
  -8  18  13 182.194 84.6979   5
  -8  18  13 95.3831 57.9829   3
  -8  18  14 20.9294 35.0858   3
  -8 -18  14 53.1569 57.1564   2
  -8  18  15 53.5544 38.6949   3
  -8  18  16 4.48344 35.0654   3
  -8  20   0 5.20405 39.6965   5
  -8  20   1 142.409 61.6847   5
  -8  20   2-37.8913 43.3534   5
  -8  20   2 6.27674 42.5208   3
  -8  20   3 1.21244 33.6076   3
  -8  20   3 23.9527 51.0299   5
  -8  20   4 77.3875 60.7243   5
  -8 -20   5 11.9136 26.1167   2
  -8 -20   6-72.7497 46.3372   2
  -8 -20   7-80.9047 48.8092   2
  -8 -20   8-148.942 63.4239   2
  -8 -20   9 5.52406 30.6532   2
  -8 -20  10 10.0822 41.0150   2
  -8 -20  11 56.5276 54.4212   2
  -8 -20  12-1.14452 26.5043   2
  -7   1 -19 30.2161 60.1071   1
  -7  -1 -18 22.6131 41.4985   1
  -7   1 -18 31.1777 50.5983   1
  -7   1 -17 46.0066 49.2750   1
  -7  -1 -17 62.9828 46.4351   1
  -7   1 -16 76.5122 49.5645   1
  -7  -1 -16 28.3629 37.7730   1
  -7  -1 -15 4.44186 33.4129   1
  -7   1 -15 48.7554 40.7941   1
  -7  -1 -14 4.30141 28.7493   1
  -7   1 -14 132.974 56.8132   1
  -7   1 -13-25.7679 40.3913   1
  -7  -1 -13-4.62060 27.2353   1
  -7  -1 -12 10.6152 27.2055   1
  -7   1 -12 1.61391 24.0041   1
  -7   1 -11 148.360 54.4183   1
  -7  -1 -11 171.390 57.5911   1
  -7  -1 -10 375.747 81.9198   1
  -7   1 -10 265.243 67.6338   1
  -7  -1  -9 161.506 53.8707   1
  -7   1  -9 57.5118 32.2608   1
  -7   1  -8 537.180 85.7947   1
  -7  -1  -8 526.557 88.9010   1
  -7  -1  -8 461.186 79.1110   2
  -7   1  -7 32.7869 25.7895   1
  -7  -1  -7-5.13487 39.0424   2
  -7  -1  -6 11.8094 15.3263   4
  -7   1  -6 2.69943 15.0414   4
  -7  -1  -6-19.4508 31.2045   2
  -7   1  -6 7.04219 29.7999   2
  -7   1  -5 261.374 53.6830   4
  -7  -1  -5 230.886 48.2198   4
  -7   1  -5 151.150 41.0929   2
  -7  -1  -5 278.605 64.7288   2
  -7  -1  -4 1927.79 148.432   2
  -7   1  -4 1972.96 135.823   4
  -7  -1  -4 1833.80 123.702   4
  -7   1  -4 1734.90 139.560   2
  -7   1  -3 3878.86 179.453   4
  -7   1  -3 3683.81 197.815   2
  -7  -1  -3 3850.24 199.874   2
  -7  -1  -3 4102.49 171.342   4
  -7   1  -2 2009.17 121.202   4
  -7  -1  -2 1988.03 110.706   4
  -7   1  -2 1672.56 130.091   2
  -7  -1  -2 1914.37 136.949   2
  -7   1  -1 1553.09 114.764   6
  -7  -1  -1 1598.75 89.8717   4
  -7   1  -1 1525.82 98.6270   4
  -7   1  -1 1430.78 112.328   2
  -7  -1  -1 1648.11 125.008   2
  -7   1   0 140.448 41.8237   2
  -7   1   0 101.763 24.0477   4
  -7  -1   0 25.0125 28.5590   2
  -7   1   0 118.611 32.6798   6
  -7  -1   0 82.3618 19.3015   4
  -7  -1   1 2721.13 88.7691   4
  -7   1   1 3347.55 158.765   2
  -7  -1   1 2925.81 155.552   2
  -7   1   1 3186.14 119.855   4
  -7  -1   2 2865.33 77.1043   4
  -7   1   2 3283.37 152.601   2
  -7   1   2 3110.50 111.967   4
  -7  -1   2 3113.69 158.420   2
  -7  -1   3 7845.23 243.691   2
  -7   1   3 8776.81 241.347   2
  -7   1   3 8736.84 181.870   4
  -7   1   4 2691.11 133.009   2
  -7   1   4 2774.56 132.659   1
  -7  -1   4 2811.25 146.364   2
  -7  -1   5 998.404 90.0058   2
  -7   1   5 1266.58 93.1764   2
  -7  -1   5 957.782 51.8628   4
  -7  -1   5 1013.81 87.6034   1
  -7   1   5 1258.70 93.9859   1
  -7   1   6 29.3847 21.3192   1
  -7  -1   6 34.3877 19.1751   6
  -7  -1   6 41.8946 20.6993   2
  -7  -1   6 37.8724 15.0385   4
  -7   1   6 10.5217 15.6862   2
  -7   1   6 17.6412 12.9694   5
  -7   1   7 463.970 60.8369   2
  -7  -1   7 532.066 67.9308   2
  -7   1   7 461.418 50.3838   5
  -7  -1   7 570.781 68.9917   6
  -7   1   7 447.560 62.0002   1
  -7  -1   7 629.356 56.1482   4
  -7   1   8 4175.07 179.888   2
  -7   1   8 4334.14 196.922   1
  -7   1   8 4279.21 172.605   4
  -7  -1   8 4493.82 163.772   4
  -7   1   8 4237.82 145.044   5
  -7  -1   8 4646.48 201.986   6
  -7  -1   8 4568.25 199.458   2
  -7  -1   8 4395.95 124.565   5
  -7   1   9 3075.33 175.100   1
  -7  -1   9 2829.65 144.529   4
  -7   1   9 3090.54 173.335   6
  -7  -1   9 2997.57 165.728   6
  -7  -1   9 2701.66 90.3108   5
  -7   1   9 2839.53 151.952   4
  -7   1   9 2737.62 113.763   5
  -7   1  10 1891.82 139.809   6
  -7  -1  10 1986.17 129.827   4
  -7   1  10 1744.80 89.3999   5
  -7   1  10 1959.16 145.387   1
  -7  -1  10 2186.27 144.793   6
  -7  -1  10 1764.14 65.8846   5
  -7   1  10 1834.99 130.307   4
  -7  -1  11 446.739 67.5664   4
  -7  -1  11 472.061 69.1276   6
  -7  -1  11 312.297 22.1968   5
  -7   1  11 495.820 71.5067   4
  -7   1  11 425.257 41.3753   5
  -7  -1  12 194.457 47.7500   4
  -7   1  12 147.331 26.9254   5
  -7   1  12 105.824 40.1398   4
  -7  -1  13 86.2097 36.5261   4
  -7   1  13 100.621 34.2768   4
  -7   1  13 131.724 23.5086   5
  -7  -1  14 729.176 101.212   4
  -7   1  14 647.269 95.9717   4
  -7   1  14 680.665 52.5579   5
  -7  -1  15 1019.18 125.530   4
  -7   1  15 1153.48 135.449   4
  -7   1  16 526.449 98.6612   4
  -7  -1  16 582.511 100.003   4
  -7   1  17 380.331 84.3494   4
  -7  -1  17 273.883 73.1808   4
  -7  -1  18 74.1840 43.5895   4
  -7   1  18 38.1049 38.1067   4
  -7  -1  19-19.1852 31.8592   4
  -7   1  19-56.0913 49.1114   4
  -7  -1  20 141.727 60.7122   4
  -7   1  20 37.3665 42.0221   4
  -7   1  21 134.159 70.8107   4
  -7  -1  21 94.1013 53.2818   4
  -7  -1  22 130.996 60.9808   4
  -7   1  22 70.2056 54.6582   4
  -7  -1  23 60.4575 57.9711   4
  -7   1  23 64.0511 45.9591   4
  -7  -1  24-91.2106 60.6855   4
  -7   1  24-17.6299 41.7746   4
  -7   3 -19 16.5188 23.5162   1
  -7   3 -18-0.09891 51.0828   1
  -7  -3 -18 92.5200 60.7440   1
  -7   3 -17 48.2214 43.0372   1
  -7  -3 -17 41.8647 53.1727   1
  -7   3 -16 45.8298 41.4360   1
  -7  -3 -16-35.8602 57.5496   1
  -7  -3 -15 2.88982 32.1384   1
  -7   3 -15 116.188 58.6516   1
  -7   3 -14-26.5105 31.7162   1
  -7  -3 -14-18.7839 41.0224   1
  -7   3 -13 65.7391 49.0692   1
  -7  -3 -13 50.0823 48.4045   1
  -7  -3 -12 46.5964 25.2319   1
  -7   3 -12 77.6991 40.4904   1
  -7  -3 -11 283.546 73.9812   1
  -7   3 -11 217.054 61.6626   1
  -7   3 -10 58.6322 24.9716   1
  -7  -3 -10 45.5246 40.3538   1
  -7  -3 -10 43.6566 15.7408   3
  -7  -3  -9 1756.55 169.884   1
  -7  -3  -9 1640.20 163.885   2
  -7   3  -9 1691.47 147.338   1
  -7   3  -8 227.839 53.9431   1
  -7  -3  -8 117.107 37.2143   2
  -7   3  -7-8.60603 25.5657   1
  -7  -3  -7-27.0353 38.9186   2
  -7   3  -6 115.877 37.2972   1
  -7  -3  -6 163.852 42.0284   4
  -7  -3  -6 156.063 47.9235   2
  -7   3  -5 1448.12 130.627   4
  -7  -3  -5 1417.46 112.562   4
  -7   3  -5 1258.24 103.826   1
  -7  -3  -5 1414.95 135.146   2
  -7   3  -4 1558.69 132.419   2
  -7  -3  -4 1671.56 113.473   4
  -7   3  -4 1704.16 135.065   4
  -7  -3  -4 1587.63 134.323   2
  -7   3  -3 2415.19 152.105   4
  -7  -3  -3 2365.67 123.555   4
  -7   3  -3 2269.84 153.069   2
  -7  -3  -3 2264.64 154.187   2
  -7   3  -2 1984.11 128.182   6
  -7   3  -2 1997.21 131.514   4
  -7   3  -2 2096.29 141.880   2
  -7  -3  -2 1937.12 143.668   2
  -7   3  -1 634.468 72.5876   6
  -7  -3  -1 734.141 88.3137   2
  -7   3  -1 571.134 68.0628   4
  -7   3  -1 644.629 76.7968   2
  -7   3   0 93.6886 30.1008   4
  -7   3   0 66.2493 24.1213   6
  -7  -3   0 219.120 55.7499   2
  -7   3   0 16.1243 31.3369   2
  -7   3   1 105.918 22.5218   4
  -7   3   1 133.151 34.0192   6
  -7  -3   1 166.772 43.9525   2
  -7   3   1 152.075 38.3013   2
  -7   3   2 9686.61 278.877   6
  -7   3   2 9342.85 239.304   4
  -7   3   2 9545.24 248.904   2
  -7  -3   2 9387.83 283.066   2
  -7  -3   3 9149.07 279.602   2
  -7   3   3 9077.21 231.071   4
  -7   3   3 9228.86 235.350   2
  -7   3   3 8868.04 210.351   1
  -7  -3   4 2275.79 142.848   2
  -7  -3   4 2317.20 138.506   6
  -7   3   4 2201.19 129.694   5
  -7   3   4 2082.35 109.777   2
  -7   3   4 2276.66 112.748   1
  -7   3   5 4798.72 165.827   2
  -7  -3   5 4645.20 200.421   2
  -7   3   5 4754.18 185.776   5
  -7  -3   5 4855.61 200.895   6
  -7   3   5 4899.61 173.820   1
  -7   3   6 135.502 30.5187   1
  -7  -3   6 96.6388 29.0351   6
  -7   3   6 99.1229 29.4836   5
  -7  -3   6 83.3246 29.6150   2
  -7   3   6 129.850 29.2621   2
  -7  -3   6 147.277 25.4683   4
  -7  -3   7 913.719 65.2239   4
  -7  -3   7 963.389 61.9649   5
  -7  -3   7 916.989 88.0655   6
  -7   3   7 865.221 77.0194   5
  -7  -3   7 860.345 89.3119   2
  -7   3   7 926.930 86.5434   1
  -7   3   7 961.408 77.0861   2
  -7   3   8 2473.21 147.199   1
  -7  -3   8 2165.66 135.525   6
  -7  -3   8 1936.07 107.340   4
  -7  -3   8 1853.48 76.3145   5
  -7   3   8 2210.83 121.227   2
  -7   3   8 2232.70 123.744   5
  -7  -3   9 3100.37 148.669   4
  -7  -3   9 3398.44 171.488   6
  -7   3   9 3249.86 178.314   1
  -7   3   9 2961.82 140.418   5
  -7  -3   9 2702.98 74.7056   5
  -7   3   9 2841.76 142.147   2
  -7  -3  10 878.451 88.8956   4
  -7   3  10 1273.75 115.628   4
  -7   3  10 1215.87 90.5118   5
  -7   3  10 1302.61 118.306   1
  -7  -3  10 848.435 90.2418   6
  -7  -3  11 1125.29 105.737   4
  -7   3  11 942.559 105.307   4
  -7  -3  11 1012.96 99.2216   6
  -7   3  11 930.648 79.9061   5
  -7  -3  12 170.032 46.4970   6
  -7   3  12 277.821 44.3007   5
  -7  -3  12 133.098 40.1395   4
  -7   3  12 262.638 59.1288   4
  -7  -3  13 129.091 39.5889   4
  -7  -3  13 173.076 43.9919   6
  -7   3  13 259.564 44.0871   5
  -7   3  13 176.485 52.3301   4
  -7  -3  14 810.691 106.627   4
  -7   3  14 767.725 107.424   4
  -7   3  14 681.133 69.1776   5
  -7  -3  15 977.537 123.729   4
  -7   3  15 826.891 117.561   4
  -7   3  15 875.095 79.5705   5
  -7  -3  16 377.895 82.1289   4
  -7   3  16 392.195 81.2311   4
  -7   3  16 415.957 54.9012   5
  -7  -3  17 651.356 114.174   4
  -7   3  17 502.530 100.019   4
  -7  -3  18 120.436 46.0474   4
  -7   3  18 158.076 66.6893   4
  -7   3  19 17.8202 30.9970   4
  -7  -3  19-37.3267 46.8965   4
  -7   3  20-22.1062 29.1806   4
  -7  -3  20-9.75080 46.0645   4
  -7   3  21 176.339 72.3285   4
  -7  -3  21 168.945 80.6526   4
  -7  -3  22-21.6022 45.3953   4
  -7   3  22 45.7235 45.8546   4
  -7  -3  23 181.963 79.7227   4
  -7   3  23 138.768 67.9901   4
  -7  -3  24 8.05776 35.8921   4
  -7   5 -18-17.8437 25.6922   1
  -7  -5 -17-11.8288 40.6831   1
  -7   5 -17 10.6738 33.2697   1
  -7  -5 -16 89.0804 55.7784   1
  -7   5 -16 166.748 61.2118   1
  -7   5 -15 4.28677 23.0470   1
  -7  -5 -15-18.1815 30.9670   1
  -7  -5 -14 40.3721 54.8291   1
  -7   5 -14 53.0213 34.6285   1
  -7  -5 -13-29.6343 41.8021   1
  -7   5 -13-0.89316 28.2988   1
  -7  -5 -12-31.0687 40.0691   1
  -7   5 -12-5.26515 19.4559   1
  -7  -5 -11 49.6067 44.8560   1
  -7   5 -11 45.4054 27.9011   1
  -7  -5 -10 1052.80 142.560   1
  -7   5 -10 1057.52 115.239   1
  -7  -5  -9 170.904 38.3474   3
  -7   5  -9 247.672 57.0133   1
  -7  -5  -9 58.0246 35.9891   2
  -7  -5  -8 1059.27 95.2287   3
  -7  -5  -8 1009.00 125.271   2
  -7   5  -8 1248.17 113.880   1
  -7   5  -7-17.2319 23.5139   1
  -7  -5  -7 2.62575 23.3393   2
  -7  -5  -7 0.29469 11.9825   3
  -7   5  -6 25.7286 13.4728   1
  -7  -5  -6 72.8003 38.5276   2
  -7   5  -5 273.149 41.5524   1
  -7  -5  -5 190.468 44.4091   2
  -7  -5  -4 2321.14 165.132   2
  -7   5  -4 2298.84 117.813   1
  -7  -5  -3 1663.58 137.582   2
  -7   5  -3 1934.02 147.348   4
  -7   5  -3 1908.27 98.5561   1
  -7   5  -2 2341.85 148.526   2
  -7   5  -2 2517.41 160.358   4
  -7   5  -2 2339.40 135.264   6
  -7  -5  -2 2198.22 154.988   2
  -7  -5  -1 16.8395 30.3192   2
  -7   5  -1 84.4114 25.0868   6
  -7  -5  -1 11.7801 13.9447   5
  -7   5  -1 79.8333 28.2829   4
  -7   5  -1 12.5718 23.7582   2
  -7  -5   0 68.0996 40.4108   2
  -7   5   0 8.05585 18.5989   4
  -7  -5   0 61.1615 22.5109   5
  -7   5   0 7.65680 18.5532   2
  -7   5   0 8.43793 11.9627   6
  -7   5   1 54.1547 22.2073   6
  -7  -5   1 34.7397 23.5309   2
  -7   5   1 34.6703 10.1280   1
  -7   5   1 62.4946 25.4223   2
  -7   5   1 23.5994 21.2262   5
  -7  -5   1 14.8327 15.8149   5
  -7   5   1 45.1964 19.4426   4
  -7   5   2 5372.87 210.584   6
  -7   5   2 5054.77 223.670   5
  -7  -5   2 5537.98 228.239   2
  -7  -5   2 5641.36 213.444   5
  -7   5   2 4908.44 174.109   2
  -7   5   2 5321.28 210.081   4
  -7   5   2 4954.00 131.510   1
  -7  -5   3 1010.20 97.0623   2
  -7   5   3 1304.39 85.9173   2
  -7   5   3 1446.89 112.068   6
  -7  -5   3 1161.91 94.6262   5
  -7   5   3 1368.80 105.243   4
  -7   5   3 1308.69 72.9332   1
  -7   5   3 1373.66 115.316   5
  -7   5   4 4607.51 204.787   5
  -7   5   4 5072.04 213.642   6
  -7   5   4 4645.08 150.127   1
  -7  -5   4 5042.64 223.013   2
  -7  -5   4 5032.97 187.191   5
  -7   5   4 4714.57 155.534   2
  -7   5   5 435.148 63.2829   6
  -7   5   5 371.516 45.9359   1
  -7  -5   5 156.621 43.0568   2
  -7  -5   5 201.750 39.6180   5
  -7  -5   5 205.664 45.3941   6
  -7   5   5 377.588 57.9972   5
  -7   5   5 404.668 43.7735   2
  -7   5   6 407.876 44.3463   2
  -7  -5   6 337.990 43.8625   5
  -7   5   6 444.955 55.5867   1
  -7  -5   6 358.105 55.5902   6
  -7   5   6 384.114 57.1322   5
  -7  -5   6 359.126 36.5620   4
  -7  -5   6 270.287 57.1276   2
  -7  -5   7 173.301 27.3476   4
  -7  -5   7 155.011 26.9177   5
  -7  -5   7 209.460 43.3173   6
  -7   5   7 111.828 23.7401   2
  -7  -5   7 177.284 45.1152   2
  -7   5   7 120.575 34.1612   5
  -7   5   7 103.312 30.1772   1
  -7  -5   8 3940.29 183.355   6
  -7   5   8 4126.29 147.867   2
  -7   5   8 4307.40 193.593   1
  -7  -5   8 3861.77 120.361   5
  -7   5   8 3900.91 185.683   5
  -7  -5   8 3945.10 206.972   2
  -7  -5   8 4009.39 157.072   4
  -7   5   9 982.595 94.1541   5
  -7  -5   9 800.334 48.3435   5
  -7  -5   9 955.549 91.5301   6
  -7   5   9 975.313 76.2291   2
  -7   5   9 974.963 98.5719   1
  -7  -5   9 940.048 86.4198   4
  -7  -5  10 4315.56 194.857   6
  -7   5  10 4340.86 167.462   2
  -7   5  10 4286.48 194.113   5
  -7   5  10 4552.35 222.127   1
  -7  -5  10 4424.74 200.440   4
  -7  -5  11 162.256 45.1103   4
  -7  -5  11 125.439 33.4861   6
  -7   5  11 240.580 49.1816   5
  -7  -5  12 28.0503 27.1220   4
  -7   5  12 15.9018 24.7034   4
  -7   5  12 14.2941 15.6707   5
  -7  -5  12 20.1584 19.9783   6
  -7  -5  13 15.3342 19.7711   4
  -7   5  13-1.69019 20.1121   4
  -7  -5  13 11.1345 14.9069   6
  -7   5  13-3.51965 19.0493   5
  -7  -5  14 235.971 58.9479   4
  -7   5  14 183.315 55.5558   4
  -7   5  14 189.975 43.5993   5
  -7  -5  14 102.291 19.9970   3
  -7  -5  14 269.230 55.0454   6
  -7  -5  15 37.4421 23.4213   4
  -7  -5  15 102.488 34.6179   6
  -7   5  15 101.238 44.6027   4
  -7   5  15 72.5164 26.4916   5
  -7  -5  15 47.4494 15.2554   3
  -7   5  16 669.341 114.065   4
  -7   5  16 666.924 82.8371   5
  -7  -5  16 706.604 111.500   4
  -7  -5  17 344.625 87.9315   4
  -7   5  17 405.788 65.9767   5
  -7   5  17 481.097 97.1150   4
  -7   5  18 114.291 63.3685   4
  -7  -5  18 57.2880 36.5011   4
  -7   5  18 111.231 39.2078   5
  -7  -5  19-64.4241 45.5619   4
  -7   5  19 79.3912 54.0712   4
  -7  -5  20 40.4063 30.8724   4
  -7   5  20 72.0052 57.4845   4
  -7  -5  21 37.4304 55.5525   4
  -7   5  21 125.332 71.1642   4
  -7   5  22 202.265 87.8247   4
  -7  -5  22 104.478 52.5153   4
  -7  -5  23 22.7973 43.0018   4
  -7   5  23 108.206 68.2457   4
  -7  -7 -16 91.1227 55.3231   1
  -7  -7 -15 146.317 77.0230   1
  -7   7 -15 115.583 51.7592   1
  -7   7 -14-8.76316 25.0062   1
  -7  -7 -14-41.1830 44.5415   1
  -7  -7 -13-8.20406 36.3401   1
  -7   7 -13-22.5989 32.4840   1
  -7  -7 -12 47.1792 46.1179   1
  -7   7 -12-14.0558 19.4314   1
  -7  -7 -11 170.232 59.3346   1
  -7   7 -11 242.412 57.4123   1
  -7   7 -10 111.163 38.5225   1
  -7  -7 -10 133.349 58.7339   1
  -7  -7 -10 25.5341 39.8858   2
  -7   7  -9 755.342 88.5597   1
  -7  -7  -9 606.546 102.917   2
  -7   7  -8 17.0179 13.6100   1
  -7  -7  -8-10.7668 18.4280   3
  -7  -7  -8-30.6392 31.2029   2
  -7   7  -7 307.214 49.8362   1
  -7  -7  -7 281.559 54.5272   3
  -7  -7  -7 416.370 85.7114   2
  -7   7  -6 124.617 28.4476   1
  -7  -7  -6 99.0223 32.8013   3
  -7  -7  -6 126.906 39.3028   2
  -7   7  -5 685.969 60.6909   1
  -7  -7  -5 708.115 94.2018   2
  -7   7  -4 532.123 47.5657   1
  -7  -7  -4 488.264 80.9910   2
  -7   7  -4 506.070 83.7844   5
  -7   7  -3 2934.29 94.0056   1
  -7   7  -3 3319.50 211.487   5
  -7  -7  -3 2936.08 188.467   2
  -7   7  -3 3114.18 154.162   6
  -7  -7  -2 251.619 56.7312   2
  -7   7  -2 187.187 18.6225   1
  -7   7  -2 257.869 46.0013   6
  -7   7  -2 237.464 58.5470   5
  -7   7  -1 1427.68 106.293   6
  -7  -7  -1 1446.02 128.999   2
  -7   7  -1 1482.33 137.996   5
  -7  -7   0 16.7406 16.0641   5
  -7   7   0-13.5448 24.2445   4
  -7  -7   0 4.18590 29.2644   2
  -7   7   0 14.4414 19.1513   6
  -7   7   0-5.04507 28.6310   5
  -7  -7   1 1389.92 118.771   5
  -7  -7   1 1354.60 118.812   2
  -7   7   1 1237.62 122.295   5
  -7   7   1 1366.08 123.032   4
  -7   7   1 1301.85 105.068   6
  -7   7   2 257.309 22.3050   1
  -7  -7   2 257.715 50.3444   5
  -7   7   2 347.118 55.1421   6
  -7   7   2 364.878 65.9061   5
  -7   7   2 395.192 67.1493   4
  -7  -7   2 216.658 42.9315   2
  -7   7   2 267.717 35.4264   2
  -7  -7   3 3025.80 180.036   2
  -7   7   3 3334.17 174.958   6
  -7   7   3 3171.59 188.874   5
  -7   7   3 3075.14 120.955   2
  -7   7   3 2844.28 92.9391   1
  -7   7   3 3403.90 186.149   4
  -7  -7   3 3451.15 174.421   5
  -7  -7   4 2227.48 155.995   2
  -7   7   4 2955.44 168.209   6
  -7  -7   4 2233.44 137.046   5
  -7   7   4 2544.32 101.579   2
  -7   7   4 2630.39 171.058   5
  -7   7   4 2564.41 102.252   1
  -7   7   5 1338.16 115.454   6
  -7  -7   5 921.630 84.8234   5
  -7  -7   5 1030.65 106.754   2
  -7   7   5 1183.31 114.554   5
  -7   7   5 1196.32 64.7950   2
  -7   7   5 1255.77 81.0092   1
  -7   7   6 566.884 78.3532   5
  -7   7   6 582.665 43.5807   2
  -7  -7   6 365.145 66.1555   2
  -7  -7   6 352.761 50.3562   5
  -7   7   6 587.029 61.0308   1
  -7  -7   7 1124.30 80.8088   4
  -7  -7   7 1062.06 111.865   2
  -7  -7   7 1103.59 95.4402   6
  -7   7   7 934.364 101.705   5
  -7   7   7 842.778 53.4514   2
  -7   7   7 896.962 82.9292   1
  -7  -7   7 1156.76 83.9799   5
  -7   7   8 152.507 23.1846   2
  -7  -7   8 213.281 41.6785   6
  -7   7   8 181.561 40.0270   1
  -7   7   8 185.847 48.4001   5
  -7  -7   8 167.334 42.8635   2
  -7  -7   8 237.981 36.8773   5
  -7  -7   8 229.320 43.0760   4
  -7   7   9 2206.28 147.891   1
  -7   7   9 1950.34 90.2965   2
  -7  -7   9 2305.41 139.436   6
  -7  -7   9 2349.76 101.503   5
  -7  -7   9 2286.72 136.927   4
  -7   7   9 1968.01 146.553   5
  -7  -7  10 14.8042 18.8619   6
  -7  -7  10-22.2028 28.7408   4
  -7   7  10 15.4949 27.7924   1
  -7   7  10 33.8097 23.3773   5
  -7  -7  10 7.82212 6.54625   5
  -7   7  10 40.9612 16.3612   2
  -7   7  11 491.402 75.6105   5
  -7   7  11 490.241 53.5328   2
  -7  -7  11 652.100 76.1950   6
  -7  -7  11 674.702 85.8521   4
  -7  -7  12 58.4743 38.4572   4
  -7   7  12 91.0555 36.8611   5
  -7  -7  12 3.70654 13.4726   6
  -7   7  13 101.665 35.3727   5
  -7  -7  13 148.568 50.0534   4
  -7  -7  13 117.458 35.5472   6
  -7   7  14 31.4563 42.0220   4
  -7  -7  14 3.28049 12.7312   6
  -7  -7  14 37.9583 35.2573   4
  -7   7  14 16.8230 26.6265   5
  -7   7  15 833.580 102.845   5
  -7   7  15 742.386 119.672   4
  -7  -7  15 990.840 129.009   4
  -7  -7  16 127.991 53.6399   4
  -7   7  16 209.562 65.2879   4
  -7   7  16 151.851 42.5673   5
  -7  -7  17 225.385 63.1095   4
  -7   7  17 232.930 74.6171   4
  -7   7  17 222.837 55.6511   5
  -7   7  18 178.921 52.9675   5
  -7  -7  18 134.016 58.9287   4
  -7   7  18 168.244 69.3458   4
  -7  -7  19-9.03774 38.0888   4
  -7   7  19 46.3222 34.2201   5
  -7   7  19 45.9664 40.3281   4
  -7  -7  20 22.8754 29.5939   4
  -7   7  20 69.6271 52.9232   4
  -7  -7  21 207.922 76.5058   4
  -7   7  21 74.1304 52.4774   4
  -7  -7  22 27.2947 41.1553   4
  -7   7  22 19.4108 42.7481   4
  -7  -7  23 18.2871 45.3862   4
  -7   9 -15-47.7295 42.0789   5
  -7  -9 -15 3.95000 38.1789   1
  -7  -9 -14-31.5578 30.1637   1
  -7   9 -14 37.0295 37.3607   5
  -7  -9 -13 62.5749 43.8814   1
  -7   9 -13 29.3836 38.0548   5
  -7  -9 -12 30.3463 40.5930   1
  -7   9 -12-1.47443 21.9307   1
  -7   9 -12-16.4105 31.1929   5
  -7   9 -11 31.2319 23.6802   5
  -7  -9 -11 193.495 77.1645   1
  -7   9 -11 84.5587 29.6639   1
  -7   9 -11 104.611 35.9011   3
  -7   9 -10 274.706 53.5394   1
  -7  -9 -10 299.277 91.6959   1
  -7   9 -10 235.239 67.7269   5
  -7  -9 -10 219.062 63.1923   2
  -7   9  -9 164.810 38.3513   1
  -7   9  -9 170.727 53.0875   5
  -7  -9  -9 67.4457 26.4771   2
  -7   9  -8 338.772 81.8012   5
  -7  -9  -8 355.207 77.0827   2
  -7   9  -8 393.960 55.0536   1
  -7   9  -7 25.8749 13.6923   1
  -7   9  -7-9.94877 32.4636   5
  -7   9  -6-6.49150 8.61345   1
  -7   9  -6-9.69995 31.6078   5
  -7   9  -5 62.9640 15.4431   1
  -7   9  -5 71.9008 37.3721   5
  -7  -9  -5 111.353 50.5239   2
  -7  -9  -4 1960.53 162.539   2
  -7   9  -4 2126.76 184.374   5
  -7  -9  -3 76.5133 44.4341   2
  -7   9  -3 57.2621 24.2626   6
  -7   9  -3 52.5408 32.9091   5
  -7   9  -2 1671.18 114.664   6
  -7   9  -2 1773.93 160.239   5
  -7  -9  -2 1674.13 145.423   2
  -7   9  -1 14.5381 10.6645   6
  -7   9  -1 31.0896 21.9187   5
  -7  -9   0 252.726 59.2745   2
  -7   9   0 179.600 39.7533   6
  -7   9   0 151.305 47.2780   5
  -7  -9   1 61.5043 28.7838   2
  -7   9   1 29.6467 29.4827   5
  -7   9   1 73.4118 26.8113   6
  -7  -9   2 4039.11 216.680   2
  -7   9   2 4274.84 201.326   6
  -7   9   2 4026.87 232.095   5
  -7  -9   3 490.076 72.6357   5
  -7  -9   3 357.732 64.7652   2
  -7   9   3 546.513 75.5453   6
  -7   9   3 463.762 81.1430   5
  -7  -9   4 3158.27 193.277   2
  -7   9   4 3107.26 202.004   5
  -7  -9   4 3172.55 177.116   5
  -7  -9   5-24.8216 22.0660   5
  -7   9   5 37.9002 32.6320   5
  -7  -9   5 3.98369 17.7691   2
  -7   9   6 61.9326 22.4304   5
  -7  -9   6 32.8195 22.0932   2
  -7  -9   6 19.8879 17.3783   5
  -7   9   7 284.863 61.5432   5
  -7  -9   7 280.518 48.7451   5
  -7  -9   7 233.409 56.1217   2
  -7  -9   8 1171.98 92.2510   5
  -7  -9   8 1060.15 120.526   2
  -7   9   8 987.504 115.918   5
  -7  -9   8 1108.42 94.7108   4
  -7   9   9 791.424 102.739   5
  -7  -9   9 681.642 81.4863   4
  -7  -9   9 733.757 102.503   2
  -7  -9   9 727.107 69.5336   5
  -7   9  10 1507.37 143.018   5
  -7  -9  10 1598.19 91.5366   5
  -7  -9  10 1525.39 128.658   4
  -7   9  10 1102.74 46.2654   2
  -7   9  11 817.653 50.6832   2
  -7   9  11 917.264 113.469   5
  -7  -9  11 600.405 51.0037   5
  -7   9  11 800.821 50.1233   2
  -7  -9  11 655.390 91.1667   4
  -7  -9  12 26.4405 23.8715   4
  -7   9  12 77.4212 38.7039   5
  -7  -9  12 22.1902 16.6614   6
  -7   9  12 41.6327 14.7315   2
  -7   9  12 15.9908 9.40640   2
  -7  -9  13 55.2178 28.0617   4
  -7  -9  13 57.4621 23.5658   6
  -7   9  13 134.235 48.9764   5
  -7   9  13 131.178 26.1309   2
  -7  -9  14 609.583 99.1704   4
  -7   9  14 566.040 92.3853   5
  -7   9  15-3.07973 27.1107   5
  -7   9  15 14.6342 30.2415   4
  -7  -9  15-54.0321 40.6432   4
  -7  -9  16 440.172 92.9871   4
  -7   9  16 504.524 112.201   4
  -7   9  16 499.801 88.5280   5
  -7   9  17 232.351 66.4528   5
  -7  -9  17 180.464 66.8417   4
  -7   9  17 224.762 76.0163   4
  -7  -9  18-24.8420 36.5580   4
  -7   9  18 55.3609 37.2643   4
  -7   9  18-39.0430 32.0930   5
  -7   9  19 134.499 51.3161   5
  -7   9  19 60.1496 49.8921   4
  -7  -9  19 112.831 58.1179   4
  -7   9  20 125.877 65.1423   4
  -7  -9  20 32.8493 32.2307   4
  -7  -9  21 65.2145 49.9902   4
  -7   9  21 21.9914 35.5960   4
  -7  -9  22 47.2962 45.2171   4
  -7  -9  23 42.3688 37.4287   4
  -7 -11 -14 31.5615 44.7756   1
  -7  11 -14-12.0859 22.8250   5
  -7 -11 -13 18.7884 57.4476   1
  -7  11 -13 20.1299 29.0917   5
  -7 -11 -12 92.2711 60.0812   1
  -7  11 -12 96.3537 56.2637   5
  -7 -11 -11 316.004 97.7700   1
  -7  11 -11 304.955 69.7800   3
  -7  11 -11 260.105 78.8631   5
  -7 -11 -10 128.256 68.4978   1
  -7  11 -10 84.0289 35.4715   3
  -7 -11 -10-66.8772 54.5601   2
  -7  11 -10 132.391 56.9011   5
  -7 -11  -9 172.600 54.4761   2
  -7  11  -9 280.002 75.3280   5
  -7  11  -8-11.1671 23.0583   5
  -7 -11  -8 10.5564 23.6245   2
  -7  11  -7 188.286 64.4443   5
  -7 -11  -7 198.005 63.1118   2
  -7 -11  -6-49.4421 44.8820   2
  -7  11  -6 62.8050 40.1558   5
  -7  11  -5 696.574 116.994   5
  -7 -11  -5 610.853 95.6827   2
  -7 -11  -4 70.1410 44.1571   2
  -7  11  -4 45.7472 34.7946   5
  -7  11  -3 1095.79 137.127   5
  -7 -11  -3 1082.39 125.866   2
  -7  11  -3 1074.16 92.0140   6
  -7 -11  -2-38.1353 42.5472   2
  -7  11  -2-5.27812 13.5805   6
  -7  11  -2 10.3309 28.6411   5
  -7  11  -1 488.292 89.8610   5
  -7 -11  -1 577.212 89.4500   2
  -7  11  -1 511.483 66.7554   6
  -7  11   0 3.57076 35.5478   5
  -7  11   0 4.90806 14.2812   6
  -7 -11   1 1033.69 116.467   2
  -7  11   1 939.542 127.058   5
  -7  11   1 837.315 90.7822   6
  -7 -11   2-4.15868 31.5125   2
  -7  11   2-10.7767 19.9837   6
  -7  11   2 5.35806 21.0654   5
  -7 -11   3 1244.91 127.717   2
  -7  11   3 1504.89 153.863   5
  -7  11   4 6.63137 24.2410   5
  -7 -11   4 82.4637 41.8758   2
  -7 -11   5 419.337 76.6276   2
  -7  11   5 460.399 88.3567   5
  -7 -11   6-10.9115 13.1969   5
  -7 -11   6-14.8883 24.9016   2
  -7  11   6 58.7670 37.9355   5
  -7 -11   7 882.356 113.093   2
  -7  11   7 791.454 115.547   5
  -7 -11   7 864.850 94.2796   5
  -7  11   8 35.1328 31.0552   5
  -7 -11   8 129.588 45.1653   2
  -7 -11   8 73.9092 26.6421   5
  -7 -11   9 3152.21 225.764   2
  -7  11   9 2997.44 218.745   5
  -7 -11   9 3214.92 164.114   5
  -7 -11  10 175.101 50.5140   4
  -7 -11  10 133.148 34.4358   5
  -7 -11  10 66.1195 27.0062   2
  -7  11  10 146.968 49.8802   5
  -7  11  11 856.870 119.727   5
  -7 -11  11 918.373 109.666   4
  -7  11  12 172.240 54.8950   5
  -7 -11  12 176.757 55.6487   4
  -7  11  13 55.3128 43.2404   5
  -7 -11  13 60.4468 42.5750   4
  -7  11  14-6.04810 24.1001   5
  -7 -11  14 23.8497 31.7941   4
  -7  11  15 516.259 96.4210   5
  -7 -11  15 579.520 107.571   4
  -7  11  16-5.32981 30.8290   4
  -7  11  16-9.94337 34.8622   5
  -7 -11  16-30.0667 46.4834   4
  -7 -11  17 79.6730 56.8205   4
  -7  11  17 124.821 59.9531   4
  -7  11  17 161.714 59.2185   5
  -7  11  18 9.21834 21.5299   5
  -7  11  18 79.2751 61.0518   4
  -7 -11  18 14.2538 43.5471   4
  -7  11  19 169.179 79.9191   4
  -7  11  19 47.3372 30.1786   5
  -7 -11  20 25.4310 35.2994   4
  -7  11  20 54.3568 62.5190   4
  -7  11  20 35.7718 42.0121   5
  -7 -11  21 100.090 58.8684   4
  -7 -11  22-33.6357 41.8233   4
  -7  13 -13-27.1704 45.7585   5
  -7 -13 -13 35.8709 46.5499   1
  -7  13 -12-1.39293 24.1150   5
  -7 -13 -12 41.2856 47.9004   1
  -7 -13 -11 76.7954 60.0118   1
  -7  13 -11 40.8102 31.8940   3
  -7  13 -11-30.7135 43.4430   5
  -7 -13 -10 299.254 99.3446   1
  -7 -13 -10 198.782 62.1136   2
  -7  13 -10 376.597 81.5149   3
  -7  13 -10 346.203 92.3732   5
  -7  13  -9-10.6565 38.9757   3
  -7  13  -9-27.5239 31.8404   5
  -7 -13  -9-95.7479 55.9331   2
  -7  13  -8 224.311 66.6066   3
  -7  13  -8 226.160 65.7786   5
  -7 -13  -8 211.153 59.1421   2
  -7 -13  -7 82.2296 48.4405   2
  -7  13  -7 66.3513 47.3589   5
  -7  13  -6-17.4750 26.1446   5
  -7 -13  -6-18.2173 38.5371   2
  -7  13  -5 68.2436 45.9555   5
  -7 -13  -5 51.6728 37.9936   2
  -7 -13  -4 573.955 95.5840   2
  -7  13  -4 470.582 99.5595   5
  -7 -13  -3 82.0004 43.2798   2
  -7  13  -3 76.6672 47.2301   5
  -7  13  -2 743.067 120.783   5
  -7 -13  -2 774.848 108.683   2
  -7  13  -1 16.9943 12.4422   6
  -7  13  -1-3.68126 25.2467   5
  -7 -13   0 42.3607 39.9241   2
  -7  13   0 23.6466 19.9478   6
  -7  13   0 30.9323 31.9375   5
  -7 -13   1 148.753 47.6770   2
  -7  13   1 129.895 51.0071   5
  -7  13   2 685.944 109.395   5
  -7 -13   2 567.507 88.3759   2
  -7 -13   3-39.6215 42.1435   2
  -7  13   3-1.78607 29.8205   5
  -7  13   4 1831.08 184.457   5
  -7 -13   4 1589.55 153.410   2
  -7 -13   5 16.3852 33.1696   2
  -7  13   5 142.908 55.4282   5
  -7  13   6-10.9895 31.3189   5
  -7 -13   6 64.0002 44.6073   2
  -7 -13   7 91.6148 46.1474   2
  -7  13   7 185.586 63.5480   5
  -7  13   8 551.416 102.621   5
  -7 -13   8 752.649 113.925   2
  -7  13   9-10.9925 31.5672   5
  -7 -13   9 30.9133 27.7588   2
  -7 -13  10 606.632 105.501   2
  -7  13  10 539.340 101.180   5
  -7  13  11-60.8883 43.5398   5
  -7 -13  11-4.69974 24.4527   2
  -7  13  12-12.1145 39.7299   5
  -7 -13  12 11.0150 23.4980   4
  -7  13  13 14.1072 25.5686   5
  -7 -13  13 9.12101 24.7534   4
  -7  13  14 109.472 54.2550   5
  -7 -13  14 262.772 75.7331   4
  -7 -13  15 14.9778 43.6393   4
  -7  13  15 21.0895 25.0234   5
  -7  13  16 191.891 78.7002   4
  -7  13  16 209.767 66.7010   5
  -7 -13  16 279.383 83.4870   4
  -7  13  16 193.130 62.5247   3
  -7  13  17 67.8796 37.4922   3
  -7  13  17-13.8461 33.8176   4
  -7  13  17-58.7106 50.0954   5
  -7 -13  17-38.9324 31.3576   4
  -7  13  18 8.19439 33.9511   4
  -7 -13  18-7.65137 37.0431   4
  -7  13  18-32.7440 35.2192   5
  -7  13  19 48.8416 44.8678   5
  -7 -13  19 109.841 66.7758   4
  -7  13  20 28.1518 42.0881   5
  -7 -13  20 48.8010 60.0908   4
  -7 -13  21 75.9902 64.3598   4
  -7  15 -12 19.4590 34.4300   5
  -7 -15 -11 112.112 75.1489   1
  -7  15 -11 7.28006 45.5961   5
  -7  15 -10-12.5214 23.3365   3
  -7 -15 -10-10.8342 35.4883   1
  -7  15 -10 0.55281 36.9373   5
  -7  15  -9 245.296 76.6343   5
  -7 -15  -9 85.5280 38.7086   2
  -7  15  -9 223.067 72.3369   3
  -7  15  -8 20.6748 33.4743   3
  -7  15  -8 58.3085 48.5037   5
  -7 -15  -8 50.7655 33.9859   2
  -7  15  -7 18.0266 24.0476   3
  -7  15  -7-31.4012 43.6006   5
  -7  15  -6 43.3387 34.9261   3
  -7  15  -6 10.7928 34.7731   5
  -7 -15  -6 22.5863 33.5749   2
  -7  15  -5 145.684 54.9948   3
  -7  15  -5 61.0492 39.8673   5
  -7 -15  -5 50.5317 28.8795   2
  -7 -15  -4 57.1629 40.8709   2
  -7  15  -4-1.69040 31.4746   5
  -7 -15  -3 389.314 85.3210   2
  -7  15  -3 266.463 72.1297   5
  -7  15  -2 14.6462 28.8851   5
  -7 -15  -2-48.9310 46.6534   2
  -7  15  -1 245.152 76.1395   5
  -7 -15  -1 157.797 53.9648   2
  -7 -15   0 46.7407 46.1794   2
  -7  15   0-1.68522 28.8605   5
  -7  15   1-11.3800 28.6420   5
  -7 -15   1 38.1245 37.9233   2
  -7 -15   2-75.3079 40.0146   2
  -7  15   2-58.2301 43.2344   5
  -7 -15   3 841.904 115.465   2
  -7  15   3 979.611 145.979   5
  -7 -15   4-62.0824 52.6145   2
  -7  15   4 41.2535 37.3724   5
  -7 -15   5 338.737 77.9947   2
  -7  15   5 472.769 98.8087   5
  -7 -15   6 20.1156 33.9638   2
  -7  15   6 10.1927 34.6590   5
  -7 -15   7 58.6415 37.7950   2
  -7  15   7 56.0644 39.1843   5
  -7  15   8-4.53346 27.6409   5
  -7 -15   8-27.7653 39.0440   2
  -7 -15   9 274.084 73.1769   2
  -7  15   9 368.487 93.4480   5
  -7  15  10 13.2739 33.6286   5
  -7 -15  10 39.0845 30.3224   2
  -7 -15  11 25.4976 29.5085   2
  -7  15  11 99.6885 48.3953   5
  -7  15  12 50.5991 35.1770   5
  -7 -15  12 38.3766 30.3856   2
  -7  15  13 60.0365 41.6322   5
  -7 -15  13-8.70382 46.4909   2
  -7  15  14 31.3821 44.0331   5
  -7  15  14 56.3270 37.5486   3
  -7  15  15 161.128 69.8755   5
  -7  15  15 178.955 63.0748   3
  -7 -15  15 226.901 74.7142   4
  -7  15  16 25.1913 33.4608   3
  -7 -15  16 7.14702 37.5995   4
  -7  15  16-73.0775 47.9346   5
  -7  15  17 65.6854 34.8418   5
  -7  15  17 146.814 55.3072   3
  -7 -15  17 137.325 73.4950   4
  -7 -15  18 64.1896 52.8860   4
  -7  15  18-42.1711 41.7472   5
  -7  15  19 4.97872 30.1447   5
  -7 -15  19 30.4829 34.2173   4
  -7  17 -11-0.10178 29.7443   5
  -7  17 -10 71.4075 55.6502   5
  -7  17 -10 264.954 77.6506   3
  -7  17  -9-8.98857 37.5869   3
  -7  17  -9 32.7326 38.3332   5
  -7  17  -8 25.0767 27.1100   5
  -7  17  -8 15.5669 27.8558   3
  -7  17  -7 61.0928 42.3712   5
  -7  17  -7 43.8504 37.3475   3
  -7  17  -6-36.5683 41.2264   5
  -7  17  -6 32.6041 46.4270   3
  -7  17  -5-21.8897 28.3924   3
  -7  17  -5-38.7222 27.8935   5
  -7  17  -4 208.316 73.5993   3
  -7  17  -4 374.693 110.735   5
  -7 -17  -4 169.160 56.6082   2
  -7 -17  -3 85.1650 47.8269   2
  -7  17  -3-64.9347 40.9333   5
  -7  17  -3 111.043 58.6051   3
  -7  17  -2 327.691 92.1026   3
  -7 -17  -2 310.910 76.8571   2
  -7  17  -2 351.840 100.404   5
  -7  17  -1-11.5731 41.0788   3
  -7 -17  -1-54.8746 42.3459   2
  -7  17  -1 2.23987 49.9565   5
  -7  17   0 9.81429 30.7909   5
  -7 -17   0 102.621 55.0345   2
  -7 -17   1 33.6111 39.4891   2
  -7  17   1 53.2469 45.8392   5
  -7 -17   2 327.497 76.8433   2
  -7  17   2 268.111 87.8002   5
  -7 -17   3-52.3359 45.5748   2
  -7  17   3 48.6887 37.5914   5
  -7 -17   4 254.792 64.2168   2
  -7  17   4 479.167 110.273   5
  -7 -17   5-41.6882 40.7490   2
  -7  17   5 15.2430 30.7372   5
  -7 -17   6 99.7685 50.7195   2
  -7  17   6-20.1844 44.1035   5
  -7  17   7 68.2371 49.4951   5
  -7 -17   7 31.0002 33.0874   2
  -7 -17   8 258.508 75.7993   2
  -7  17   8 274.414 85.1353   5
  -7  17   9 6.13882 33.3335   3
  -7  17   9 77.6895 44.7639   5
  -7 -17   9 26.3369 26.9290   2
  -7  17  10 470.665 114.570   5
  -7 -17  10 327.149 87.9464   2
  -7  17  10 510.050 112.408   3
  -7  17  11 39.9668 49.7870   3
  -7  17  11 132.423 66.1203   5
  -7 -17  11 40.4922 44.0901   2
  -7  17  12 40.2668 36.2894   5
  -7  17  12 59.2229 45.0185   3
  -7 -17  12 11.1667 27.2785   2
  -7  17  13 102.676 62.4243   3
  -7  17  13 21.0532 40.3474   5
  -7 -17  13 81.7401 50.6348   2
  -7  17  14-0.10387 28.8417   5
  -7  17  14 43.1560 51.1341   3
  -7 -17  14-34.5561 38.0176   2
  -7  17  15 124.443 72.6133   5
  -7  17  15 80.8404 54.9004   3
  -7 -17  15 8.31789 43.2553   2
  -7  17  16 45.9859 35.3157   3
  -7  17  16 93.2756 53.6771   5
  -7  19  -9-39.2965 38.4124   3
  -7  19  -9 5.25740 42.4800   5
  -7  19  -8-29.0456 38.7592   5
  -7  19  -8 22.5524 44.5187   3
  -7  19  -7 22.0148 32.1248   5
  -7  19  -7 32.5662 34.4360   3
  -7  19  -6-34.3310 41.4357   5
  -7  19  -6-0.60744 25.8653   3
  -7  19  -5-1.11276 27.7450   3
  -7  19  -5 79.1282 54.1387   5
  -7  19  -4-8.58012 30.1253   3
  -7  19  -4-10.1330 38.3550   5
  -7  19  -3 167.609 70.8939   5
  -7  19  -3 157.584 71.9049   3
  -7  19  -2 55.1425 44.2244   5
  -7  19  -2-3.11861 37.4259   3
  -7  19  -1 4.02071 42.7206   3
  -7  19  -1 29.1193 40.1647   5
  -7  19   0 28.4315 60.8965   3
  -7  19   0-18.8444 37.7825   5
  -7  19   1 129.939 72.0455   5
  -7  19   1 48.3953 42.7281   3
  -7  19   2 106.712 63.1126   3
  -7 -19   2 53.1792 46.2819   2
  -7  19   2 47.1390 51.0991   5
  -7 -19   3 156.576 55.4931   2
  -7  19   3 264.034 88.9117   5
  -7  19   3 242.677 87.1969   3
  -7 -19   4-45.7181 32.9931   2
  -7  19   4 1.00540 39.2457   3
  -7  19   4 30.0820 44.2483   5
  -7  19   5 41.2153 34.4653   5
  -7  19   5 128.433 73.9663   3
  -7 -19   5 12.0123 35.3361   2
  -7  19   6 28.7239 35.5410   3
  -7  19   6 2.02040 33.5889   5
  -7 -19   7-13.5736 29.8007   2
  -7  19   7 42.8944 45.2298   5
  -7  19   7 85.9021 54.1738   3
  -7 -19   8 113.856 55.8072   2
  -7  19   8 101.171 71.4320   5
  -7  19   8 61.5496 61.0457   3
  -7  19   9 94.2193 53.8599   5
  -7  19   9 149.731 64.1002   3
  -7 -19   9 141.337 63.3010   2
  -7  19  10-59.4764 49.4233   5
  -7 -19  10 11.2585 28.8661   2
  -7  19  10-54.1164 50.5050   3
  -7 -19  11 77.1444 54.3126   2
  -7  19  11 161.911 67.4569   3
  -7 -19  12-28.9320 39.7445   2
  -7  19  12 19.8870 46.2668   3
  -7  19  13 41.2050 51.1940   3
  -7 -19  13-136.828 64.9763   2
  -7 -19  14 13.9647 31.7623   2
  -7  19  14 84.5690 50.8402   3
  -6   0 -19 4.46745 34.4327   1
  -6   0 -18 4.09737 35.3097   1
  -6   0 -17-13.1105 34.2787   1
  -6   0 -16 33.1221 48.8876   1
  -6   0 -15-10.4545 34.7472   1
  -6   0 -14 453.252 98.1092   1
  -6   0 -13 20.2389 31.8015   1
  -6   0 -12 760.615 115.825   1
  -6   0 -11 16.4549 27.7271   1
  -6   0 -10-30.8176 35.1562   1
  -6   0  -9-17.5173 24.9216   1
  -6   0  -8 1309.63 128.112   1
  -6   0  -7-54.8523 49.0404   2
  -6   0  -7-13.5334 24.0562   4
  -6   0  -7-5.17356 25.4925   1
  -6   0  -6 3067.91 179.892   4
  -6   0  -6 2956.60 186.938   2
  -6   0  -5-22.2572 23.1099   4
  -6   0  -5-28.8754 31.1522   2
  -6   0  -4 1572.43 113.487   4
  -6   0  -4 1433.70 121.375   2
  -6   0  -3 71.7176 42.8855   2
  -6   0  -3 5.35751 12.6786   4
  -6   0  -2 7727.99 214.439   4
  -6   0  -2 7705.98 252.684   2
  -6   0  -1-12.0841 22.4059   2
  -6   0  -1 0.75085 12.9867   4
  -6   0   0 24596.6 311.536   4
  -6   0   0 23797.5 411.912   2
  -6   0   1 10.4273 9.26845   4
  -6   0   1 51.8704 36.3973   2
  -6   0   2 5562.40 117.955   4
  -6   0   2 5701.16 186.169   2
  -6   0   3-41.0257 29.5225   2
  -6   0   4 1078.61 83.7714   2
  -6   0   4 1025.36 79.2710   1
  -6   0   5 13.0252 15.0466   1
  -6   0   5-0.44505 15.9189   2
  -6   0   6 7244.18 182.196   4
  -6   0   6 6886.58 213.401   2
  -6   0   6 7348.97 231.336   1
  -6   0   7 49.0051 18.4396   4
  -6   0   7 17.7334 11.5870   6
  -6   0   7 39.1229 11.5616   5
  -6   0   8 6732.95 232.930   6
  -6   0   8 6597.61 209.829   4
  -6   0   8 6460.72 144.562   5
  -6   0   9 11.5586 15.1657   6
  -6   0   9 20.5752 17.5003   4
  -6   0   9-7.06853 10.3370   5
  -6   0  10 44.6159 22.6506   4
  -6   0  10 17.6375 6.62510   5
  -6   0  10 40.1184 22.8449   6
  -6   0  11 42.1080 24.7557   6
  -6   0  11 10.8197 19.2401   4
  -6   0  11-4.23062 8.62812   5
  -6   0  12 5128.55 244.665   4
  -6   0  12 4514.55 106.558   5
  -6   0  12 5380.05 236.696   6
  -6   0  13 74.2893 36.3913   4
  -6   0  14 1979.99 169.464   4
  -6   0  15 49.3367 27.8421   4
  -6   0  16 45.6718 35.5601   4
  -6   0  17 43.9624 33.7830   4
  -6   0  18 722.506 124.476   4
  -6   0  19-45.8512 35.7261   4
  -6   0  20 446.301 109.309   4
  -6   0  21-9.71921 43.4969   4
  -6   0  22 41.7144 53.0054   4
  -6   0  23 18.5524 49.4110   4
  -6   2 -19 45.3292 57.5952   1
  -6  -2 -19 10.8037 31.9287   1
  -6  -2 -18 7.98935 31.0513   1
  -6   2 -18 10.5537 27.9506   1
  -6   2 -17 37.4849 41.9483   1
  -6  -2 -17 92.7209 57.1894   1
  -6   2 -16-6.22125 27.4567   1
  -6  -2 -16-25.1722 34.9954   1
  -6  -2 -15 0.52271 43.0353   1
  -6   2 -15 26.1532 41.0498   1
  -6   2 -14-41.5258 37.5321   1
  -6  -2 -14-17.5870 36.0680   1
  -6  -2 -13 575.116 109.230   1
  -6   2 -13 813.676 122.738   1
  -6  -2 -12 12.5012 30.0371   1
  -6   2 -12 4.83379 28.1797   1
  -6  -2 -11 392.629 84.7660   1
  -6  -2 -11 285.774 33.7708   3
  -6   2 -11 448.414 82.6414   1
  -6  -2 -10 25.6204 14.9992   3
  -6   2 -10 13.8453 29.6428   1
  -6  -2 -10 12.5898 24.7134   1
  -6  -2  -9 201.571 56.6631   1
  -6   2  -9 115.776 42.0206   1
  -6  -2  -8-27.4233 39.7396   2
  -6  -2  -8 51.9551 39.4065   1
  -6   2  -8 13.7174 21.4303   1
  -6   2  -7 3428.12 187.095   1
  -6  -2  -7 3414.86 194.243   4
  -6  -2  -7 3444.47 209.851   2
  -6   2  -6 42.4704 29.8447   1
  -6   2  -6 19.3317 15.8806   4
  -6  -2  -6 11.7682 14.3297   4
  -6  -2  -6-11.8092 33.8025   2
  -6   2  -5 5349.92 234.557   4
  -6   2  -5 5132.30 239.302   2
  -6  -2  -5 4562.84 224.849   2
  -6   2  -5 5120.28 203.222   1
  -6  -2  -5 4809.05 203.430   4
  -6   2  -4 256.016 49.2133   4
  -6  -2  -4 353.417 52.1656   4
  -6   2  -4 195.299 39.2682   2
  -6  -2  -4 244.298 52.0457   2
  -6  -2  -3 25.2266 17.0177   4
  -6  -2  -3 8.36560 27.6649   2
  -6   2  -3 67.0400 21.4141   2
  -6   2  -3 76.3758 28.9294   4
  -6  -2  -2 2195.48 104.750   4
  -6  -2  -2 2319.82 141.892   2
  -6   2  -2 1886.50 130.659   2
  -6   2  -2 1995.87 121.214   4
  -6   2  -1 9630.55 256.216   6
  -6  -2  -1 9478.41 188.295   4
  -6   2  -1 9178.86 259.923   2
  -6  -2  -1 9581.65 278.235   2
  -6   2  -1 9366.15 241.770   4
  -6   2   0 634.073 66.3129   6
  -6  -2   0 767.128 44.2330   4
  -6   2   0 587.692 67.1287   2
  -6  -2   0 919.594 86.5087   2
  -6   2   0 677.770 62.5996   4
  -6   2   1 11527.2 277.484   6
  -6   2   1 11076.4 233.987   4
  -6   2   1 10823.9 259.256   2
  -6  -2   1 10791.9 279.081   2
  -6   2   2 225.027 39.6389   2
  -6  -2   2 235.560 37.8995   2
  -6   2   2 194.117 30.2900   4
  -6  -2   3 1493.77 103.139   2
  -6   2   3 1442.52 82.9821   1
  -6   2   3 1627.64 93.7585   2
  -6   2   4 116.566 24.9105   1
  -6  -2   4 143.317 35.9988   2
  -6  -2   4 103.715 13.5601   4
  -6   2   4 117.325 23.2185   2
  -6  -2   5 6401.57 131.199   4
  -6  -2   5 6604.66 212.699   6
  -6   2   5 6231.06 185.656   5
  -6   2   5 6370.55 183.489   2
  -6  -2   5 6417.56 216.154   2
  -6   2   5 6270.69 193.094   1
  -6   2   6 324.868 47.1216   1
  -6  -2   6 415.081 41.3396   4
  -6  -2   6 409.545 53.6440   6
  -6   2   6 282.279 39.9871   5
  -6   2   6 260.132 39.4796   2
  -6  -2   6 370.734 52.9143   2
  -6  -2   7 9522.94 219.776   4
  -6   2   7 9491.60 269.812   1
  -6  -2   7 9634.13 264.005   6
  -6   2   7 9251.54 234.719   2
  -6   2   7 9142.98 219.470   5
  -6   2   8 116.971 32.8486   1
  -6  -2   8 73.0057 24.3555   4
  -6   2   8 137.645 26.9010   5
  -6  -2   8 58.2854 11.4343   5
  -6  -2   8 71.0188 27.7073   6
  -6   2   9 63.1785 21.2895   5
  -6   2   9 57.5819 25.7186   6
  -6   2   9 35.1800 24.4976   4
  -6   2   9 36.5514 18.5798   1
  -6  -2   9 6.95097 12.7429   4
  -6  -2   9 31.6808 19.5059   6
  -6   2  10 246.545 36.0231   5
  -6   2  10 215.602 46.5722   4
  -6  -2  10 178.172 40.2318   4
  -6  -2  10 221.420 44.4735   6
  -6   2  10 223.318 48.4750   6
  -6   2  10 243.576 51.2687   1
  -6  -2  11 871.779 94.9068   4
  -6  -2  11 926.371 92.0587   6
  -6   2  11 888.989 68.3595   5
  -6   2  11 847.880 98.1650   4
  -6  -2  12 42.1499 17.0185   6
  -6   2  12 57.3999 25.1149   4
  -6  -2  12 26.5065 24.6721   4
  -6   2  12 73.4423 22.8481   5
  -6  -2  13 3963.11 225.679   4
  -6   2  13 4338.36 155.189   5
  -6  -2  13 4169.92 206.225   6
  -6   2  13 4325.21 242.796   4
  -6   2  14-14.3450 27.4463   4
  -6  -2  14-0.53562 24.3310   4
  -6   2  14 15.9020 11.0191   5
  -6   2  15 551.005 96.1121   4
  -6  -2  15 356.916 74.8347   4
  -6   2  16 23.1195 22.3974   4
  -6  -2  16-29.1309 29.8979   4
  -6   2  17 158.323 55.1051   4
  -6  -2  17 179.912 62.0328   4
  -6  -2  18 234.489 73.3135   4
  -6   2  18 82.4802 47.5785   4
  -6  -2  19 477.501 104.131   4
  -6   2  19 428.217 104.510   4
  -6   2  20-4.02923 35.6739   4
  -6  -2  20 29.4955 31.0580   4
  -6   2  21 13.7606 29.3149   4
  -6  -2  21 27.9414 45.2591   4
  -6  -2  22-49.2227 56.8399   4
  -6   2  22 63.7803 45.5356   4
  -6  -2  23 33.9172 60.9800   4
  -6   2  23 91.0037 59.3855   4
  -6   4 -20 71.7150 34.7058   1
  -6   4 -19 2.50683 32.3846   1
  -6  -4 -18 8.79281 42.2840   1
  -6   4 -18-41.7506 50.9499   1
  -6   4 -17 1.48563 22.9494   1
  -6  -4 -17 75.3471 47.1233   1
  -6  -4 -16-11.7551 37.5527   1
  -6   4 -16 0.16161 30.4622   1
  -6   4 -15 43.4757 35.3718   1
  -6  -4 -15 3.30270 28.9956   1
  -6  -4 -14 168.849 68.3644   1
  -6   4 -14 205.528 65.0501   1
  -6   4 -13 0.82488 26.2600   1
  -6  -4 -13-10.5331 27.7686   1
  -6  -4 -12 684.263 118.869   1
  -6   4 -12 477.328 87.5732   1
  -6  -4 -11 103.053 49.8040   1
  -6   4 -11 185.596 52.7935   1
  -6  -4 -10 257.238 71.6848   1
  -6   4 -10 214.391 56.8842   1
  -6  -4 -10 234.123 36.5152   3
  -6  -4  -9 127.325 59.7668   1
  -6  -4  -9-34.2400 47.0444   2
  -6  -4  -9 38.9236 17.3228   3
  -6   4  -9 63.5750 31.1997   1
  -6   4  -8 1562.10 126.033   1
  -6  -4  -8 1422.17 97.1834   3
  -6  -4  -8 1460.43 142.413   2
  -6   4  -7 67.7819 24.6389   1
  -6  -4  -7 24.4330 26.0284   2
  -6  -4  -7 95.9966 29.2097   3
  -6   4  -6 3302.63 162.763   1
  -6  -4  -6 3667.35 207.839   2
  -6   4  -5 56.4551 29.5531   4
  -6   4  -5 38.0543 18.6785   1
  -6  -4  -5 56.1800 22.6179   2
  -6   4  -4 2012.20 146.202   4
  -6   4  -4 1800.83 103.340   1
  -6  -4  -4 1973.23 141.877   2
  -6   4  -3 190.699 43.5566   4
  -6  -4  -3 118.945 40.6283   2
  -6   4  -3 172.636 30.4930   1
  -6   4  -3 129.493 28.2023   2
  -6   4  -2 1340.67 104.829   2
  -6  -4  -2 1376.15 115.139   2
  -6   4  -2 1469.31 99.3610   6
  -6   4  -2 1484.67 113.432   4
  -6   4  -1 76.7126 30.9647   4
  -6  -4  -1 60.2914 29.8568   2
  -6   4  -1 68.8756 23.3775   6
  -6   4  -1 46.7093 18.9886   2
  -6   4   0 4982.82 181.877   6
  -6  -4   0 4599.85 192.424   5
  -6   4   0 4875.28 178.295   2
  -6   4   0 4766.90 187.804   4
  -6  -4   0 4294.72 191.531   2
  -6   4   1 1.65990 10.4751   6
  -6  -4   1-32.2346 26.4587   2
  -6   4   1-35.1786 27.5493   2
  -6   4   1-14.9392 18.4305   4
  -6  -4   1-3.53292 15.4577   5
  -6  -4   2 2013.19 126.118   2
  -6  -4   2 2060.57 116.884   5
  -6   4   2 2420.36 125.684   4
  -6   4   2 2411.36 112.593   2
  -6   4   2 2360.72 128.456   6
  -6   4   2 2337.12 88.1214   1
  -6   4   2 2228.22 133.976   5
  -6  -4   3 102.612 34.3899   2
  -6   4   3 65.6210 16.0078   1
  -6   4   3 48.1447 18.9327   6
  -6  -4   3 66.8570 22.7397   5
  -6   4   3 35.2816 18.7691   2
  -6   4   3 70.0068 23.0488   5
  -6  -4   3 136.743 36.8147   6
  -6  -4   4 6697.20 186.660   5
  -6   4   4 6268.08 170.880   1
  -6  -4   4 6520.64 229.991   2
  -6   4   4 6179.80 161.667   2
  -6  -4   4 6777.01 219.873   6
  -6   4   4 6346.00 216.492   5
  -6   4   5 1122.48 69.0564   2
  -6  -4   5 1441.03 102.576   6
  -6  -4   5 1457.59 110.087   2
  -6   4   5 1206.42 93.3973   5
  -6  -4   5 1451.64 63.6781   4
  -6   4   5 1174.34 81.4658   1
  -6  -4   5 1442.73 81.7465   5
  -6  -4   6 5700.88 223.944   2
  -6   4   6 5758.30 195.070   1
  -6  -4   6 5888.71 154.869   4
  -6   4   6 5603.83 158.092   2
  -6  -4   6 5677.33 149.200   5
  -6  -4   6 6050.48 207.769   6
  -6   4   6 5616.79 200.964   5
  -6   4   7 55.0852 21.7476   1
  -6  -4   7 25.2909 17.6382   6
  -6   4   7 58.7569 27.1647   5
  -6  -4   7 5.69877 11.9506   4
  -6   4   7 47.5518 14.3801   2
  -6  -4   7 13.7214 9.61137   5
  -6  -4   8 664.017 71.1030   6
  -6   4   8 689.214 79.0913   1
  -6   4   8 750.907 74.2108   5
  -6  -4   8 582.575 35.6839   5
  -6  -4   8 707.865 69.4329   4
  -6  -4   9-0.27348 23.6874   4
  -6  -4   9 4.55880 16.4626   6
  -6   4   9 24.4885 15.2858   5
  -6   4   9 24.5783 19.4194   1
  -6   4  10 135.098 36.2360   1
  -6  -4  10 193.909 43.9115   4
  -6  -4  10 224.919 42.3482   6
  -6   4  10 179.449 38.8812   5
  -6  -4  11 145.174 37.5075   4
  -6   4  11 192.850 50.4830   4
  -6  -4  11 205.167 40.5764   6
  -6   4  11 202.761 41.9520   5
  -6   4  12 2781.54 191.307   4
  -6  -4  12 2911.94 185.673   4
  -6   4  12 2745.68 148.415   5
  -6  -4  12 3034.48 162.737   6
  -6  -4  13 8.05562 24.9672   4
  -6  -4  13-7.07327 14.9427   6
  -6   4  13 33.0894 28.0637   4
  -6   4  13 21.5275 19.7927   5
  -6  -4  14 1157.53 131.519   4
  -6  -4  14 1141.33 106.852   6
  -6   4  14 1012.70 93.9548   5
  -6   4  14 1079.28 131.633   4
  -6  -4  14 1022.14 88.8570   3
  -6   4  15 17.4540 18.3602   5
  -6  -4  15 20.7094 21.7966   4
  -6  -4  15 12.2697 19.8691   6
  -6   4  15 29.8720 28.4544   4
  -6  -4  15-25.4533 20.7236   3
  -6   4  16-0.63163 17.5453   5
  -6  -4  16-36.2550 45.1934   4
  -6   4  16 1.75754 36.1783   4
  -6  -4  16-37.0162 25.2909   3
  -6   4  17 80.9055 27.6342   5
  -6  -4  17 89.3707 48.6974   4
  -6   4  17 21.5816 26.7496   4
  -6  -4  18 618.985 116.075   4
  -6   4  18 902.317 143.181   4
  -6  -4  19 69.7952 32.7130   4
  -6   4  19 63.3684 48.5497   4
  -6  -4  20 167.542 60.4201   4
  -6   4  20 262.957 85.1319   4
  -6   4  21 36.9451 45.0172   4
  -6  -4  21 37.5705 46.0505   4
  -6  -4  22-80.7681 41.7106   4
  -6   4  22 31.6332 41.4536   4
  -6   4  23-48.1113 37.7954   4
  -6  -4  23 78.6887 71.6887   4
  -6   6 -18 32.2181 35.6293   1
  -6  -6 -17 2.53309 31.5147   1
  -6   6 -17 10.5636 36.1686   1
  -6  -6 -16-25.6001 45.5415   1
  -6   6 -16 41.6252 40.0279   1
  -6  -6 -15 25.4767 37.4529   1
  -6   6 -15 57.9039 42.4353   1
  -6   6 -14-32.6543 33.1795   1
  -6  -6 -14 87.8214 55.8454   1
  -6  -6 -13 202.018 70.9039   1
  -6   6 -13 271.182 65.2779   1
  -6   6 -12 166.770 52.9991   1
  -6   6 -12 117.868 29.6707   3
  -6  -6 -12 126.463 62.6863   1
  -6   6 -11 399.628 72.3665   1
  -6  -6 -11 443.888 96.0285   1
  -6  -6 -10 29.4581 33.0699   1
  -6  -6 -10 28.3971 15.5723   3
  -6   6 -10 6.46019 18.7222   1
  -6   6  -9 90.5424 29.6881   1
  -6  -6  -9 49.8552 34.6494   2
  -6  -6  -9 134.136 31.9425   3
  -6   6  -8 27.4024 18.9627   1
  -6  -6  -8 5.48284 13.7064   3
  -6  -6  -8-23.6471 32.3637   2
  -6   6  -7 2042.33 126.978   1
  -6  -6  -7 2021.40 160.159   2
  -6  -6  -7 2146.52 134.186   3
  -6   6  -6 227.392 40.9671   1
  -6  -6  -6 316.776 53.9697   3
  -6  -6  -6 397.058 74.2594   2
  -6   6  -5 1261.22 83.6105   1
  -6  -6  -5 1148.89 99.4090   3
  -6  -6  -5 1192.64 116.439   2
  -6  -6  -4 17.7580 27.8562   2
  -6  -6  -4 16.1219 17.1113   3
  -6   6  -4 4.99011 9.17900   1
  -6   6  -3 762.211 71.9975   6
  -6  -6  -3 889.831 87.0262   3
  -6  -6  -3 988.198 103.438   2
  -6   6  -3 867.790 99.7803   4
  -6   6  -3 740.531 50.1617   1
  -6   6  -2 23.3909 23.7175   4
  -6  -6  -2 33.5907 22.7387   2
  -6   6  -2 15.3450 14.1999   6
  -6   6  -2-13.9639 27.7775   5
  -6   6  -2 18.2333 8.94660   1
  -6   6  -1 6956.12 215.965   6
  -6  -6  -1 7101.21 262.749   5
  -6  -6  -1 6963.64 252.899   2
  -6   6  -1 6817.23 268.948   5
  -6   6  -1 7066.13 265.018   4
  -6   6   0 1433.50 99.0107   6
  -6   6   0 1421.40 119.643   5
  -6  -6   0 1379.32 112.800   5
  -6   6   0 1566.75 120.282   4
  -6  -6   0 1201.08 106.332   2
  -6  -6   1 5905.41 227.754   2
  -6   6   1 6083.51 181.788   2
  -6   6   1 6293.20 211.754   6
  -6  -6   1 6122.20 226.471   5
  -6   6   1 6192.94 245.912   5
  -6   6   1 6706.66 245.234   4
  -6   6   2 280.633 46.7094   6
  -6  -6   2 236.127 44.3048   5
  -6  -6   2 153.017 24.9307   2
  -6   6   2 205.938 22.1712   1
  -6   6   2 200.496 46.2912   5
  -6   6   2 244.763 33.9862   2
  -6   6   2 250.218 49.2257   4
  -6  -6   3 90.7302 25.3500   5
  -6   6   3 85.3913 24.8218   2
  -6  -6   3 95.4780 34.6050   2
  -6   6   3 23.1568 17.3802   5
  -6   6   3 28.0757 12.7601   1
  -6   6   3 41.7265 23.6473   6
  -6  -6   4 289.345 53.6488   2
  -6   6   4 289.715 31.3965   2
  -6   6   4 339.486 54.6611   6
  -6  -6   4 306.632 44.5973   5
  -6   6   4 295.937 54.3920   5
  -6   6   4 287.168 35.2808   1
  -6  -6   5 7503.31 208.801   5
  -6  -6   5 7478.32 264.921   2
  -6   6   5 8203.12 269.062   6
  -6   6   5 7590.28 263.474   5
  -6   6   5 7389.30 148.892   2
  -6   6   5 7541.25 200.466   1
  -6   6   6 89.6508 17.0389   2
  -6   6   6 117.420 37.8893   6
  -6  -6   6 99.8426 24.3554   6
  -6  -6   6 104.867 35.4030   2
  -6  -6   6 109.753 25.1072   5
  -6   6   6 88.9061 27.0002   5
  -6   6   6 101.910 26.7685   1
  -6  -6   6 134.372 27.3987   4
  -6  -6   6 128.975 37.7499   1
  -6  -6   7 3989.66 170.295   6
  -6  -6   7 4013.95 202.512   1
  -6  -6   7 3925.90 155.700   4
  -6  -6   7 3996.69 134.512   5
  -6   6   7 4228.98 117.990   2
  -6   6   7 4068.54 193.766   5
  -6   6   7 4465.98 182.618   1
  -6  -6   8 40.2082 17.1820   4
  -6   6   8 2.37379 20.3235   5
  -6  -6   8 45.9701 14.4194   5
  -6  -6   8 71.0058 27.0782   6
  -6   6   8 17.5344 12.7594   2
  -6   6   8 3.92051 14.3609   1
  -6  -6   9 82.6886 33.7039   4
  -6   6   9 59.5167 25.2055   5
  -6   6   9 97.4105 21.3396   2
  -6   6   9 120.032 32.4259   1
  -6  -6   9 25.1027 9.85888   5
  -6  -6   9 38.1981 20.2772   6
  -6  -6  10 23.7955 22.7291   4
  -6  -6  10 21.7422 18.3490   3
  -6  -6  10 15.2408 11.4553   6
  -6   6  10 21.1764 19.9250   5
  -6   6  10 30.6925 24.6084   1
  -6  -6  11 1503.81 108.116   6
  -6  -6  11 1686.72 137.943   4
  -6   6  11 1519.71 122.830   5
  -6  -6  11 1515.17 119.148   3
  -6   6  12 167.737 49.9488   4
  -6   6  12 178.201 45.0071   5
  -6  -6  12 244.465 49.2041   3
  -6  -6  12 246.130 61.0045   4
  -6  -6  12 249.410 46.5486   6
  -6   6  13 1206.29 138.060   4
  -6  -6  13 1261.71 103.674   6
  -6  -6  13 1274.68 109.274   3
  -6   6  13 1340.20 119.581   5
  -6  -6  13 1238.90 135.175   4
  -6   6  14-11.2182 20.2369   5
  -6  -6  14-7.57077 21.1012   4
  -6  -6  14 15.4044 19.6161   6
  -6   6  14 50.8754 35.7385   4
  -6  -6  14 7.59455 13.2432   3
  -6  -6  15 196.544 60.5469   4
  -6  -6  15 156.169 42.2905   6
  -6   6  15 253.561 67.5834   4
  -6   6  15 268.983 58.3445   5
  -6  -6  15 211.692 46.2016   3
  -6   6  16 509.941 77.7911   5
  -6  -6  16 274.433 72.2617   4
  -6   6  16 402.956 89.6937   4
  -6   6  17 154.022 49.1708   5
  -6  -6  17 185.758 61.6160   4
  -6   6  17 180.158 62.3820   4
  -6  -6  18 15.2713 28.1908   4
  -6   6  18 120.663 65.8687   4
  -6   6  18 154.003 45.3963   5
  -6  -6  19 576.387 119.340   4
  -6   6  19 589.970 122.663   4
  -6  -6  20-29.1167 42.0575   4
  -6   6  20 4.93336 50.9739   4
  -6  -6  21 13.7541 29.4301   4
  -6   6  21 270.527 94.8221   4
  -6  -6  22 121.012 66.9506   4
  -6   6  22 105.964 75.5515   4
  -6  -6  23 26.6547 37.1980   4
  -6  -8 -17-33.0019 43.2307   1
  -6  -8 -16 6.63007 34.4104   1
  -6   8 -16 2.17391 20.8284   5
  -6   8 -15 15.1987 27.5613   1
  -6  -8 -15-26.9503 43.2339   1
  -6   8 -15 25.3565 23.4180   5
  -6  -8 -14 136.653 62.4953   1
  -6   8 -14 116.178 44.3684   5
  -6   8 -14 147.954 56.7068   1
  -6   8 -13-14.6408 31.4404   1
  -6  -8 -13 56.4006 46.0533   1
  -6   8 -13 18.2719 24.8126   5
  -6   8 -12 191.590 42.5072   3
  -6   8 -12 221.044 54.2762   1
  -6  -8 -12 165.391 72.7020   1
  -6   8 -12 179.043 55.8560   5
  -6  -8 -11 62.9669 55.1677   1
  -6   8 -11 68.9358 29.5023   1
  -6   8 -11 48.5409 21.5968   3
  -6   8 -11 91.5747 45.1324   5
  -6  -8 -10-66.2632 62.0880   2
  -6  -8 -10 18.6581 37.4749   1
  -6   8 -10 9.33896 15.1255   1
  -6   8 -10 39.6177 35.4779   5
  -6  -8  -9 28.7216 21.6695   3
  -6   8  -9 25.5295 14.4453   1
  -6  -8  -9-25.2640 42.4270   2
  -6   8  -9 11.1212 21.7261   5
  -6  -8  -8 804.545 108.360   2
  -6  -8  -8 880.567 95.7043   3
  -6   8  -8 828.288 114.869   5
  -6   8  -8 884.210 84.1609   1
  -6   8  -7 115.217 30.5747   1
  -6   8  -7 125.927 48.6337   5
  -6  -8  -7 112.785 44.2238   2
  -6  -8  -6 1666.17 148.725   2
  -6   8  -6 1883.82 164.870   5
  -6   8  -6 1976.18 103.369   1
  -6   8  -5 529.106 86.6606   5
  -6   8  -5 558.228 48.6886   1
  -6  -8  -5 510.462 79.4584   2
  -6  -8  -4 218.266 56.7560   2
  -6   8  -4 356.656 66.9291   5
  -6   8  -4 306.711 28.0656   1
  -6  -8  -3 51.2225 32.7101   2
  -6   8  -3 35.7955 16.7611   6
  -6   8  -3 7.96225 20.9392   5
  -6   8  -2 1487.17 137.795   5
  -6  -8  -2 2051.69 147.670   2
  -6   8  -2 1484.06 100.541   6
  -6   8  -1 2110.36 121.672   6
  -6  -8  -1 2356.26 155.658   2
  -6   8  -1 2329.45 168.258   5
  -6  -8   0 4230.71 205.497   2
  -6   8   0 4311.70 226.597   5
  -6   8   0 4274.33 176.753   6
  -6  -8   0 4399.73 217.183   5
  -6  -8   1 1091.31 103.134   2
  -6  -8   1 1186.15 110.682   5
  -6   8   1 924.073 105.213   5
  -6   8   1 1012.84 89.4120   6
  -6  -8   2 703.524 83.7745   2
  -6   8   2 1066.40 93.6531   6
  -6  -8   2 869.914 92.5050   5
  -6   8   2 950.017 104.709   5
  -6   8   2 1032.32 106.984   4
  -6  -8   3 94.3909 33.7574   5
  -6  -8   3 111.457 37.6260   2
  -6   8   3 170.364 50.1423   5
  -6   8   3 148.001 36.4188   6
  -6  -8   4 593.865 70.0574   5
  -6   8   4 512.459 79.3691   5
  -6  -8   4 669.731 85.1650   2
  -6   8   4 580.265 76.1944   6
  -6  -8   5 1370.15 102.861   5
  -6   8   5 1413.31 118.200   6
  -6  -8   5 1335.42 120.131   2
  -6   8   5 1254.32 119.440   5
  -6  -8   6 4081.00 171.541   5
  -6  -8   6 3930.97 210.625   2
  -6   8   6 3957.69 212.873   5
  -6  -8   7 705.408 67.3190   5
  -6   8   7 605.694 83.5792   5
  -6   8   7 645.281 70.8043   1
  -6  -8   7 662.543 89.5168   2
  -6  -8   7 718.329 74.6318   4
  -6   8   8 1108.47 99.4102   1
  -6   8   8 1056.03 111.727   5
  -6  -8   8 998.431 75.5784   5
  -6   8   8 782.310 34.5553   2
  -6  -8   8 1000.11 93.2290   4
  -6   8   9 22.0886 15.5073   1
  -6   8   9 18.2696 9.13284   2
  -6   8   9-4.89909 21.6425   5
  -6   8   9 11.7376 6.77412   2
  -6  -8   9 43.8536 15.1036   5
  -6  -8   9 6.56592 21.4919   4
  -6  -8  10 128.516 35.8264   4
  -6  -8  10 124.493 21.5442   5
  -6   8  10 63.6910 16.1117   2
  -6  -8  10 148.615 31.9820   6
  -6   8  10 127.267 44.3153   5
  -6   8  10 58.7995 13.8842   2
  -6  -8  11 230.404 53.0206   4
  -6   8  11 350.881 68.8941   5
  -6   8  11 276.465 34.7060   2
  -6  -8  11 282.986 46.4305   6
  -6  -8  12 1438.98 101.582   6
  -6   8  12 1268.08 127.074   5
  -6   8  12 1208.08 82.8620   2
  -6  -8  12 1422.92 140.045   4
  -6  -8  13 473.167 84.5719   4
  -6  -8  13 445.011 58.1105   6
  -6   8  13 319.346 44.7695   2
  -6   8  13 424.179 77.7312   5
  -6  -8  14 855.478 81.5714   6
  -6   8  14 1033.46 138.950   4
  -6   8  14 939.392 113.505   5
  -6   8  14 921.934 87.7574   2
  -6  -8  14 914.255 127.123   4
  -6  -8  15 38.9024 50.8619   4
  -6   8  15 12.3982 29.6443   4
  -6   8  15-38.8909 36.1505   5
  -6  -8  16 31.9052 42.1355   4
  -6   8  16 26.7216 25.3272   5
  -6   8  16 6.68373 26.2607   4
  -6   8  17 170.943 70.6999   4
  -6  -8  17 184.148 63.9638   4
  -6   8  17 173.930 52.6801   5
  -6   8  18 188.229 56.8245   5
  -6   8  18 239.535 78.4093   4
  -6  -8  18 264.693 80.0656   4
  -6  -8  19 32.9902 45.8782   4
  -6   8  19 9.84270 23.2539   5
  -6   8  19 35.8966 52.1268   4
  -6  -8  20 226.005 84.8653   4
  -6   8  20 160.428 78.3481   4
  -6  -8  21-14.8450 35.3989   4
  -6   8  21 40.0079 44.3408   4
  -6  -8  22-32.0039 42.8020   4
  -6 -10 -16-20.2128 42.6100   1
  -6 -10 -15 57.2559 41.6431   1
  -6  10 -15-0.07641 24.7039   5
  -6 -10 -14 11.2159 36.5138   1
  -6  10 -14-18.2200 28.4540   5
  -6 -10 -13 160.081 68.2399   1
  -6  10 -13 247.555 68.7480   5
  -6  10 -12 165.696 46.1966   3
  -6  10 -12 188.044 64.1020   5
  -6 -10 -12 164.506 72.0437   1
  -6  10 -11 40.2240 31.3614   1
  -6  10 -11 50.1095 29.7094   3
  -6 -10 -11 73.9607 52.0416   1
  -6  10 -11 82.8175 48.9949   5
  -6  10 -10 15.0694 15.8110   1
  -6  10 -10-6.35031 18.6434   3
  -6 -10 -10 28.3506 29.4019   1
  -6  10 -10 34.5575 29.1969   5
  -6  10  -9 17.3331 15.7665   1
  -6 -10  -9-29.6856 42.0986   2
  -6  10  -9 14.2841 25.1549   5
  -6  10  -8-2.05397 10.6922   1
  -6  10  -8-14.2769 32.5114   5
  -6 -10  -8-38.9718 37.3572   2
  -6  10  -7 595.228 100.078   5
  -6 -10  -7 612.512 97.6327   2
  -6  10  -7 579.380 54.0057   1
  -6 -10  -6 662.244 91.3244   2
  -6  10  -6 812.535 114.133   5
  -6  10  -5 624.309 100.107   5
  -6 -10  -5 554.302 85.9662   2
  -6 -10  -4 316.880 68.3843   2
  -6  10  -4 319.520 42.8023   6
  -6  10  -4 358.632 76.3618   5
  -6 -10  -3 200.030 54.2611   2
  -6  10  -3 180.907 35.4639   6
  -6  10  -3 160.413 55.5315   5
  -6  10  -2 7.38405 11.1872   6
  -6 -10  -2 32.0763 32.7016   2
  -6  10  -2 9.15780 28.7977   5
  -6  10  -1 2245.05 129.020   6
  -6  10  -1 2308.77 180.086   5
  -6 -10  -1 2423.45 165.203   2
  -6 -10   0 1362.17 122.308   2
  -6  10   0 1334.66 102.765   6
  -6  10   0 1403.80 140.711   5
  -6 -10   1 1781.59 140.626   2
  -6  10   1 2204.36 136.875   6
  -6  10   1 2260.00 176.888   5
  -6  10   2 94.9485 34.1565   6
  -6  10   2 69.4870 33.7914   5
  -6 -10   2 14.3036 32.3333   2
  -6 -10   3 43.6829 31.9299   2
  -6  10   3 62.1277 22.8042   6
  -6  10   3 19.7967 21.2309   5
  -6 -10   3 31.0634 21.8474   5
  -6 -10   4 290.168 58.3154   2
  -6  10   4 223.958 50.8673   6
  -6  10   4 225.409 56.7791   5
  -6 -10   4 310.734 56.2923   5
  -6 -10   5 494.909 80.0104   2
  -6 -10   5 585.415 76.1993   5
  -6  10   5 555.708 89.1114   5
  -6 -10   6 713.913 93.3027   2
  -6  10   6 451.768 79.8964   5
  -6 -10   6 681.160 79.5468   5
  -6 -10   7 904.871 89.0457   5
  -6 -10   7 815.708 104.645   2
  -6  10   7 1002.94 116.154   5
  -6 -10   8 149.343 41.7628   4
  -6 -10   8 127.026 30.2558   5
  -6  10   8 14.5656 22.3927   5
  -6  10   9 396.250 74.9521   5
  -6 -10   9 201.818 39.8206   5
  -6 -10   9 236.434 55.8534   4
  -6 -10  10 158.354 49.3573   4
  -6  10  10 205.664 53.1308   5
  -6 -10  10 134.314 29.8793   5
  -6  10  11 152.591 47.9677   5
  -6 -10  11 301.242 64.3098   4
  -6  10  12 552.015 41.2072   2
  -6  10  12 690.563 104.948   5
  -6  10  12 566.826 43.9174   2
  -6 -10  12 849.795 112.875   4
  -6  10  13 390.435 78.1039   5
  -6 -10  13 470.793 89.2284   4
  -6 -10  14 331.346 78.2114   4
  -6  10  14 192.243 60.5800   5
  -6 -10  15 37.1141 27.3853   4
  -6  10  15 87.5735 50.4935   4
  -6  10  15 28.6729 25.1760   5
  -6  10  16 131.628 51.4175   5
  -6 -10  16 120.576 48.1062   4
  -6  10  16 108.206 49.8699   4
  -6 -10  17 9.75865 48.5719   4
  -6  10  17 108.783 41.1798   3
  -6  10  17 158.315 53.4737   5
  -6  10  17 110.816 56.5049   4
  -6 -10  18-11.0885 33.8101   4
  -6  10  18 130.116 63.7877   4
  -6  10  18 89.6538 43.3241   5
  -6 -10  19 191.249 65.3372   4
  -6  10  19 241.404 88.5229   4
  -6  10  19 234.435 68.8838   5
  -6  10  20 90.6773 63.8492   4
  -6 -10  20-41.3596 53.2466   4
  -6  10  20 28.9568 27.3443   5
  -6 -10  21 33.9948 40.4505   4
  -6 -10  22-97.2754 62.9912   4
  -6 -12 -14 48.7067 39.7185   1
  -6  12 -14 92.6283 48.5006   5
  -6 -12 -13-31.6830 54.9552   1
  -6  12 -13-2.74676 34.9305   5
  -6  12 -12 156.991 58.1691   5
  -6 -12 -12 131.288 71.8207   1
  -6  12 -11 181.354 52.5383   3
  -6  12 -11 226.478 70.0230   5
  -6 -12 -11 256.881 85.9201   1
  -6  12 -10 21.9365 27.6922   3
  -6 -12 -10-52.2838 49.5974   2
  -6  12 -10 4.21203 32.8617   5
  -6 -12  -9 22.2702 26.3178   2
  -6  12  -9 69.3313 44.1216   5
  -6  12  -9 55.6278 34.0273   3
  -6  12  -8 99.3761 45.1876   3
  -6  12  -8 108.805 46.3115   5
  -6 -12  -8 197.608 59.6889   2
  -6  12  -7 161.161 59.6019   5
  -6 -12  -7 124.564 45.5220   2
  -6 -12  -6 461.612 77.4384   2
  -6  12  -6 638.374 108.864   5
  -6 -12  -5 194.533 57.4839   2
  -6  12  -5 210.984 60.5961   5
  -6 -12  -4 103.344 44.9741   2
  -6  12  -4 70.0080 23.6790   6
  -6  12  -4 61.7517 40.2110   5
  -6 -12  -3 24.3683 29.2359   2
  -6  12  -3 2.56809 9.94132   6
  -6  12  -3-21.4543 28.4992   5
  -6 -12  -2 169.687 48.6550   2
  -6  12  -2 221.551 39.7848   6
  -6  12  -2 203.045 63.0404   5
  -6  12  -1 372.996 53.9291   6
  -6  12  -1 360.058 77.0519   5
  -6 -12  -1 441.836 80.2012   2
  -6  12   0 1864.64 174.316   5
  -6  12   0 1805.77 125.314   6
  -6 -12   0 1688.71 145.482   2
  -6  12   1 333.963 57.0229   6
  -6 -12   1 308.345 58.7900   2
  -6  12   1 384.153 81.0645   5
  -6 -12   2-14.9399 39.3810   2
  -6  12   2 133.167 38.0466   6
  -6  12   2 90.6803 33.3992   5
  -6 -12   3 133.064 39.6440   2
  -6  12   3 94.5017 45.7796   5
  -6 -12   4 196.246 51.3535   2
  -6  12   4 121.917 40.6399   5
  -6 -12   5 501.300 83.7493   2
  -6  12   5 486.833 91.9494   5
  -6 -12   6 1186.81 128.341   2
  -6  12   6 1263.26 141.888   5
  -6 -12   7 362.861 73.2135   2
  -6  12   7 314.731 76.0420   5
  -6 -12   7 307.540 58.5440   5
  -6 -12   8 729.692 87.2577   5
  -6  12   8 837.082 121.034   5
  -6 -12   8 763.525 107.265   2
  -6 -12   9 3.52834 15.2052   5
  -6  12   9 13.5128 30.5169   5
  -6 -12  10 20.3573 14.6089   5
  -6 -12  10-8.74122 27.0208   4
  -6  12  10 31.7267 28.1430   5
  -6  12  11 282.320 70.0574   5
  -6 -12  11 434.063 82.2822   4
  -6  12  12 324.268 77.9862   5
  -6 -12  12 369.846 79.5530   4
  -6  12  13 70.0365 37.2134   5
  -6 -12  13 112.861 51.0792   4
  -6  12  14 485.875 97.9242   5
  -6 -12  14 365.048 86.8490   4
  -6  12  15 21.2034 28.4823   5
  -6 -12  15 80.2230 47.6068   4
  -6  12  16 43.1852 39.7001   4
  -6  12  16-25.2146 38.5800   5
  -6  12  16 25.3675 32.7926   3
  -6 -12  16 59.2172 51.5064   4
  -6  12  17 232.426 80.6692   4
  -6  12  17 187.877 53.6873   3
  -6  12  17 173.903 68.8719   5
  -6 -12  17 170.261 67.6959   4
  -6  12  18 1.37541 26.1030   4
  -6  12  18 53.2370 42.1849   5
  -6 -12  18 40.7900 46.4152   4
  -6  12  19 122.040 69.7484   4
  -6  12  19 115.005 58.0496   5
  -6 -12  19 140.925 70.3892   4
  -6  12  20 166.410 63.2841   5
  -6 -12  20 249.479 79.3694   4
  -6 -12  21-58.6767 51.6332   4
  -6 -14 -13 12.9270 42.1298   1
  -6  14 -13 24.9073 31.7183   5
  -6  14 -12 33.0020 35.2456   5
  -6 -14 -12 114.939 69.7039   1
  -6 -14 -11-23.9847 58.2152   1
  -6  14 -11 112.792 53.8975   5
  -6  14 -11 3.49780 21.9821   3
  -6 -14 -10 111.684 64.6581   1
  -6 -14 -10-9.02982 29.8656   2
  -6  14 -10 63.9263 38.7542   3
  -6  14 -10 120.369 53.2151   5
  -6  14  -9 99.0321 40.3285   3
  -6 -14  -9 33.8475 33.4268   2
  -6  14  -9 123.007 52.0285   5
  -6  14  -8 91.8958 43.1805   3
  -6  14  -8 106.556 49.9744   5
  -6 -14  -8 111.590 46.8570   2
  -6  14  -7 387.972 85.3440   3
  -6  14  -7 366.426 87.5774   5
  -6 -14  -7 375.821 81.5399   2
  -6  14  -6 419.960 89.8823   5
  -6  14  -6 393.870 88.6910   3
  -6 -14  -6 305.760 69.1074   2
  -6  14  -5 193.677 63.8657   5
  -6 -14  -5 55.7869 30.7819   2
  -6 -14  -4 245.134 68.6285   2
  -6  14  -4 126.246 52.5837   5
  -6 -14  -3 148.441 49.7136   2
  -6  14  -3 36.0642 33.6487   5
  -6  14  -2 131.208 55.8740   5
  -6 -14  -2 24.6652 25.7304   2
  -6  14  -1 524.582 101.014   5
  -6 -14  -1 548.420 92.1143   2
  -6 -14   0 256.382 59.7546   2
  -6  14   0 328.971 82.0658   5
  -6 -14   1 169.031 51.2091   2
  -6  14   1 440.426 94.3112   5
  -6 -14   2 35.8707 20.9832   2
  -6  14   2 113.564 47.9601   5
  -6  14   3-0.85139 28.8550   5
  -6 -14   3-63.7784 40.4038   2
  -6 -14   4 254.403 63.8616   2
  -6  14   4 221.602 66.2719   5
  -6 -14   5 762.581 106.542   2
  -6  14   5 611.332 108.695   5
  -6 -14   6 901.366 118.711   2
  -6  14   6 821.306 126.665   5
  -6  14   7 456.237 94.6689   5
  -6 -14   7 398.936 81.7620   2
  -6  14   8 60.9398 42.3952   5
  -6 -14   8 120.083 42.1083   2
  -6  14   9 38.4690 35.5054   5
  -6 -14   9-0.26726 24.7891   2
  -6  14  10 159.842 60.6088   5
  -6 -14  10 162.123 58.0134   2
  -6  14  11 105.913 50.5223   5
  -6  14  12 296.773 87.7743   5
  -6  14  13 299.398 75.8431   5
  -6  14  13 331.252 79.2737   3
  -6 -14  13 315.250 78.5373   4
  -6  14  14 37.3941 34.7807   3
  -6  14  14 65.5703 47.6475   5
  -6 -14  14 43.4002 37.1967   4
  -6  14  15 247.532 76.9147   5
  -6  14  15 200.131 60.6202   3
  -6 -14  15 199.968 76.4619   4
  -6  14  16 6.56379 31.2641   5
  -6  14  16 11.3205 28.5965   4
  -6  14  16-28.7175 31.8489   3
  -6 -14  16 21.2054 40.5957   4
  -6  14  17 31.7467 40.6248   5
  -6  14  17-4.73275 25.9193   3
  -6  14  17-8.57615 27.1705   4
  -6 -14  17-7.70124 32.7074   4
  -6  14  18 66.4057 23.5759   5
  -6 -14  18 111.435 70.6254   4
  -6  14  19 29.4399 33.8136   5
  -6 -14  19 29.7630 43.3584   4
  -6  14  20 47.8793 41.2117   5
  -6 -14  20 8.44617 42.0851   4
  -6  16 -12 33.1335 30.0302   5
  -6  16 -11-28.9914 30.5858   5
  -6 -16 -11 117.680 72.3858   1
  -6 -16 -10 70.5174 61.0944   1
  -6  16 -10 0.95080 23.7032   3
  -6  16 -10 20.8879 31.7689   5
  -6  16  -9-5.28466 23.4234   5
  -6 -16  -9 51.3637 60.5176   1
  -6  16  -9 21.3127 40.0317   3
  -6  16  -8 67.9911 35.2997   5
  -6  16  -8 16.6356 30.9649   3
  -6 -16  -7 150.849 53.8484   2
  -6  16  -7 170.940 68.3390   5
  -6  16  -7 156.692 61.2546   3
  -6  16  -6 54.2924 48.5094   3
  -6  16  -6 131.249 62.2143   5
  -6 -16  -6 66.1974 31.0687   2
  -6  16  -5 109.854 52.6524   5
  -6  16  -5 172.331 68.0448   3
  -6 -16  -5 110.917 42.2156   2
  -6 -16  -4 50.7800 33.9158   2
  -6  16  -4 16.9796 27.1182   3
  -6  16  -4 31.7146 40.9514   5
  -6 -16  -3 113.017 52.6489   2
  -6  16  -3 53.9967 47.2175   3
  -6  16  -3-49.7225 41.8180   5
  -6 -16  -2 170.957 55.3356   2
  -6  16  -2 72.5531 45.8281   3
  -6  16  -2 86.4726 45.0341   5
  -6  16  -1 528.870 105.876   3
  -6  16  -1 399.010 99.4564   5
  -6 -16  -1 469.508 85.1047   2
  -6 -16   0 190.556 56.2534   2
  -6  16   0 258.491 77.5530   5
  -6  16   1 338.926 89.2982   5
  -6 -16   1 456.616 86.0260   2
  -6 -16   2 28.5770 23.6239   2
  -6  16   2 183.110 71.7726   5
  -6 -16   3-59.9805 45.6734   2
  -6  16   3-2.61238 28.9214   5
  -6 -16   4 53.9340 36.5286   2
  -6  16   4 62.4735 37.5384   5
  -6 -16   5 495.166 92.2227   2
  -6  16   5 416.435 97.6988   5
  -6  16   6 220.495 76.9038   5
  -6 -16   6 295.706 72.3458   2
  -6  16   7 130.530 57.9558   5
  -6 -16   7 243.452 67.3483   2
  -6  16   8 152.786 57.3755   3
  -6 -16   8 39.4490 29.8302   2
  -6  16   8 88.6064 43.7398   5
  -6 -16   9-9.12804 36.5169   2
  -6  16   9 2.88901 37.1040   5
  -6  16   9 54.5139 49.3513   3
  -6 -16  10 33.8074 39.1188   2
  -6  16  10-54.9779 48.3925   5
  -6  16  10 58.4538 38.3424   3
  -6  16  11 180.623 75.0092   3
  -6 -16  11 183.101 62.6366   2
  -6  16  11 119.521 59.2687   5
  -6  16  12 3.62560 27.9601   5
  -6 -16  12 39.0674 42.7836   2
  -6  16  12-24.0156 35.6122   3
  -6  16  13 113.470 55.1512   5
  -6  16  13 87.2529 53.5882   3
  -6  16  14 15.1720 33.2252   5
  -6  16  14 40.1840 41.2183   3
  -6  16  15-8.41075 43.8565   5
  -6  16  15 15.6597 35.5701   3
  -6  16  16 63.9544 51.4917   5
  -6  16  16-15.4391 28.7504   3
  -6 -16  16 52.7988 59.3017   4
  -6  16  17 6.57438 47.2500   5
  -6 -16  17 31.5543 38.9198   4
  -6 -16  18 69.0021 60.0944   4
  -6  16  18-3.30965 41.1493   5
  -6  18 -10 9.25620 27.4095   3
  -6  18 -10-8.91250 29.3571   5
  -6 -18 -10 28.7661 62.0448   1
  -6  18  -9-6.51742 27.4111   3
  -6  18  -9 5.33480 29.1928   5
  -6  18  -8 31.3716 30.9654   3
  -6  18  -8 70.1737 49.5862   5
  -6  18  -7 49.0290 42.1139   3
  -6  18  -7 70.5684 53.7184   5
  -6  18  -6 80.6450 44.4300   3
  -6  18  -6 67.3753 55.5852   5
  -6  18  -5 101.518 64.1032   3
  -6  18  -5 8.29236 32.0908   5
  -6  18  -4 44.2992 41.3777   5
  -6  18  -4 55.5279 43.4525   3
  -6  18  -3 11.5467 29.6062   3
  -6  18  -3 23.3485 42.4718   5
  -6  18  -2 24.3322 35.9821   5
  -6  18  -2 30.7533 42.4489   3
  -6 -18  -1 27.2297 29.1210   2
  -6  18  -1 58.4726 46.6008   3
  -6  18  -1-4.49555 29.5493   5
  -6 -18   0 341.375 77.7514   2
  -6  18   0 377.113 100.117   3
  -6  18   0 404.631 105.492   5
  -6 -18   1 67.3916 45.7522   2
  -6  18   1 49.7064 42.5692   3
  -6  18   1 46.7270 50.6164   5
  -6 -18   2 36.8974 34.6612   2
  -6  18   2 144.568 72.0861   3
  -6  18   2 37.3899 34.6038   5
  -6 -18   3-28.7564 39.1508   2
  -6  18   3 48.6798 38.0908   3
  -6  18   3 87.3263 46.9234   5
  -6 -18   4 14.9885 40.3243   2
  -6  18   4 65.8435 58.3038   5
  -6  18   4 63.1021 40.9140   3
  -6 -18   5 98.3040 38.8881   2
  -6  18   5 51.2790 57.3124   3
  -6  18   5 96.9652 54.1180   5
  -6 -18   6 190.063 68.9888   2
  -6  18   6 229.589 82.1005   5
  -6  18   6 66.9387 50.7880   3
  -6  18   7 47.4054 43.0897   5
  -6  18   7 47.3587 42.6113   3
  -6 -18   7 50.0597 47.9641   2
  -6 -18   8 31.5126 24.3107   2
  -6  18   8 34.7253 35.1825   5
  -6  18   8 50.1473 40.3947   3
  -6  18   9 52.2879 50.8764   5
  -6 -18   9 63.8819 43.5198   2
  -6  18   9 53.5446 54.5985   3
  -6 -18  10-12.2030 31.4539   2
  -6  18  10-18.1480 33.2480   5
  -6  18  11 42.2748 47.8251   5
  -6  18  11-18.1135 29.5300   3
  -6 -18  11 14.7183 25.5547   2
  -6  18  12 109.188 54.6025   3
  -6  18  12 135.020 70.8174   5
  -6 -18  12 96.8302 52.4566   2
  -6  18  13 50.0471 42.0998   5
  -6 -18  13 38.9697 33.6408   2
  -6  18  13 93.9036 59.1304   3
  -6  18  14-52.0576 36.5357   3
  -6 -18  14 21.4128 33.1836   2
  -6  18  14 32.6606 28.3786   5
  -6  18  15 27.1100 38.8058   3
  -6 -18  15 54.8420 61.3066   2
  -6  18  16 50.6170 39.0966   3
  -6  20  -8 2.84773 34.4633   5
  -6  20  -7 140.200 74.7919   5
  -6  20  -7 78.8809 44.2860   3
  -6  20  -6 33.1217 46.5320   5
  -6  20  -6 88.2566 68.4234   3
  -6  20  -5 137.820 77.4780   5
  -6  20  -5 72.9439 54.6314   3
  -6  20  -4 82.9045 62.5389   5
  -6  20  -4-21.1418 32.0865   3
  -6  20  -3-37.3562 46.2992   3
  -6  20  -3-96.6391 58.0505   5
  -6  20  -2-21.3798 34.6196   3
  -6  20  -2-0.32435 38.9859   5
  -6  20  -1 8.33034 36.5530   5
  -6  20  -1 115.578 67.3920   3
  -6  20   0 116.281 63.6929   3
  -6  20   0 88.5141 54.6696   5
  -6  20   1 92.5401 67.6915   3
  -6  20   1 32.4091 35.0708   5
  -6  20   2 37.9713 47.1687   3
  -6  20   2 63.5217 56.0943   5
  -6  20   3 33.5953 52.5888   3
  -6  20   3 67.3004 43.8980   5
  -6  20   4 41.8458 49.2190   3
  -6  20   4 38.8344 56.4829   5
  -6  20   5 165.079 72.8322   5
  -6  20   5 54.1760 46.8813   3
  -6  20   6 135.751 75.4039   3
  -6  20   6 78.4852 58.8820   5
  -6  20   7 155.844 71.4672   3
  -6  20   7 31.5332 33.8772   5
  -6 -20   7 130.670 59.4565   2
  -6  20   8 87.7581 75.8339   5
  -6 -20   8 28.3093 37.3065   2
  -6  20   8 109.079 56.7566   3
  -6  20   9-35.6535 41.0467   3
  -6 -20   9 13.1820 39.1851   2
  -6 -20  10 41.5448 34.7848   2
  -6  20  10 47.6861 30.0666   3
  -6 -20  11 160.185 70.8473   2
  -6 -20  12 3.76087 29.0933   2
  -6 -20  13 15.9599 35.8179   2
  -5   1 -20 46.9773 48.5783   1
  -5   1 -19-49.0701 47.9558   1
  -5  -1 -19-6.67064 47.0835   1
  -5   1 -18 35.9130 44.6413   1
  -5  -1 -18-8.49197 26.3742   1
  -5  -1 -17 47.6412 48.1264   1
  -5   1 -17 78.2391 48.8618   1
  -5   1 -16 80.5566 43.8362   1
  -5  -1 -16 150.697 63.5359   1
  -5   1 -15 303.923 82.6109   1
  -5  -1 -15 408.770 96.8680   1
  -5  -1 -14 180.008 67.5746   1
  -5   1 -14 207.166 64.7349   1
  -5   1 -13 38.9537 35.1444   1
  -5  -1 -13 0.07000 29.4377   1
  -5   1 -12 48.1975 21.1546   1
  -5  -1 -12 45.7522 24.9601   1
  -5   1 -11 268.100 62.8364   1
  -5  -1 -11 181.906 20.2098   3
  -5  -1 -11 317.298 73.8946   1
  -5  -1 -10 1209.01 133.175   1
  -5  -1 -10 988.213 56.4470   3
  -5   1 -10 1261.74 131.282   1
  -5   1  -9 1127.25 117.786   1
  -5  -1  -9 1165.35 125.840   1
  -5   1  -8 1536.57 131.264   1
  -5  -1  -8 1529.28 137.688   1
  -5  -1  -7 129.126 44.3681   1
  -5   1  -7 52.6011 28.9987   1
  -5   1  -7 75.8383 34.6379   4
  -5  -1  -7 126.918 40.7311   4
  -5  -1  -7 46.4669 25.0802   2
  -5  -1  -6-9.14024 19.1224   4
  -5   1  -6-2.94875 20.2135   1
  -5  -1  -6-54.8982 42.1717   2
  -5   1  -6 12.4104 17.0793   4
  -5   1  -5 1778.64 127.374   4
  -5   1  -5 1577.93 123.865   2
  -5  -1  -5 1646.04 116.004   4
  -5  -1  -5 1518.38 121.784   2
  -5   1  -4 7565.54 245.109   4
  -5   1  -4 7132.63 251.185   2
  -5  -1  -4 7423.49 227.846   4
  -5  -1  -4 7178.10 252.330   2
  -5   1  -3 4476.26 176.113   4
  -5  -1  -3 4572.05 163.834   4
  -5  -1  -3 4204.35 182.447   2
  -5   1  -3 4404.78 187.758   2
  -5   1  -2 4299.39 159.521   4
  -5  -1  -2 4033.16 139.221   4
  -5   1  -2 4311.46 177.641   2
  -5  -1  -2 4024.62 171.188   2
  -5  -1  -1 210.791 28.3028   4
  -5   1  -1 153.224 30.6470   4
  -5   1  -1 141.253 30.4584   6
  -5  -1  -1 224.210 43.1425   2
  -5   1  -1 94.0758 24.8247   2
  -5  -1   0 317.056 28.9500   4
  -5   1   0 333.953 37.3555   4
  -5   1   0 359.204 51.4739   2
  -5  -1   0 301.927 44.5098   2
  -5   1   1 4397.46 148.106   2
  -5   1   1 4440.44 122.024   4
  -5  -1   1 3900.07 147.382   2
  -5  -1   2 4693.47 160.779   2
  -5   1   2 4914.82 121.966   4
  -5   1   2 4753.95 148.102   2
  -5  -1   3 1821.78 103.923   2
  -5   1   3 1855.71 89.3021   2
  -5   1   3 2090.97 95.7222   1
  -5   1   4 661.909 55.5494   2
  -5  -1   4 679.050 39.5035   4
  -5   1   4 711.489 60.6415   1
  -5  -1   4 697.705 64.4755   2
  -5  -1   5 825.178 71.0871   2
  -5   1   5 1024.18 64.1364   5
  -5  -1   5 926.753 74.0250   6
  -5  -1   5 819.833 52.6234   4
  -5   1   5 1096.14 75.1337   2
  -5   1   5 1091.72 78.9536   1
  -5   1   6 346.252 49.2912   1
  -5  -1   6 329.287 46.5812   6
  -5  -1   6 248.302 32.3507   4
  -5   1   6 284.046 33.9689   5
  -5   1   7 12.1154 10.6855   5
  -5  -1   7 91.1847 27.7337   6
  -5  -1   7 45.2283 16.9594   4
  -5   1   7 4.81233 14.4726   4
  -5  -1   7 60.9240 12.1737   5
  -5  -1   8 2349.71 125.969   4
  -5   1   8 2394.10 136.081   6
  -5  -1   8 2492.36 133.578   6
  -5   1   8 2321.64 91.4138   5
  -5  -1   8 2035.34 54.3032   5
  -5   1   8 2268.20 130.759   4
  -5  -1   9 1281.12 101.528   4
  -5   1   9 1382.79 107.615   6
  -5   1   9 1279.85 106.640   4
  -5  -1   9 1394.81 102.602   6
  -5   1   9 1295.93 68.6458   5
  -5  -1  10 2090.15 138.992   4
  -5   1  10 2060.45 136.788   6
  -5   1  10 2075.29 141.390   4
  -5   1  10 2031.64 87.5372   5
  -5  -1  10 2311.09 137.064   6
  -5  -1  11 2013.25 144.578   4
  -5  -1  11 2040.87 133.557   6
  -5   1  11 1990.99 139.688   6
  -5   1  11 1905.57 144.718   4
  -5   1  11 1935.55 87.6392   5
  -5  -1  12 391.711 69.9264   4
  -5   1  12 276.366 59.9872   4
  -5  -1  12 383.223 63.1239   6
  -5   1  12 295.013 35.8882   5
  -5  -1  13 136.470 37.6856   6
  -5  -1  13 140.970 46.2353   4
  -5   1  13 176.143 49.8726   4
  -5  -1  14 612.926 94.5663   4
  -5   1  14 675.084 100.982   4
  -5  -1  15 1348.97 147.496   4
  -5   1  15 1704.98 164.805   4
  -5  -1  16 818.289 123.652   4
  -5   1  16 788.615 120.216   4
  -5  -1  16 823.913 61.4819   3
  -5  -1  17 65.5512 42.8558   4
  -5   1  17 162.075 61.9798   4
  -5   1  18 0.80843 26.4209   4
  -5  -1  18 14.7761 25.5355   4
  -5  -1  19 44.8183 33.2066   4
  -5   1  19 20.6152 35.3304   4
  -5  -1  20 103.543 54.2011   4
  -5   1  20 199.683 71.9692   4
  -5   1  21 86.3174 61.3948   4
  -5  -1  21 96.3657 62.6584   4
  -5   1  22 15.8748 36.4978   4
  -5  -1  22 119.879 66.1343   4
  -5  -1  23 64.4784 53.8862   4
  -5   1  23 101.693 66.7428   4
  -5   3 -20-84.5955 58.0451   1
  -5  -3 -19-28.2429 38.0655   1
  -5   3 -19-36.8498 39.2319   1
  -5   3 -18 70.6418 47.5151   1
  -5  -3 -18-3.98560 34.8172   1
  -5   3 -17 96.1096 59.7601   1
  -5  -3 -17 72.4661 63.9847   1
  -5  -3 -16 114.847 52.1545   1
  -5   3 -16 154.160 61.5758   1
  -5   3 -15 191.836 68.5652   1
  -5  -3 -15 215.029 77.0289   1
  -5   3 -14 169.207 59.6787   1
  -5  -3 -14 183.226 63.3829   1
  -5  -3 -13 30.5648 31.7600   1
  -5   3 -13 62.4962 42.0871   1
  -5   3 -12 86.6793 37.3155   1
  -5   3 -12 54.9530 12.3359   3
  -5  -3 -12 100.197 44.6315   1
  -5  -3 -11 206.604 60.7437   1
  -5   3 -11 194.274 54.7793   1
  -5  -3 -10 460.075 44.9158   3
  -5  -3 -10 566.758 97.2455   1
  -5   3 -10 494.549 80.2775   1
  -5  -3  -9 2571.46 192.604   1
  -5  -3  -9 2596.53 111.265   3
  -5   3  -9 2700.07 173.604   1
  -5   3  -8 395.123 63.0759   1
  -5  -3  -8 267.762 36.3003   3
  -5  -3  -8 250.025 48.7923   2
  -5  -3  -8 305.918 68.6982   1
  -5   3  -7 126.121 37.0136   1
  -5  -3  -7 47.9792 35.9007   2
  -5  -3  -7 132.277 36.8327   4
  -5  -3  -6 244.145 47.5796   4
  -5   3  -6 193.851 49.4802   4
  -5  -3  -6 263.647 55.8774   5
  -5   3  -6 226.924 44.1555   1
  -5  -3  -6 218.920 51.4228   2
  -5   3  -5 1585.43 127.224   4
  -5   3  -5 1521.21 102.215   1
  -5  -3  -5 1554.59 124.692   2
  -5  -3  -5 1571.01 111.170   4
  -5   3  -4 4024.53 190.890   4
  -5   3  -4 3814.23 149.564   1
  -5  -3  -4 3783.84 160.051   4
  -5  -3  -4 3800.42 183.864   2
  -5   3  -3 4438.30 190.571   2
  -5  -3  -3 4368.47 188.545   2
  -5   3  -3 4427.31 189.693   4
  -5   3  -2 954.502 74.7006   6
  -5   3  -2 916.121 81.2678   2
  -5  -3  -2 999.094 90.8991   2
  -5   3  -2 943.026 83.5100   4
  -5   3  -1 733.467 64.7649   6
  -5  -3  -1 729.627 72.4013   2
  -5   3  -1 711.693 68.1324   4
  -5   3  -1 669.854 68.3391   2
  -5   3   0 227.119 35.5490   6
  -5   3   0 259.506 41.0410   4
  -5   3   0 176.724 30.4384   2
  -5  -3   0 341.718 53.1964   2
  -5  -3   1 498.056 56.5579   2
  -5   3   1 638.622 61.1598   6
  -5   3   1 555.755 52.6634   2
  -5  -3   1 538.980 56.8368   5
  -5   3   1 596.010 57.3409   4
  -5  -3   2 12840.0 286.529   2
  -5  -3   2 13282.5 259.426   5
  -5   3   2 13315.0 232.748   2
  -5   3   2 13040.2 285.754   5
  -5   3   2 12819.8 198.624   1
  -5  -3   3 7741.46 212.855   6
  -5  -3   3 7422.25 217.991   2
  -5   3   3 7214.18 206.996   5
  -5   3   3 7370.54 163.751   2
  -5  -3   3 7446.57 184.332   5
  -5   3   3 7440.18 165.526   1
  -5   3   4 2715.22 110.407   1
  -5  -3   4 2581.32 133.574   2
  -5   3   4 2681.51 99.8598   2
  -5  -3   4 2678.80 124.534   6
  -5  -3   4 2477.05 72.3759   4
  -5  -3   4 2581.15 99.5787   5
  -5   3   4 2621.81 122.454   5
  -5  -3   5 5984.50 186.455   6
  -5   3   5 5705.59 174.874   1
  -5   3   5 5377.42 144.707   2
  -5  -3   5 5526.77 130.664   5
  -5  -3   5 5573.33 137.842   4
  -5   3   5 5644.48 178.376   5
  -5  -3   5 5629.02 199.581   2
  -5  -3   6 922.264 64.4449   4
  -5   3   6 1031.14 67.5868   2
  -5   3   6 1095.26 83.8530   1
  -5  -3   6 953.843 47.9194   5
  -5  -3   6 1037.03 78.8294   6
  -5   3   6 1046.04 76.7380   5
  -5  -3   7 916.137 74.3698   4
  -5  -3   7 865.945 73.2626   6
  -5   3   7 875.271 80.8081   1
  -5  -3   7 713.982 32.2752   5
  -5   3   7 744.341 65.2813   5
  -5  -3   8 1647.99 109.712   4
  -5  -3   8 1661.44 103.710   6
  -5   3   8 1737.64 98.7169   5
  -5   3   8 1836.76 124.291   1
  -5  -3   9 5989.54 223.073   4
  -5   3   9 5459.43 179.807   5
  -5   3   9 5506.55 230.035   4
  -5  -3   9 6046.57 202.640   6
  -5   3   9 5697.73 233.005   1
  -5  -3  10 1450.04 119.723   4
  -5   3  10 1836.90 137.399   6
  -5   3  10 1990.56 145.473   4
  -5   3  10 1891.39 107.475   5
  -5   3  10 1966.15 141.620   1
  -5  -3  10 1581.71 107.371   6
  -5   3  11 951.497 78.7509   5
  -5  -3  11 1215.97 114.854   4
  -5  -3  11 1226.24 97.9612   6
  -5   3  11 894.586 105.342   4
  -5  -3  12 255.283 49.1047   6
  -5   3  12 422.107 76.3598   4
  -5  -3  12 236.707 57.4025   4
  -5   3  12 487.370 56.7737   5
  -5   3  13 113.281 43.2041   4
  -5  -3  13 101.960 32.1811   6
  -5  -3  13 84.9487 38.6710   4
  -5   3  13 105.728 29.9213   5
  -5  -3  14 916.197 114.682   4
  -5  -3  14 828.260 92.4510   6
  -5   3  14 637.673 100.656   4
  -5  -3  14 834.815 70.4809   3
  -5   3  14 808.952 78.6636   5
  -5  -3  15 649.892 60.7831   3
  -5  -3  15 672.580 106.042   4
  -5   3  15 727.612 75.6097   5
  -5  -3  15 575.659 79.2283   6
  -5   3  15 693.136 110.867   4
  -5  -3  16 192.172 62.9395   4
  -5   3  16 221.927 76.5847   4
  -5  -3  16 160.706 28.0504   3
  -5  -3  17 950.764 139.466   4
  -5   3  17 841.549 132.471   4
  -5  -3  18 67.8228 54.2769   4
  -5   3  18 0.91307 30.6750   4
  -5   3  19-34.4012 39.9864   4
  -5  -3  19-27.0366 55.4995   4
  -5  -3  20 57.6205 39.7297   4
  -5   3  20 8.21689 39.9486   4
  -5   3  21 274.416 92.1935   4
  -5  -3  21 194.889 76.0119   4
  -5  -3  22 62.4256 53.2187   4
  -5   3  22 187.633 85.7073   4
  -5   3  23-21.1960 43.7154   4
  -5  -3  23 58.9953 60.1920   4
  -5   5 -20 49.9186 41.1706   1
  -5   5 -19-30.5057 35.3228   1
  -5   5 -18-13.9448 28.5155   1
  -5  -5 -18 2.86112 40.8456   1
  -5   5 -17 31.7119 26.6980   1
  -5  -5 -17-18.8296 40.1546   1
  -5  -5 -16 139.823 64.7880   1
  -5   5 -16 99.9694 45.5650   1
  -5  -5 -15 70.4964 43.4190   1
  -5   5 -15 94.5688 46.0036   1
  -5   5 -14 47.3389 32.8717   1
  -5  -5 -14-5.00022 35.6275   1
  -5   5 -13-40.3631 35.7447   1
  -5  -5 -13 16.7138 28.6784   1
  -5  -5 -12-7.44451 34.6743   1
  -5   5 -12 34.8766 24.6818   1
  -5   5 -12 15.7043 14.4622   3
  -5   5 -11 119.280 39.6565   1
  -5  -5 -11 141.379 52.2429   1
  -5   5 -10 1501.89 130.496   1
  -5  -5 -10 1429.73 159.465   1
  -5   5  -9 790.703 90.6760   1
  -5  -5  -9 643.730 64.6211   3
  -5  -5  -9 669.683 107.165   1
  -5  -5  -9 570.995 85.3577   2
  -5   5  -8 1667.83 123.103   1
  -5  -5  -8 1420.83 133.721   2
  -5  -5  -8 1390.89 96.9189   3
  -5   5  -7 13.2448 17.3742   1
  -5  -5  -7 1.96458 13.4568   3
  -5  -5  -7-25.0360 31.0031   2
  -5  -5  -6 234.995 41.0298   3
  -5   5  -6 115.594 31.9709   1
  -5  -5  -6 263.269 56.9412   2
  -5   5  -5 272.942 57.4516   4
  -5   5  -5 287.512 42.1880   1
  -5  -5  -5 261.847 43.3848   3
  -5  -5  -5 254.162 49.2316   2
  -5  -5  -4 5440.75 222.155   2
  -5  -5  -4 5495.01 196.183   3
  -5   5  -4 5307.41 155.624   1
  -5   5  -4 5692.21 243.677   4
  -5   5  -3 2950.18 101.048   1
  -5   5  -3 2969.98 127.548   6
  -5  -5  -3 2874.40 157.045   2
  -5   5  -3 3217.78 175.166   4
  -5   5  -2 3260.15 134.822   6
  -5  -5  -2 3101.78 160.231   2
  -5   5  -2 3126.05 88.4955   1
  -5   5  -2 3417.87 173.026   4
  -5   5  -1 153.962 36.5389   4
  -5  -5  -1 211.248 53.9691   2
  -5   5  -1 127.973 14.9373   1
  -5   5  -1 142.897 30.4745   6
  -5   5  -1 122.395 33.0300   5
  -5  -5   0 235.188 42.0050   2
  -5  -5   0 188.677 38.0089   5
  -5   5   0 124.877 29.4169   6
  -5   5   0 31.5955 13.8707   2
  -5   5   0 101.930 34.3126   5
  -5   5   0 117.679 33.4101   4
  -5   5   1 25.4595 14.7335   6
  -5  -5   1 33.8407 16.4329   2
  -5  -5   1 32.5257 18.6676   5
  -5   5   1 6.79354 11.8335   2
  -5   5   1 27.4443 19.4150   5
  -5   5   1 2.15372 4.13879   1
  -5   5   1 47.8177 24.9117   4
  -5  -5   2 7369.51 231.237   2
  -5   5   2 6480.44 122.782   1
  -5   5   2 6675.84 228.061   5
  -5   5   2 7047.76 212.339   6
  -5  -5   2 7354.95 213.632   5
  -5   5   2 6776.81 157.022   2
  -5   5   3 2604.97 132.884   6
  -5  -5   3 2496.93 136.939   2
  -5  -5   3 2488.26 118.395   5
  -5   5   3 2411.07 85.0609   2
  -5   5   3 2392.20 134.940   5
  -5   5   3 2504.90 90.4400   1
  -5  -5   4 12721.6 313.581   2
  -5  -5   4 12926.7 252.639   5
  -5   5   4 12523.5 231.279   1
  -5   5   4 12178.3 303.713   5
  -5   5   4 12098.2 179.248   2
  -5   5   4 12719.9 305.552   6
  -5  -5   4 12603.2 203.900   4
  -5   5   5 2126.05 73.8420   2
  -5  -5   5 1905.85 107.161   6
  -5   5   5 2160.59 127.840   5
  -5  -5   5 1897.24 90.9793   5
  -5  -5   5 1823.87 121.467   2
  -5  -5   5 1964.29 92.2442   4
  -5   5   5 2203.80 107.754   1
  -5   5   6 478.993 60.2351   5
  -5  -5   6 426.753 52.2883   6
  -5  -5   6 420.835 39.8980   5
  -5   5   6 491.404 37.9845   2
  -5   5   6 509.106 57.1195   1
  -5  -5   6 408.843 47.7118   4
  -5  -5   7 99.9840 32.6787   4
  -5  -5   7 83.4351 24.2660   6
  -5   5   7 47.8625 23.2116   1
  -5  -5   7 77.1430 16.6950   5
  -5   5   7 50.0000 27.9663   5
  -5  -5   8 3116.11 137.592   6
  -5   5   8 3008.47 153.191   5
  -5  -5   8 2640.99 75.2886   5
  -5  -5   8 3266.39 179.005   1
  -5  -5   8 3128.75 157.018   4
  -5   5   8 3152.61 164.579   1
  -5   5   9 1711.08 130.587   1
  -5   5   9 1561.47 112.648   5
  -5  -5   9 1583.21 100.372   6
  -5  -5   9 1650.03 132.548   1
  -5  -5   9 1544.63 118.710   4
  -5   5  10 5389.43 239.988   1
  -5  -5  10 4866.79 179.553   6
  -5  -5  10 4601.00 186.735   3
  -5   5  10 4987.88 203.273   5
  -5  -5  10 4780.09 222.131   4
  -5   5  11 701.454 78.4824   5
  -5  -5  11 498.195 60.1293   6
  -5   5  11 733.785 99.1706   4
  -5  -5  11 424.602 56.3079   3
  -5  -5  11 508.976 78.1332   4
  -5   5  12 521.753 85.8712   4
  -5  -5  12 425.508 55.5878   3
  -5  -5  12 434.550 58.5123   6
  -5   5  12 523.679 69.5458   5
  -5  -5  12 479.676 79.1526   4
  -5   5  13 82.3845 38.2069   4
  -5  -5  13 150.095 53.9441   4
  -5  -5  13 116.920 30.7224   6
  -5   5  13 54.0603 26.7885   5
  -5  -5  13 111.408 24.9788   3
  -5  -5  14 154.359 40.8436   4
  -5   5  14 115.509 46.3287   4
  -5   5  14 106.920 34.8479   5
  -5  -5  14 179.613 34.0904   3
  -5  -5  14 207.744 43.0996   6
  -5  -5  15-38.0375 42.4370   4
  -5  -5  15-11.2352 17.8482   6
  -5   5  15 53.0330 41.0262   4
  -5   5  15-2.43689 19.5890   5
  -5  -5  15 17.1660 20.8884   3
  -5   5  16 996.143 141.427   4
  -5   5  16 1023.45 106.886   5
  -5  -5  16 1110.99 142.396   4
  -5   5  17 339.516 64.1814   5
  -5  -5  17 251.795 74.5213   4
  -5   5  17 320.606 83.1326   4
  -5  -5  18 207.595 72.8237   4
  -5   5  18 192.196 64.9302   4
  -5  -5  19-30.8608 40.6486   4
  -5   5  19-32.2404 39.8322   4
  -5  -5  20 80.0665 52.4475   4
  -5   5  20 89.5679 53.5283   4
  -5   5  21 33.6988 41.7735   4
  -5  -5  21 39.2723 44.9254   4
  -5  -5  22 174.202 78.7133   4
  -5   5  22 44.2396 52.2029   4
  -5  -5  23-18.6895 33.1255   4
  -5   7 -18 44.8383 30.3412   1
  -5  -7 -18 50.7801 47.5952   1
  -5  -7 -17 45.3951 37.5357   1
  -5   7 -17 16.0244 22.0912   1
  -5   7 -16 46.3213 34.5435   1
  -5   7 -16 40.8454 31.1080   5
  -5  -7 -16 48.5452 39.0795   1
  -5  -7 -15 157.356 68.7500   1
  -5   7 -15 158.277 55.4300   1
  -5  -7 -14-59.0078 51.4590   1
  -5   7 -14 0.79533 22.2455   1
  -5  -7 -13 56.9296 42.5938   1
  -5   7 -13 15.6739 27.0998   1
  -5   7 -12-14.2403 12.6248   3
  -5  -7 -12 54.5324 38.6243   1
  -5   7 -12-7.89263 17.6674   1
  -5   7 -11 510.670 78.8228   1
  -5   7 -11 527.998 66.9595   3
  -5  -7 -11 511.390 106.538   1
  -5  -7 -10 299.244 83.0389   1
  -5   7 -10 286.083 57.4533   1
  -5   7  -9 1052.59 99.2567   1
  -5  -7  -9 962.742 132.217   1
  -5  -7  -9 790.991 105.790   2
  -5  -7  -8 68.5012 24.5082   3
  -5   7  -8 41.8296 22.9899   1
  -5  -7  -8 11.6128 33.0480   2
  -5  -7  -7 496.757 65.1921   3
  -5   7  -7 549.183 61.6914   1
  -5  -7  -7 522.271 82.1731   2
  -5   7  -7 547.146 84.8913   5
  -5  -7  -6 141.333 36.3434   3
  -5   7  -6 147.431 29.3212   1
  -5   7  -6 108.137 30.4263   5
  -5  -7  -6 135.377 50.4109   2
  -5  -7  -5 1213.41 102.260   3
  -5  -7  -5 1157.86 109.961   2
  -5   7  -5 1161.23 118.412   5
  -5   7  -5 1201.77 74.5236   1
  -5  -7  -4 828.849 85.4084   3
  -5   7  -4 756.277 92.9154   5
  -5  -7  -4 726.965 86.9358   2
  -5   7  -4 709.990 48.8143   1
  -5   7  -3 4473.80 154.746   6
  -5   7  -3 4627.73 223.987   5
  -5  -7  -3 4320.37 194.179   3
  -5  -7  -3 4362.45 201.999   2
  -5   7  -3 3976.58 88.0242   1
  -5   7  -3 4922.63 235.846   4
  -5   7  -2 169.386 42.5460   4
  -5  -7  -2 134.302 33.4654   2
  -5   7  -2 123.413 25.5262   6
  -5  -7  -2 154.379 39.2695   3
  -5   7  -2 186.207 44.6179   5
  -5   7  -1 1857.52 103.423   6
  -5  -7  -1 1776.41 131.647   5
  -5   7  -1 1814.45 136.174   5
  -5  -7  -1 1676.83 121.341   3
  -5  -7  -1 1621.57 120.514   2
  -5   7   0 49.8388 23.1231   5
  -5   7   0 40.4198 15.6989   6
  -5  -7   0 41.4870 22.6092   2
  -5  -7   0 54.7752 23.8113   5
  -5  -7   1 1097.23 93.2569   2
  -5   7   1 1132.56 86.4013   6
  -5  -7   1 1138.39 98.3212   5
  -5   7   1 1014.92 99.8522   5
  -5   7   2 145.090 34.3707   6
  -5  -7   2 90.2439 27.0582   5
  -5   7   2 91.6791 26.4366   5
  -5  -7   2 78.8606 30.3112   2
  -5   7   3 2568.67 139.764   6
  -5  -7   3 2616.28 149.492   2
  -5  -7   3 2703.14 139.666   5
  -5   7   3 2555.76 156.467   5
  -5   7   4 1247.24 103.587   6
  -5  -7   4 1087.37 99.0556   2
  -5   7   4 1261.16 111.167   5
  -5  -7   4 1121.41 87.2055   5
  -5  -7   5 766.563 69.8550   5
  -5  -7   5 791.991 87.8052   2
  -5   7   5 929.523 70.9384   1
  -5   7   5 930.030 94.9222   5
  -5  -7   5 844.052 87.4565   3
  -5  -7   5 779.900 67.8221   4
  -5   7   5 1004.02 94.5760   6
  -5   7   6 944.253 96.9874   5
  -5   7   6 1121.59 103.342   6
  -5  -7   6 833.683 87.6470   3
  -5   7   6 1031.49 83.4918   1
  -5  -7   6 754.607 66.4194   5
  -5  -7   6 819.752 88.1660   1
  -5  -7   6 782.796 72.7695   4
  -5   7   7 330.927 60.7836   6
  -5  -7   7 432.935 45.8953   5
  -5   7   7 258.441 51.4939   5
  -5   7   7 274.145 48.5541   1
  -5  -7   7 415.356 62.0089   3
  -5  -7   7 482.605 70.2759   1
  -5  -7   7 408.247 57.4246   4
  -5   7   8 71.1427 25.4587   1
  -5  -7   8 120.098 31.4996   4
  -5  -7   8 125.536 36.8768   3
  -5  -7   8 103.825 32.9600   1
  -5   7   8 62.8131 25.6342   5
  -5   7   8 62.4437 14.5623   2
  -5  -7   8 108.792 21.4943   5
  -5  -7   8 99.8560 25.2602   6
  -5  -7   9 3537.89 144.066   6
  -5  -7   9 3709.10 184.792   3
  -5   7   9 3211.69 179.279   1
  -5   7   9 3241.93 183.061   5
  -5  -7   9 3388.40 107.107   5
  -5  -7   9 3596.05 189.072   4
  -5  -7  10 43.1773 25.1828   4
  -5  -7  10 34.3672 18.2647   6
  -5   7  10 50.6941 27.8455   5
  -5  -7  10 27.4390 15.4940   3
  -5  -7  11 962.245 94.3215   3
  -5   7  11 802.216 93.9828   5
  -5   7  11 721.953 63.9316   2
  -5  -7  11 908.389 75.1939   6
  -5  -7  11 947.731 111.378   4
  -5   7  12-22.1087 21.2987   5
  -5  -7  12-7.12798 20.6274   4
  -5  -7  12-22.9434 19.7561   6
  -5  -7  12-12.3878 15.1285   3
  -5   7  13 134.386 51.3729   4
  -5  -7  13 104.387 41.6741   4
  -5  -7  13 133.957 37.2912   3
  -5  -7  13 107.763 28.3284   6
  -5   7  13 42.3030 18.2967   2
  -5   7  13 65.9034 28.8902   5
  -5  -7  14 16.3779 31.8504   4
  -5  -7  14 4.99420 15.7116   6
  -5   7  14-8.75351 33.4873   4
  -5  -7  14-4.79458 17.7943   3
  -5   7  14-33.8473 27.3134   2
  -5   7  14 6.49449 18.8968   5
  -5   7  15 1181.97 123.413   5
  -5   7  15 1190.81 151.170   4
  -5  -7  15 1246.85 108.522   3
  -5  -7  15 1268.16 153.575   4
  -5  -7  16 214.420 70.8790   4
  -5   7  16 389.707 74.5946   5
  -5   7  16 237.478 70.9764   4
  -5  -7  17 336.971 83.9899   4
  -5   7  17 358.752 89.9732   4
  -5   7  17 368.659 71.3416   5
  -5   7  17 324.775 52.7847   3
  -5   7  18 140.814 56.8205   4
  -5  -7  18 227.257 78.5023   4
  -5   7  18 130.535 43.2572   5
  -5  -7  19 23.7214 39.7614   4
  -5   7  19-2.03259 44.7454   4
  -5  -7  20-21.5797 42.8247   4
  -5   7  20 27.8634 44.2624   4
  -5  -7  21 227.918 83.9196   4
  -5   7  21 222.724 87.3934   4
  -5  -7  22 18.2257 33.6952   4
  -5   7  22 87.8304 67.3086   4
  -5  -9 -17 16.8615 43.5717   1
  -5  -9 -16 143.031 72.2656   1
  -5   9 -15 35.1564 27.3486   1
  -5  -9 -15-64.9233 46.9954   1
  -5   9 -15 16.3872 32.2186   5
  -5   9 -14 129.233 49.9709   1
  -5   9 -14 153.410 58.7330   5
  -5  -9 -14 168.588 68.9860   1
  -5  -9 -13 204.818 79.0861   1
  -5   9 -13 98.7592 45.7759   5
  -5   9 -13 98.8427 43.7319   1
  -5   9 -12 31.6885 27.4445   1
  -5   9 -12 68.9750 28.9813   3
  -5  -9 -12 135.859 59.8747   1
  -5   9 -12 1.67612 22.2808   5
  -5  -9 -11 123.566 61.8191   1
  -5   9 -11 174.621 46.4833   1
  -5   9 -11 179.420 50.7922   3
  -5   9 -11 171.668 55.1675   5
  -5   9 -10 585.826 96.3080   5
  -5   9 -10 644.315 83.8877   3
  -5  -9 -10 454.184 79.9361   2
  -5  -9 -10 548.269 111.470   1
  -5   9 -10 662.294 82.4313   1
  -5   9  -9 150.637 35.9408   1
  -5  -9  -9 72.1233 28.6870   2
  -5   9  -9 174.054 51.7120   5
  -5   9  -8 583.819 93.9571   5
  -5  -9  -8 553.859 86.7561   2
  -5   9  -8 597.474 67.6174   1
  -5   9  -7 10.3964 13.9587   1
  -5   9  -7 13.5615 24.3460   5
  -5  -9  -7 56.1670 38.5496   2
  -5   9  -6 93.3652 22.6501   1
  -5   9  -6 70.2321 28.7343   5
  -5  -9  -6 28.3591 25.9920   2
  -5   9  -5 115.618 41.7605   5
  -5  -9  -5 94.2120 38.3735   2
  -5   9  -4 2387.89 107.539   6
  -5   9  -4 2518.51 182.290   5
  -5  -9  -4 2422.85 159.159   2
  -5  -9  -3 399.637 68.0445   2
  -5   9  -3 420.432 47.9242   6
  -5   9  -3 403.804 75.2884   5
  -5   9  -2 4016.71 221.373   5
  -5   9  -2 3888.55 149.420   6
  -5  -9  -2 3708.86 189.206   2
  -5  -9  -1 46.3877 29.6719   2
  -5   9  -1 11.6151 20.8660   5
  -5   9  -1 3.89679 8.48535   6
  -5  -9   0 320.270 56.7991   2
  -5   9   0 348.017 48.6849   6
  -5   9   0 278.016 59.7055   5
  -5   9   1 118.053 33.6344   6
  -5  -9   1 186.581 38.3390   2
  -5  -9   1 219.371 47.2244   5
  -5   9   1 106.551 40.9202   5
  -5   9   2 3558.33 169.316   6
  -5  -9   2 3177.29 174.470   2
  -5   9   2 3307.25 197.397   5
  -5  -9   2 3370.33 182.744   5
  -5  -9   3 520.496 69.6224   5
  -5  -9   3 474.661 67.7904   2
  -5   9   3 472.062 64.4523   6
  -5   9   3 447.459 75.0116   5
  -5   9   4 2559.05 154.941   6
  -5  -9   4 2395.20 153.942   2
  -5  -9   4 2533.69 149.122   5
  -5   9   4 2507.37 172.103   5
  -5   9   5 23.9378 20.2642   6
  -5   9   5 8.12608 25.1868   5
  -5  -9   5-22.2953 26.1920   2
  -5  -9   5 26.2652 18.4278   5
  -5   9   6 51.4707 29.8094   5
  -5  -9   6 15.2859 12.2076   5
  -5  -9   6 13.9012 19.1866   2
  -5  -9   6 41.7798 23.2270   1
  -5  -9   7 77.1845 21.7461   5
  -5   9   7 98.6335 33.0046   5
  -5  -9   7 111.285 32.7733   4
  -5   9   8 848.827 103.372   5
  -5  -9   8 1004.93 101.596   4
  -5  -9   8 968.732 78.5583   5
  -5   9   9 297.867 62.3661   5
  -5  -9   9 234.287 38.0806   5
  -5  -9   9 219.375 54.9445   4
  -5   9  10 1265.39 128.136   5
  -5   9  10 1073.58 55.1286   2
  -5  -9  10 1318.51 80.2213   5
  -5  -9  10 1303.73 130.028   4
  -5   9  11 1147.56 125.518   5
  -5   9  11 1092.62 67.1716   2
  -5  -9  11 1195.43 127.537   4
  -5  -9  12-28.7804 32.5887   4
  -5   9  12 6.22173 19.5161   5
  -5   9  12 10.3530 12.2963   2
  -5  -9  13 138.598 45.8884   4
  -5  -9  13 132.099 25.4061   6
  -5   9  13 225.689 57.0680   5
  -5   9  13 181.398 32.7461   2
  -5   9  14 719.672 103.835   5
  -5   9  14 845.620 126.141   4
  -5  -9  14 870.031 124.058   4
  -5  -9  15-62.1616 47.0266   4
  -5   9  15 18.4864 27.4610   5
  -5   9  15 21.9342 29.9880   4
  -5   9  16 738.066 128.981   4
  -5   9  16 638.201 103.413   5
  -5   9  16 605.714 80.7275   3
  -5  -9  16 709.794 121.275   4
  -5  -9  17 320.581 95.3365   4
  -5   9  17 272.299 82.6260   4
  -5   9  17 314.246 77.6398   5
  -5   9  17 278.734 53.9083   3
  -5  -9  18 53.4925 42.0483   4
  -5   9  18 8.93631 28.2126   5
  -5   9  18-48.2469 38.7646   4
  -5  -9  19 93.4577 54.2680   4
  -5   9  19 57.5564 49.1478   4
  -5   9  19 68.1034 43.9287   5
  -5  -9  20 138.910 70.1955   4
  -5   9  20 93.9657 59.5371   4
  -5  -9  21 75.8794 60.0889   4
  -5   9  21-29.6224 53.0185   4
  -5  -9  22 209.791 87.6873   4
  -5 -11 -16 74.2038 45.9127   1
  -5 -11 -15 130.692 72.8293   1
  -5 -11 -14 83.5068 59.4359   1
  -5  11 -14-11.0260 27.4372   5
  -5  11 -13-33.8699 41.7098   5
  -5 -11 -13-4.15914 30.3276   1
  -5  11 -12 188.395 51.9220   3
  -5 -11 -12 260.106 82.8632   1
  -5  11 -12 182.948 60.3112   5
  -5  11 -11 499.123 83.9748   3
  -5 -11 -11 399.173 100.477   1
  -5  11 -11 464.680 93.1726   5
  -5  11 -11 421.546 67.1320   1
  -5 -11 -10 46.1290 44.7985   1
  -5  11 -10 1.61334 19.5562   3
  -5  11 -10 15.4876 30.9906   5
  -5  11  -9 695.731 96.8299   3
  -5  11  -9 730.580 113.205   5
  -5 -11  -9 553.716 88.7452   2
  -5  11  -8 29.2893 26.3075   3
  -5  11  -8-0.43076 22.0494   5
  -5 -11  -8 20.4459 19.8478   2
  -5 -11  -7 341.838 70.9146   2
  -5  11  -7 299.160 70.3103   5
  -5  11  -6 19.2134 28.6587   5
  -5 -11  -6-36.3684 46.9328   2
  -5  11  -5 1312.63 143.053   5
  -5 -11  -5 1349.83 127.109   2
  -5 -11  -4 64.4935 39.0567   2
  -5  11  -4 47.6150 16.2587   6
  -5  11  -4 36.8781 28.5046   5
  -5  11  -3 1859.89 100.111   6
  -5  11  -3 1849.12 163.728   5
  -5 -11  -3 1789.62 142.352   2
  -5 -11  -2 31.7958 28.5602   2
  -5  11  -2 34.0079 12.8091   6
  -5  11  -2 40.9692 29.9491   5
  -5 -11  -1 327.224 65.0095   2
  -5  11  -1 370.795 51.3626   6
  -5  11  -1 393.093 73.1597   5
  -5 -11   0 11.7733 25.3562   2
  -5  11   0-4.43417 13.4518   6
  -5  11   0 15.9429 30.3407   5
  -5 -11   1 1458.46 123.322   2
  -5  11   1 1584.35 116.149   6
  -5  11   1 1482.29 146.387   5
  -5  11   2 3.40652 17.5344   6
  -5 -11   2 73.2407 20.3878   2
  -5  11   2 6.17450 25.0968   5
  -5  11   3 2158.69 146.000   6
  -5 -11   3 2346.52 159.996   2
  -5  11   3 2303.03 180.448   5
  -5 -11   4 183.502 45.9003   5
  -5  11   4 131.293 46.8775   5
  -5 -11   4 152.828 43.8803   2
  -5 -11   5 359.505 61.9359   5
  -5  11   5 406.029 77.2027   5
  -5 -11   5 305.293 62.2414   2
  -5 -11   6-10.2894 20.4671   5
  -5  11   6 19.1571 22.7203   5
  -5 -11   6 22.0943 22.6538   2
  -5  11   7 495.408 88.9188   5
  -5 -11   7 585.322 75.7818   5
  -5  11   8 18.8767 26.3058   5
  -5 -11   8 37.8939 13.6560   5
  -5 -11   8 27.1136 24.8300   4
  -5  11   9 3339.18 227.518   5
  -5 -11   9 3618.41 169.123   5
  -5 -11   9 3515.32 209.657   4
  -5  11  10 190.666 58.0152   5
  -5 -11  10 172.888 36.2337   5
  -5 -11  10 249.835 61.9003   4
  -5  11  11 1392.65 150.329   5
  -5 -11  11 1612.84 157.143   4
  -5  11  12 150.735 50.5436   5
  -5  11  12 120.372 15.4508   2
  -5 -11  12 211.947 68.6178   4
  -5  11  13 0.65123 28.5534   5
  -5 -11  13 50.5906 38.9729   4
  -5  11  14-15.6759 32.2080   5
  -5 -11  14-4.14551 27.2716   4
  -5  11  15 578.407 114.536   4
  -5  11  15 594.298 105.194   5
  -5  11  15 595.909 91.0061   3
  -5 -11  15 626.892 115.907   4
  -5 -11  16-14.5175 42.0738   4
  -5  11  16-1.82816 40.2490   4
  -5  11  16 78.8328 36.9945   3
  -5  11  16 64.0739 45.1880   5
  -5 -11  17 47.2665 42.3602   4
  -5  11  17 112.500 58.6965   4
  -5  11  17 106.626 48.9752   5
  -5  11  17 88.2827 35.2356   3
  -5 -11  18 65.6955 36.7870   4
  -5  11  18 191.977 76.8712   4
  -5  11  18 90.0549 51.9800   5
  -5 -11  19-81.5404 62.5781   4
  -5  11  19 67.9301 41.7604   5
  -5  11  19 6.22624 44.7119   4
  -5 -11  20 8.19565 42.8507   4
  -5  11  20 115.316 59.0810   5
  -5  11  20 126.058 62.2651   4
  -5 -11  21 43.0439 36.1747   4
  -5 -13 -15-19.4390 39.7882   1
  -5 -13 -14 28.1213 39.7069   1
  -5  13 -13 18.0927 35.3359   5
  -5 -13 -13 116.324 70.1204   1
  -5  13 -12-5.72517 17.7077   3
  -5 -13 -12 24.1385 30.3179   1
  -5  13 -12 10.4361 30.3647   5
  -5  13 -11 32.9399 29.5923   3
  -5 -13 -11 68.8951 53.0356   1
  -5  13 -11 40.1015 25.2268   5
  -5 -13 -10 299.037 89.7672   1
  -5 -13 -10 237.109 57.0179   2
  -5  13 -10 289.326 78.1658   5
  -5  13 -10 328.659 71.9814   3
  -5  13  -9 3.74269 24.3276   5
  -5 -13  -9-32.2939 42.3923   2
  -5  13  -9 2.25027 29.1581   3
  -5  13  -8 494.972 88.9692   3
  -5  13  -8 422.075 88.8266   5
  -5 -13  -8 359.086 72.1377   2
  -5 -13  -7 90.9840 34.9663   2
  -5  13  -7 5.25076 24.8254   3
  -5  13  -7 28.5634 38.4601   5
  -5  13  -6 38.5639 34.3023   3
  -5  13  -6 73.9455 39.9948   5
  -5 -13  -6 70.3336 31.1461   2
  -5  13  -5 48.6773 40.4683   3
  -5  13  -5 43.3247 36.6669   5
  -5 -13  -5 31.9351 21.9183   2
  -5  13  -4 963.380 130.185   5
  -5 -13  -4 1002.89 112.439   2
  -5 -13  -3 45.9249 35.9178   2
  -5  13  -3-14.1478 13.2587   6
  -5  13  -3 4.61524 25.0140   5
  -5  13  -2 849.080 75.7749   6
  -5  13  -2 812.629 117.087   5
  -5 -13  -2 782.534 97.3827   2
  -5 -13  -1 21.0094 30.0273   2
  -5  13  -1 43.5664 20.4964   6
  -5  13  -1 52.8160 33.1804   5
  -5  13   0 141.623 37.9978   6
  -5 -13   0 178.574 48.4521   2
  -5  13   0 123.998 53.3758   5
  -5  13   1 21.9601 13.7790   6
  -5 -13   1 23.3804 27.4244   2
  -5  13   1 28.3192 24.3293   5
  -5 -13   2 973.954 106.702   2
  -5  13   2 971.152 129.104   5
  -5  13   2 987.993 101.259   6
  -5 -13   3 43.1717 36.2755   2
  -5  13   3 15.6845 32.8858   5
  -5 -13   4 1292.27 128.896   2
  -5  13   4 1549.25 162.120   5
  -5 -13   5 43.6696 31.4599   2
  -5  13   5 80.9600 41.6756   5
  -5  13   6 43.3141 28.5864   5
  -5 -13   6 7.12440 23.6894   2
  -5  13   7 209.026 60.7427   5
  -5 -13   7 61.1925 31.7029   2
  -5  13   8 423.027 89.6656   5
  -5 -13   8 566.697 95.1422   2
  -5  13   9 176.269 58.5079   5
  -5  13  10 845.094 125.114   5
  -5  13  11 8.50575 27.9649   5
  -5 -13  11 73.6001 44.7952   4
  -5  13  12 79.7917 48.6215   5
  -5  13  12 18.2009 24.5698   3
  -5 -13  12 55.0188 38.5350   4
  -5  13  13 57.5877 39.3451   5
  -5  13  13 69.8849 43.2280   3
  -5 -13  13 38.2110 26.1076   4
  -5  13  14 103.248 54.2323   5
  -5  13  14 157.677 57.4372   3
  -5 -13  14 153.287 64.5104   4
  -5  13  15 51.8334 42.2486   5
  -5  13  15 37.5707 37.2828   4
  -5  13  15 27.5623 32.7515   3
  -5 -13  15 45.3222 42.6047   4
  -5  13  16 200.943 69.5973   5
  -5  13  16 273.636 96.8101   4
  -5  13  16 198.181 57.0117   3
  -5 -13  16 396.417 98.8855   4
  -5  13  17 33.5235 40.8396   4
  -5  13  17 18.5325 28.2469   5
  -5 -13  17 100.284 68.1556   4
  -5  13  18 33.7918 36.8337   5
  -5  13  18 27.1943 38.1083   4
  -5 -13  18-1.37513 36.4401   4
  -5  13  19 58.6942 39.3183   5
  -5 -13  19 25.1950 44.6000   4
  -5  13  20 65.4088 49.3652   5
  -5 -13  20 138.147 91.9080   4
  -5 -15 -13 8.46447 33.9583   1
  -5 -15 -12 52.6367 43.2810   1
  -5  15 -12-1.65190 26.5878   5
  -5 -15 -11 100.126 61.4311   1
  -5  15 -11 53.1246 39.2389   3
  -5  15 -11 61.6730 30.3037   5
  -5  15 -10-23.9410 32.8828   3
  -5  15 -10-7.58563 35.3282   5
  -5 -15 -10 49.1673 46.2618   1
  -5  15  -9 302.213 80.4743   3
  -5  15  -9 176.924 64.3419   5
  -5 -15  -9 209.168 55.2249   2
  -5 -15  -9 315.944 99.6461   1
  -5 -15  -8-13.0025 31.0083   2
  -5  15  -8 64.8027 35.6504   5
  -5  15  -8 76.9414 40.6434   3
  -5  15  -7 76.3845 50.1068   3
  -5  15  -7 29.7378 27.3030   5
  -5 -15  -7 63.7580 34.6365   2
  -5  15  -6 40.6515 39.3750   3
  -5  15  -6 35.9696 38.1252   5
  -5  15  -5 212.989 70.0703   3
  -5  15  -5 179.279 57.3102   5
  -5 -15  -5 216.336 55.2184   2
  -5 -15  -4 18.8539 26.2531   2
  -5  15  -4 29.0869 36.0998   3
  -5  15  -4 13.4377 38.0624   5
  -5  15  -3 886.079 132.236   3
  -5  15  -3 818.909 127.334   5
  -5 -15  -3 900.404 106.589   2
  -5 -15  -2-41.2045 39.6433   2
  -5  15  -2 20.0420 36.4165   3
  -5  15  -2 0.51765 33.8120   5
  -5 -15  -1 174.387 53.2237   2
  -5  15  -1 203.484 66.2189   3
  -5  15  -1 221.981 71.6723   5
  -5 -15   0 26.7762 29.6505   2
  -5  15   0 22.3894 40.3659   5
  -5 -15   1 162.459 42.9389   2
  -5  15   1 145.872 51.0053   5
  -5 -15   2-65.2160 40.3179   2
  -5  15   2 18.3878 28.3420   5
  -5 -15   3 1274.93 130.334   2
  -5  15   3 1236.40 159.957   5
  -5 -15   4 8.95442 29.1926   2
  -5  15   4-10.6740 32.3782   5
  -5 -15   5 314.490 71.2820   2
  -5  15   5 415.134 92.4566   5
  -5 -15   6-53.1319 41.4759   2
  -5  15   6 42.3437 36.3940   5
  -5  15   7 21.8693 27.5567   5
  -5 -15   7 62.9019 26.1790   2
  -5  15   7 38.8766 37.2144   3
  -5  15   8-43.3295 42.7981   5
  -5 -15   8-4.32548 26.9002   2
  -5  15   8-40.3886 31.5762   3
  -5  15   9 476.150 103.041   5
  -5  15   9 419.616 90.0709   3
  -5 -15   9 471.587 91.5518   2
  -5  15  10-21.2353 40.9139   5
  -5  15  10 44.5686 36.8525   3
  -5  15  11 129.891 58.5524   5
  -5  15  11 152.350 55.9690   3
  -5  15  12 128.132 60.1533   5
  -5  15  12 96.3547 47.8368   3
  -5  15  13 12.6628 28.4439   5
  -5  15  13 38.0573 41.5254   3
  -5 -15  13 78.8074 41.9667   4
  -5  15  14 107.722 54.0606   5
  -5  15  14 82.4590 50.0393   3
  -5 -15  14 62.7168 53.2673   4
  -5  15  15 161.300 67.9216   5
  -5  15  15 137.048 54.9893   3
  -5 -15  15 297.751 89.7938   4
  -5  15  16-6.05221 31.6990   4
  -5  15  16-49.4978 40.5874   5
  -5  15  16-16.0448 25.9387   3
  -5 -15  16 47.0966 54.9590   4
  -5  15  17 162.709 76.0056   5
  -5 -15  17 185.307 89.3406   4
  -5  15  18 48.6570 54.5311   5
  -5 -15  18 98.5287 80.9081   4
  -5  15  19 69.4170 51.3790   5
  -5 -15  19 90.1259 85.8285   4
  -5 -17 -12-58.7309 52.1550   1
  -5  17 -11-50.2016 38.9101   3
  -5  17 -11 21.4145 31.9363   5
  -5 -17 -11 36.7738 48.1554   1
  -5 -17 -10 149.525 83.3874   1
  -5  17 -10 170.556 60.7931   3
  -5  17 -10 171.422 75.4474   5
  -5 -17  -9 15.9189 47.5991   1
  -5  17  -9-49.9543 40.1601   3
  -5  17  -9 30.5381 35.8678   5
  -5  17  -8 157.984 62.4672   3
  -5  17  -8 99.5169 47.1368   5
  -5  17  -7 29.8040 34.5162   5
  -5  17  -7 41.6667 38.4457   3
  -5  17  -6-27.7480 30.2774   3
  -5  17  -6-20.0056 38.8847   5
  -5  17  -5 22.5994 35.3549   3
  -5  17  -5 24.8527 33.2015   5
  -5  17  -4 420.733 100.356   3
  -5  17  -4 297.736 86.6792   5
  -5 -17  -4 411.206 77.3032   2
  -5 -17  -3 105.264 46.9212   2
  -5  17  -3 75.3825 48.8079   3
  -5  17  -3-26.3499 38.5009   5
  -5 -17  -2 345.450 70.8845   2
  -5  17  -2 549.593 110.664   3
  -5  17  -2 501.799 107.865   5
  -5 -17  -1 70.2259 34.6317   2
  -5  17  -1 16.5941 39.3851   5
  -5  17  -1 25.2971 44.9425   3
  -5 -17   0 78.5999 41.1722   2
  -5  17   0 62.1102 54.5423   3
  -5  17   0 18.1537 33.1104   5
  -5 -17   1 8.09588 26.8099   2
  -5  17   1-8.33293 30.5063   3
  -5  17   1-4.39614 32.4944   5
  -5  17   2 364.458 90.5455   3
  -5 -17   2 312.532 65.6472   2
  -5  17   2 402.370 98.3172   5
  -5 -17   3-30.2713 33.5737   2
  -5  17   3 3.87320 37.3028   3
  -5  17   3 2.40448 38.9856   5
  -5 -17   4 564.690 94.6471   2
  -5  17   4 583.440 117.562   3
  -5  17   4 544.799 115.444   5
  -5 -17   5 2.01962 25.7269   2
  -5  17   5 47.5116 46.0222   5
  -5  17   5 30.0105 42.3288   3
  -5  17   6 23.0980 35.0589   3
  -5 -17   6 11.2124 30.3157   2
  -5  17   6 26.1365 45.4677   5
  -5  17   7 49.6263 48.3108   5
  -5 -17   7 94.3677 41.7382   2
  -5  17   7 21.6283 31.3262   3
  -5  17   8 222.172 76.1557   5
  -5 -17   8 341.012 81.6338   2
  -5  17   8 302.026 84.1197   3
  -5  17   9 24.3507 32.8286   5
  -5 -17   9 32.5400 36.1150   2
  -5  17   9 12.0541 32.4396   3
  -5  17  10 382.120 101.774   5
  -5  17  10 359.781 88.0956   3
  -5 -17  10 355.451 88.1880   2
  -5  17  11-88.9683 56.0089   5
  -5  17  11 35.4646 35.0604   3
  -5 -17  11-26.0300 42.2789   2
  -5  17  12 15.7203 29.0239   5
  -5  17  12 21.3483 41.8803   3
  -5  17  13 134.266 64.4506   5
  -5  17  13 169.697 63.6884   3
  -5  17  14 46.9682 32.7055   3
  -5  17  14 38.2051 36.7495   5
  -5  17  15 60.3893 45.0630   3
  -5  17  15 117.668 70.0865   5
  -5  17  16 116.758 63.6753   5
  -5  19 -10-90.8978 53.5695   5
  -5  19 -10 9.25843 29.9904   3
  -5 -19 -10 40.1507 53.4845   1
  -5 -19  -9 63.0165 59.4541   1
  -5  19  -9 72.1549 46.3207   5
  -5  19  -9 101.171 55.8090   3
  -5  19  -8 40.9339 49.1166   3
  -5  19  -8 16.7344 40.5906   5
  -5 -19  -8 61.6354 54.5149   1
  -5  19  -7-87.0925 52.9872   5
  -5  19  -7 7.03343 42.7881   3
  -5  19  -6 74.2914 42.9494   3
  -5  19  -6 58.5125 54.1731   5
  -5  19  -5 51.1020 50.0443   3
  -5  19  -5 121.010 63.9141   5
  -5  19  -4-14.9859 26.6049   3
  -5  19  -4 37.1828 49.4964   5
  -5  19  -3 116.444 64.9643   3
  -5  19  -3 180.059 74.6915   5
  -5  19  -2-43.3312 46.3138   3
  -5  19  -2 28.7299 52.5988   5
  -5  19  -1 103.552 56.4026   3
  -5  19  -1 98.4720 47.6640   5
  -5  19   0 1.36741 34.9958   5
  -5  19   0-6.38715 38.8559   3
  -5  19   1 89.2359 49.7852   3
  -5  19   1 52.1801 48.3907   5
  -5  19   2 120.384 66.3038   3
  -5  19   2 232.858 84.7671   5
  -5 -19   3 260.997 66.4328   2
  -5  19   3 334.094 93.0339   3
  -5  19   3 298.424 95.0442   5
  -5 -19   4-29.8476 39.0429   2
  -5  19   4-3.68619 33.7919   5
  -5  19   4-32.4035 45.3518   3
  -5  19   5 133.024 66.8353   3
  -5 -19   5 32.0205 26.8455   2
  -5  19   5 117.035 57.6275   5
  -5  19   6-5.06227 30.1668   5
  -5  19   6 55.5863 48.0281   3
  -5 -19   6 21.2253 28.9271   2
  -5  19   7 29.3060 29.8846   5
  -5 -19   7 39.4022 32.6076   2
  -5  19   7 26.1624 45.0537   3
  -5  19   8 88.6607 60.9790   5
  -5  19   8 35.8640 41.9826   3
  -5 -19   8 63.8086 39.7888   2
  -5  19   9 68.6328 45.3573   3
  -5 -19   9 101.704 42.5368   2
  -5  19   9 62.7884 57.6325   5
  -5  19  10-20.2096 30.0189   5
  -5  19  10-32.3890 30.4487   3
  -5 -19  10 33.8908 30.5913   2
  -5  19  11 77.6197 43.6391   3
  -5  19  11 131.905 70.9026   5
  -5 -19  11 35.5845 43.3701   2
  -5  19  12 19.6470 30.6590   3
  -5 -19  12-62.6868 45.3344   2
  -5 -19  13 38.2236 37.1114   2
  -5  19  13 71.3720 38.6937   3
  -5  19  14 26.4673 42.5078   3
  -5 -19  14 72.3576 45.4980   2
  -5  19  15 115.819 55.5063   3
  -5 -21  -7 104.345 69.2060   1
  -5  21  -6-47.5954 45.4320   5
  -5  21  -5 5.91420 44.1153   5
  -5  21  -4 25.6138 38.5737   5
  -5  21  -3 10.6860 28.7097   5
  -5  21  -2 76.0499 72.8077   5
  -5  21  -1 47.5840 54.8014   5
  -5  21   0-9.24122 33.2265   5
  -5  21   0-16.1284 40.0735   3
  -5  21   1 16.0221 45.0502   3
  -5  21   1 75.2226 61.7034   5
  -5  21   2 98.2808 73.0820   3
  -5  21   2 20.1848 40.1016   5
  -5  21   3 43.6738 42.5853   3
  -5  21   3 34.0785 38.7734   5
  -5  21   4-12.3234 40.6785   5
  -4   0 -20 96.7691 61.9409   1
  -4   0 -19-18.4795 32.7686   1
  -4   0 -18 63.6479 44.4428   1
  -4   0 -17-25.9400 40.4105   1
  -4   0 -16 42.3103 37.8408   1
  -4   0 -15 25.6683 35.4407   1
  -4   0 -14 724.482 117.190   1
  -4   0 -13 17.6998 35.3889   1
  -4   0 -12 1203.83 139.189   1
  -4   0 -11-11.0839 25.2432   1
  -4   0 -10 48.9026 9.63287   3
  -4   0 -10 54.5287 28.3144   1
  -4   0  -9-21.3500 29.7497   1
  -4   0  -8 2172.53 153.908   1
  -4   0  -8 2213.53 158.188   4
  -4   0  -7 18.1687 19.5846   4
  -4   0  -7 15.3147 17.7132   1
  -4   0  -6 6583.24 243.999   4
  -4   0  -6 6135.18 230.554   1
  -4   0  -5-4.86818 24.5778   4
  -4   0  -5-28.3009 38.1229   2
  -4   0  -4 925.027 79.8548   4
  -4   0  -4 908.133 85.2773   2
  -4   0  -3 11.0214 13.3820   4
  -4   0  -3-2.23074 17.3346   2
  -4   0  -2 9112.49 205.657   4
  -4   0  -2 8618.90 227.071   2
  -4   0  -1 7.40309 17.5239   2
  -4   0  -1 9.08987 12.3231   4
  -4   0   0 29299.3 370.197   2
  -4   0   0 29192.8 276.008   4
  -4   0   1-1.85799 9.00856   4
  -4   0   1 33.2602 23.8979   2
  -4   0   2 5707.02 150.535   2
  -4   0   3 4.25671 16.1405   2
  -4   0   4 1584.93 83.5721   2
  -4   0   5 5.27099 9.94044   4
  -4   0   5 15.5044 9.52045   5
  -4   0   6 15751.0 295.455   6
  -4   0   6 15026.9 277.696   4
  -4   0   6 15294.7 179.667   5
  -4   0   7 39.4482 17.9665   4
  -4   0   7 11.0489 7.29119   5
  -4   0   7 29.6313 18.5038   6
  -4   0   8 2826.35 144.801   4
  -4   0   8 2782.95 136.399   6
  -4   0   8 2722.88 76.8582   5
  -4   0   9 17.7065 9.29159   5
  -4   0   9-0.51245 18.0082   4
  -4   0   9 12.4535 16.4202   6
  -4   0  10 268.840 53.1306   4
  -4   0  10 281.290 48.7074   6
  -4   0  11 13.3617 16.7649   6
  -4   0  11-25.9777 31.0633   4
  -4   0  12 6108.73 275.393   4
  -4   0  12 6376.31 249.735   6
  -4   0  13 37.1801 25.2088   4
  -4   0  14 1919.62 171.319   4
  -4   0  15 14.8872 27.3895   4
  -4   0  16-1.10661 38.3774   4
  -4   0  16 4.99119 3.08071   3
  -4   0  17-24.8973 45.1943   4
  -4   0  18 745.535 127.730   4
  -4   0  19 22.4963 42.0156   4
  -4   0  20 421.302 105.773   4
  -4   0  21 30.0828 42.7748   4
  -4   0  22-1.46820 33.6661   4
  -4   0  23-46.8726 57.8732   4
  -4   2 -21-61.9558 45.9932   1
  -4  -2 -20 93.2382 50.9890   1
  -4   2 -20-52.8498 44.7924   1
  -4   2 -19 18.6187 35.6368   1
  -4  -2 -19 75.5556 65.4560   1
  -4   2 -18 35.3158 50.0960   1
  -4  -2 -18 7.28141 35.1348   1
  -4   2 -17 40.9170 33.2018   1
  -4  -2 -17 89.1834 55.2639   1
  -4   2 -16-41.5716 50.6163   1
  -4  -2 -16-18.3767 35.0554   1
  -4   2 -15 57.9487 46.8702   1
  -4  -2 -15 62.9812 42.8841   1
  -4  -2 -14-50.0338 51.7737   1
  -4   2 -14 18.4424 33.3793   1
  -4   2 -13 924.420 123.944   1
  -4  -2 -13 761.943 118.798   1
  -4   2 -12 84.7050 40.9298   1
  -4  -2 -12 1.52153 30.5349   1
  -4  -2 -11 696.650 106.046   1
  -4   2 -11 910.439 113.656   1
  -4   2 -11 574.083 30.2907   3
  -4   2 -10 74.9948 31.8509   1
  -4  -2 -10 25.3630 9.88184   3
  -4  -2 -10 24.1088 26.8777   1
  -4  -2  -9 516.599 40.4613   3
  -4  -2  -9 477.328 81.7885   1
  -4   2  -9 450.939 71.8900   1
  -4  -2  -8 140.750 46.3317   1
  -4   2  -8 102.469 36.5111   1
  -4  -2  -8 194.252 48.9536   4
  -4  -2  -8 163.357 24.1156   3
  -4  -2  -8 182.576 48.8813   5
  -4  -2  -7 7848.17 277.402   4
  -4   2  -7 7903.09 294.061   4
  -4  -2  -7 7193.33 277.312   1
  -4  -2  -7 7654.92 273.329   5
  -4  -2  -7 7350.83 277.654   2
  -4   2  -7 7406.08 254.759   1
  -4   2  -6 2.94849 13.7761   4
  -4  -2  -6 3.83759 13.9698   5
  -4  -2  -6-1.99294 18.0588   4
  -4  -2  -6-23.5360 35.5276   2
  -4   2  -6 26.1268 16.1708   1
  -4   2  -5 6173.93 232.686   4
  -4  -2  -5 5873.41 208.717   4
  -4   2  -5 5697.48 193.857   1
  -4  -2  -5 5554.83 218.743   2
  -4   2  -4 1004.13 90.1881   4
  -4   2  -4 886.785 71.1089   1
  -4  -2  -4 1103.49 96.1272   2
  -4  -2  -4 1040.24 80.6666   4
  -4   2  -3 850.763 76.1967   4
  -4  -2  -3 1007.21 81.8753   2
  -4   2  -3 788.618 74.1672   2
  -4  -2  -3 959.228 69.8396   4
  -4  -2  -2 2066.78 89.8420   4
  -4   2  -2 1925.33 107.560   2
  -4  -2  -2 2088.73 114.475   2
  -4   2  -2 1910.20 105.104   4
  -4   2  -1 7443.04 185.656   6
  -4  -2  -1 7677.63 146.453   4
  -4   2  -1 7415.46 194.431   2
  -4  -2  -1 7655.03 207.794   2
  -4   2  -1 7364.27 189.596   4
  -4   2   0 210.735 29.5389   4
  -4   2   0 186.243 30.3481   6
  -4  -2   0 284.285 45.1342   2
  -4   2   0 167.805 28.3019   2
  -4  -2   1 13952.8 260.362   2
  -4   2   1 13844.5 225.712   2
  -4   2   1 14092.2 228.893   4
  -4  -2   2 2766.67 117.136   2
  -4   2   2 2350.79 81.9480   1
  -4   2   2 2253.18 85.9040   2
  -4   2   3 2161.02 83.1852   2
  -4  -2   3 2225.64 58.4600   4
  -4   2   3 2216.16 97.7144   5
  -4   2   3 2286.87 89.5490   1
  -4  -2   3 2289.39 108.597   2
  -4  -2   4 140.929 18.4075   4
  -4  -2   4 165.061 29.0693   6
  -4   2   4 160.337 27.3656   5
  -4   2   4 170.038 27.8178   1
  -4   2   4 193.347 26.9930   2
  -4  -2   5 4245.55 126.554   4
  -4   2   5 4201.95 148.127   1
  -4  -2   5 3825.01 81.0431   5
  -4  -2   5 4268.92 141.131   6
  -4   2   5 4104.23 129.462   5
  -4  -2   6 181.755 33.9732   4
  -4   2   6 180.312 34.5639   1
  -4  -2   6 146.774 29.6180   6
  -4   2   6 201.984 30.7131   5
  -4  -2   7 8776.65 230.812   4
  -4  -2   7 8931.21 219.861   6
  -4   2   7 9174.29 255.910   1
  -4   2   7 8929.52 192.634   5
  -4   2   7 9055.87 251.053   4
  -4  -2   8 623.624 67.5541   4
  -4   2   8 470.242 66.1973   4
  -4  -2   8 596.902 61.4177   6
  -4   2   8 461.462 45.4480   5
  -4   2   9 156.985 43.3729   4
  -4  -2   9 34.0610 21.8497   4
  -4   2   9 122.219 33.4619   6
  -4  -2   9 92.4407 27.9739   6
  -4   2   9 112.263 25.0254   5
  -4   2  10 28.0016 17.6907   6
  -4  -2  10-12.5536 18.4749   4
  -4   2  10 4.37769 10.6335   5
  -4   2  10-6.33457 19.9521   4
  -4  -2  10 6.38604 14.3964   6
  -4  -2  11 2398.31 162.944   4
  -4  -2  11 2347.84 136.074   6
  -4   2  11 2315.50 112.832   5
  -4   2  11 2331.79 163.489   4
  -4   2  11 2307.57 152.852   6
  -4  -2  12 83.3454 26.3430   6
  -4  -2  12 76.3020 31.0237   4
  -4   2  12 59.3587 36.3040   4
  -4   2  12 71.8716 23.1104   5
  -4  -2  13 4430.56 246.705   4
  -4  -2  13 4463.78 141.059   3
  -4  -2  13 4587.61 205.198   6
  -4   2  13 4780.07 262.034   4
  -4  -2  14 15.7199 29.1148   4
  -4   2  14-0.05938 31.0437   4
  -4  -2  14 38.4047 27.2001   6
  -4  -2  14 29.3549 13.5007   3
  -4   2  15 458.352 90.7179   4
  -4  -2  15 270.171 31.7236   3
  -4  -2  15 262.359 69.7847   4
  -4   2  16 61.9291 45.5178   4
  -4  -2  16 24.7666 25.7377   4
  -4  -2  17 348.002 88.0253   4
  -4   2  17 357.401 91.8998   4
  -4  -2  18 79.4960 45.0604   4
  -4   2  18 49.7616 35.9144   4
  -4  -2  19 509.674 110.435   4
  -4   2  19 432.342 102.362   4
  -4   2  20-57.6956 46.7607   4
  -4  -2  20-32.8716 33.5138   4
  -4   2  21 33.9807 36.5200   4
  -4  -2  21 154.049 72.5500   4
  -4  -2  22 28.2857 42.7399   4
  -4   2  22-31.2301 42.8008   4
  -4  -2  23-31.7059 56.3374   4
  -4   2  23 24.1337 38.0111   4
  -4   4 -21-84.9570 59.9580   1
  -4   4 -20 72.9768 54.9174   1
  -4  -4 -19 40.0088 34.8372   1
  -4   4 -19-55.6866 43.1190   1
  -4  -4 -18 74.9195 54.3910   1
  -4   4 -18 45.7648 36.5125   1
  -4  -4 -17-8.83266 33.5497   1
  -4   4 -17-17.1477 32.1838   1
  -4  -4 -16 10.5270 29.3321   1
  -4   4 -16-9.65971 27.6882   1
  -4   4 -15 12.3314 29.6947   1
  -4  -4 -15-34.2408 49.9460   1
  -4  -4 -14 340.128 85.8729   1
  -4   4 -14 366.840 82.7677   1
  -4   4 -13 0.64312 21.1118   1
  -4  -4 -13 9.63777 28.4896   1
  -4  -4 -12 820.443 122.096   1
  -4   4 -12 769.404 49.9804   3
  -4   4 -12 736.122 103.298   1
  -4  -4 -11 224.249 65.6160   1
  -4   4 -11 317.329 65.4351   1
  -4   4 -11 379.752 39.3214   3
  -4  -4 -10 267.061 69.0349   1
  -4   4 -10 188.749 47.0391   1
  -4  -4  -9 27.0553 30.2148   1
  -4   4  -9 8.74932 20.1542   1
  -4  -4  -9 5.15959 9.08098   3
  -4  -4  -8 3309.58 130.236   3
  -4   4  -8 3397.51 174.960   1
  -4  -4  -8 3196.89 204.163   1
  -4  -4  -8 3156.09 192.736   2
  -4   4  -7 1360.97 103.588   1
  -4  -4  -7 1322.45 119.911   5
  -4  -4  -7 1276.84 82.2350   3
  -4  -4  -7 1128.53 107.454   2
  -4   4  -6 3591.40 199.116   4
  -4  -4  -6 3347.92 134.977   3
  -4  -4  -6 3257.41 179.622   5
  -4  -4  -6 3192.43 177.098   2
  -4   4  -6 3392.62 151.575   1
  -4  -4  -5 31.9262 33.9519   2
  -4   4  -5-4.69340 18.0553   1
  -4  -4  -5 17.8770 15.3850   3
  -4  -4  -4 515.143 63.0848   2
  -4   4  -4 508.068 47.7691   1
  -4  -4  -4 516.126 53.4151   3
  -4  -4  -3 57.2841 32.1936   2
  -4   4  -3 10.8375 10.2705   1
  -4   4  -2 883.352 46.9466   1
  -4   4  -2 901.911 63.3255   6
  -4  -4  -2 785.331 73.0863   2
  -4  -4  -1 217.733 42.8630   2
  -4   4  -1 144.913 26.5975   6
  -4  -4   0 1931.13 106.703   2
  -4   4   0 2146.79 98.6201   6
  -4   4   0 1981.51 91.0026   2
  -4   4   0 2092.09 118.085   5
  -4   4   1 368.961 23.7718   1
  -4  -4   1 370.349 46.0718   5
  -4  -4   1 347.816 44.1813   2
  -4   4   1 393.494 51.8301   5
  -4   4   1 403.997 45.4036   6
  -4   4   1 388.217 37.5673   2
  -4   4   2 6398.38 183.197   6
  -4  -4   2 5533.28 160.820   5
  -4  -4   2 5455.98 177.818   2
  -4   4   2 6191.02 117.489   1
  -4   4   2 6295.83 128.586   2
  -4   4   2 6127.66 193.227   5
  -4  -4   3 230.198 31.0900   6
  -4   4   3 230.816 28.5578   1
  -4  -4   3 307.148 36.1079   5
  -4  -4   3 263.241 40.3793   2
  -4  -4   3 297.095 29.2741   4
  -4   4   3 245.990 39.2049   5
  -4   4   3 248.544 25.5943   2
  -4   4   4 1678.88 60.4291   2
  -4   4   4 1720.11 101.464   5
  -4  -4   4 2217.76 102.846   6
  -4  -4   4 2133.78 85.2613   5
  -4   4   4 1725.52 86.4577   1
  -4  -4   4 2125.50 85.4526   4
  -4   4   5 331.037 46.0713   5
  -4   4   5 275.629 37.3086   1
  -4   4   5 299.018 28.3475   2
  -4  -4   5 333.165 31.2386   5
  -4  -4   5 343.006 43.1357   4
  -4  -4   5 332.195 41.2200   6
  -4  -4   6 16180.5 275.704   6
  -4  -4   6 15841.8 187.230   5
  -4   4   6 16191.5 315.704   5
  -4   4   6 17021.0 327.480   1
  -4  -4   6 16149.4 303.153   4
  -4  -4   7 164.655 33.3043   4
  -4  -4   7 106.955 13.9393   5
  -4   4   7 98.5068 33.5871   1
  -4   4   7 69.2387 24.0372   5
  -4  -4   7 147.470 27.8144   6
  -4   4   8 1912.48 112.217   5
  -4  -4   8 1827.03 97.7900   6
  -4   4   8 2059.20 131.625   1
  -4  -4   8 1910.41 130.861   1
  -4  -4   8 1921.27 124.700   4
  -4   4   9 186.533 38.6505   5
  -4  -4   9 197.204 35.1499   6
  -4  -4   9 186.026 41.3456   4
  -4   4   9 180.415 43.6439   1
  -4  -4   9 215.538 46.8035   1
  -4  -4  10 261.150 52.5602   4
  -4   4  10 234.647 51.8010   4
  -4  -4  10 299.598 42.7548   6
  -4  -4  10 336.161 62.2273   1
  -4   4  10 299.899 48.8429   5
  -4  -4  10 210.412 28.7995   3
  -4   4  10 255.258 53.4311   1
  -4  -4  11 169.184 40.9227   4
  -4   4  11 127.508 34.0629   5
  -4  -4  11 201.780 37.0053   6
  -4   4  11 119.236 40.8420   4
  -4  -4  11 121.056 17.7717   3
  -4  -4  12 3440.06 210.805   4
  -4  -4  12 3487.39 160.349   6
  -4  -4  12 3302.95 139.856   3
  -4   4  12 3461.53 217.763   4
  -4   4  12 3432.68 168.051   5
  -4   4  13 25.4165 22.2557   5
  -4  -4  13-21.0641 33.4532   4
  -4  -4  13 28.3376 12.4083   6
  -4  -4  13-4.20942 15.6538   3
  -4   4  13 25.5357 20.5989   4
  -4  -4  14 1021.02 126.056   4
  -4   4  14 1018.85 129.449   4
  -4  -4  14 1040.73 95.7652   6
  -4  -4  14 968.152 73.7187   3
  -4   4  14 979.402 96.0206   5
  -4  -4  15-35.0489 50.2877   4
  -4   4  15-17.8855 37.2005   4
  -4   4  15 12.0822 19.2553   5
  -4  -4  15 64.2818 23.0531   3
  -4  -4  15-28.2262 24.1359   6
  -4  -4  16-61.4786 48.5375   4
  -4   4  16-22.4948 31.8054   4
  -4  -4  16-5.55553 19.2055   6
  -4   4  17 39.0820 31.9447   4
  -4  -4  17 41.4742 38.7589   4
  -4   4  18 772.378 136.287   4
  -4  -4  18 789.523 131.267   4
  -4  -4  19 49.9385 43.5840   4
  -4   4  19-2.41238 29.3008   4
  -4  -4  20 112.110 59.2890   4
  -4   4  20 229.996 85.3729   4
  -4   4  21 109.465 69.5910   4
  -4  -4  21 48.5385 52.1097   4
  -4  -4  22 59.1878 40.9618   4
  -4   4  22-47.7495 62.0725   4
  -4  -4  23 27.8754 36.9576   4
  -4   6 -21-178.902 68.4804   1
  -4   6 -20-88.0299 52.4723   1
  -4  -6 -19 29.5329 31.2386   1
  -4   6 -19-57.0991 42.0991   1
  -4   6 -18 41.3461 31.4356   1
  -4  -6 -18 104.205 68.1669   1
  -4   6 -17 16.5948 27.2155   1
  -4  -6 -17 46.3917 42.7646   1
  -4  -6 -16 74.5163 54.0873   1
  -4   6 -16 14.8910 41.1475   1
  -4  -6 -15 62.6306 57.5458   1
  -4   6 -15 29.2111 24.1084   1
  -4  -6 -14 6.53228 36.4970   1
  -4   6 -14 16.7752 33.3940   1
  -4   6 -13 653.293 98.3218   1
  -4   6 -13 778.423 63.4825   3
  -4  -6 -13 623.916 114.387   1
  -4  -6 -12 398.176 90.4311   1
  -4   6 -12 352.244 46.3731   3
  -4   6 -12 372.497 70.1962   1
  -4   6 -11 793.133 97.0801   1
  -4  -6 -11 764.638 119.202   1
  -4   6 -11 813.040 73.9132   3
  -4  -6 -10 178.539 59.3644   1
  -4   6 -10 94.6817 28.3956   3
  -4   6 -10 106.328 39.0405   1
  -4   6  -9 553.577 72.9667   1
  -4  -6  -9 662.383 104.113   1
  -4  -6  -9 519.689 78.5483   2
  -4  -6  -8 57.0402 21.4564   3
  -4  -6  -8 0.66619 35.0508   2
  -4   6  -8 43.8595 24.5526   1
  -4  -6  -7 3116.42 149.214   3
  -4   6  -7 2920.55 145.445   1
  -4  -6  -7 3060.79 179.073   2
  -4   6  -6 414.935 49.9975   1
  -4  -6  -6 383.114 53.0938   3
  -4  -6  -6 373.037 62.9385   2
  -4   6  -5 1782.58 92.3023   1
  -4  -6  -5 1608.01 118.187   2
  -4  -6  -5 1711.95 111.007   3
  -4   6  -5 1846.65 134.693   5
  -4  -6  -4 34.4337 26.8133   2
  -4  -6  -4 55.7077 23.0882   3
  -4   6  -4 5.07397 7.97191   1
  -4   6  -4 10.9601 19.7671   5
  -4  -6  -3 2313.48 129.742   3
  -4   6  -3 2356.07 99.8312   6
  -4   6  -3 2407.20 147.124   5
  -4  -6  -3 2302.20 135.497   2
  -4   6  -3 2370.29 75.8740   1
  -4  -6  -2-35.6102 36.2065   2
  -4   6  -2 9.20261 10.0035   6
  -4  -6  -2 1.02733 19.1845   3
  -4   6  -2-12.7269 18.9853   5
  -4   6  -1 6096.21 167.687   6
  -4  -6  -1 6251.84 212.054   3
  -4   6  -1 6163.95 226.929   5
  -4  -6  -1 6178.15 205.514   2
  -4  -6   0 147.788 32.5108   2
  -4   6   0 213.323 45.9466   5
  -4  -6   0 159.742 36.1225   5
  -4   6   0 183.101 31.2260   6
  -4  -6   1 5948.66 198.988   2
  -4   6   1 5861.48 180.892   6
  -4  -6   1 6253.96 205.434   5
  -4   6   1 5764.98 215.446   5
  -4  -6   2 1294.84 91.3250   5
  -4  -6   2 1291.89 94.3150   2
  -4   6   2 1343.19 91.6180   6
  -4   6   2 1255.87 100.990   5
  -4  -6   3 1341.58 98.8803   2
  -4  -6   3 1350.53 88.2841   5
  -4   6   3 1498.87 110.585   5
  -4   6   3 1574.83 100.911   6
  -4  -6   4 290.338 38.6127   5
  -4   6   4 174.049 38.1557   6
  -4   6   4 225.487 33.6128   1
  -4   6   4 214.218 41.5606   5
  -4  -6   4 270.383 45.4691   2
  -4  -6   4 288.318 38.2628   4
  -4   6   5 6357.43 227.491   5
  -4   6   5 6658.43 229.167   6
  -4  -6   5 6699.18 222.573   3
  -4   6   5 6276.22 185.281   1
  -4  -6   5 6662.50 176.759   5
  -4  -6   5 6865.89 229.986   1
  -4  -6   5 6186.16 188.793   4
  -4  -6   6 1687.52 83.5546   5
  -4  -6   6 1696.87 88.0188   6
  -4   6   6 1344.73 105.909   5
  -4   6   6 1365.61 96.9032   1
  -4  -6   6 1734.63 119.404   1
  -4  -6   6 1730.62 108.845   4
  -4  -6   6 1767.63 115.409   3
  -4  -6   7 8219.16 170.354   5
  -4   6   7 8953.23 262.086   1
  -4   6   7 8405.68 266.353   5
  -4  -6   7 8232.40 195.589   6
  -4  -6   7 8358.57 251.782   3
  -4  -6   7 7937.40 249.536   4
[truncated: 585,860 more chars]
