# Supplementary material for: Crystal structure of μ-oxalato-κ2 O 1:O 2-bis­[(dimethyl sulfoxide-κO)tri­phenyl­tin(IV)]
Source: Acta Crystallogr E Crystallogr Commun. 2017 Jun 13;73(Pt 7):1033–6. doi: 10.1107/S2056989017008519 (PMC5499284; doi:10.1107/S2056989017008519)
Supplement: Supplementary file 2 [file e-73-01033-Isup2.hkl]

data_I                                                                          
_shelx_title ' sfp34_Mo in C2/c'                                                
_shelx_refln_list_code          4                                               
_shelx_F_calc_maximum      607.96                                               
_exptl_crystal_F_000      1896.00                                               
_reflns_d_resolution_high  0.7200                                               
                                                                                
loop_                                                                           
 _space_group_symop_operation_xyz                                               
 'x, y, z'                                                                      
 '-x, y, -z+1/2'                                                                
 'x+1/2, y+1/2, z'                                                              
 '-x+1/2, y+1/2, -z+1/2'                                                        
 '-x, -y, -z'                                                                   
 'x, -y, z-1/2'                                                                 
 '-x+1/2, -y+1/2, -z'                                                           
 'x+1/2, -y+1/2, z-1/2'                                                         
                                                                                
_cell_length_a    15.4638                                                       
_cell_length_b    16.2069                                                       
_cell_length_c    17.6205                                                       
_cell_angle_alpha  90.000                                                       
_cell_angle_beta  111.213                                                       
_cell_angle_gamma  90.000                                                       
                                                                                
_shelx_F_squared_multiplier     1.000                                           
                                                                                
loop_                                                                           
 _refln_index_h                                                                 
 _refln_index_k                                                                 
 _refln_index_l                                                                 
 _refln_F_squared_calc                                                          
 _refln_F_squared_meas                                                          
 _refln_F_squared_sigma                                                         
 _refln_observed_status                                                         
   4   0   0     174540.03     174885.00       932.51 o                         
   6   0   0     146765.14     145760.41      1046.35 o                         
   8   0   0      18681.95      16854.23       413.66 o                         
  10   0   0      35641.36      36784.79       676.78 o                         
  12   0   0      13822.12      14323.38       573.38 o                         
  14   0   0       7680.02       8915.32       714.17 o                         
  16   0   0       1860.87       1783.17       358.23 o                         
  18   0   0        914.64       1275.47       329.83 o                         
   3   1   0       6311.94       6317.31       116.98 o                         
   5   1   0       1848.39       1990.71        81.27 o                         
   7   1   0        562.78        539.80        59.17 o                         
   9   1   0        815.97        735.55        59.14 o                         
  11   1   0       1146.69       1084.00        98.42 o                         
  13   1   0          2.66         39.79        53.97 o                         
  15   1   0          0.10         -8.34       113.15 o                         
  17   1   0          1.13         87.34       110.23 o                         
  19   1   0          3.16        -40.53       135.75 o                         
   2   2   0       7211.11       7648.81       154.64 o                         
   4   2   0       1348.67       1289.92        74.33 o                         
   6   2   0       4418.10       4341.65       163.64 o                         
   8   2   0       1828.15       1864.67        88.13 o                         
  10   2   0        645.73        626.20        85.23 o                         
  12   2   0        112.57        125.49        63.89 o                         
  14   2   0        167.28         19.52       139.84 o                         
  16   2   0         68.33         73.17       136.36 o                         
  18   2   0         12.70       -125.76       125.76 o                         
   1   3   0       8606.67       9189.80       170.42 o                         
   3   3   0        142.04        122.02        29.94 o                         
   5   3   0       1469.02       1556.96        73.39 o                         
   7   3   0        443.11        553.52        62.93 o                         
   9   3   0       1931.49       1946.18       110.48 o                         
  11   3   0        904.17       1012.65       142.74 o                         
  13   3   0        586.40        578.39       116.74 o                         
  15   3   0         68.40         57.78       119.14 o                         
  17   3   0         22.66        -31.38       124.52 o                         
  19   3   0         15.88        -88.36       170.68 o                         
   0   4   0      21968.86      21454.81       515.76 o                         
   2   4   0      45005.10      43611.10       387.65 o                         
   4   4   0      12403.81      12492.74       245.95 o                         
   6   4   0      27479.76      27669.13       482.37 o                         
   8   4   0      26285.38      27044.53       375.24 o                         
  10   4   0       9534.44       9860.23       294.19 o                         
  12   4   0       8205.01       8174.16       309.13 o                         
  14   4   0       4099.78       4549.04       369.68 o                         
  16   4   0       1939.47       2170.62       279.38 o                         
  18   4   0        728.50        883.14       198.03 o                         
   1   5   0        669.58        535.91        79.50 o                         
   3   5   0       3213.35       3238.44       113.82 o                         
   5   5   0        731.45        775.31       103.89 o                         
   7   5   0        142.02        138.47        46.30 o                         
   9   5   0        305.04        401.49       121.58 o                         
  11   5   0        730.45        549.55       105.02 o                         
  13   5   0         26.88         30.10        87.71 o                         
  15   5   0         10.03        207.98       109.18 o                         
  17   5   0         54.35         54.28       119.31 o                         
  19   5   0          4.12         69.48       251.18 o                         
   0   6   0      14958.39      16026.14       540.91 o                         
   2   6   0       4438.78       4184.61       167.21 o                         
   4   6   0       1155.67        981.43        68.27 o                         
   6   6   0       7865.55       8281.49       213.65 o                         
   8   6   0       7980.33       8360.45       219.15 o                         
  10   6   0       2880.43       2566.05       163.37 o                         
  12   6   0        699.02        350.39        84.42 o                         
  14   6   0        158.81         81.70       135.95 o                         
  16   6   0        122.86         39.74       151.56 o                         
  18   6   0         91.02        -94.08       128.41 o                         
   1   7   0         16.56        126.95        49.39 o                         
   3   7   0       1621.37       1542.82        87.44 o                         
   5   7   0        350.56        292.58        44.73 o                         
   7   7   0         21.74         12.86        34.30 o                         
   9   7   0         12.19         45.40        40.82 o                         
  11   7   0        312.57        222.64        67.37 o                         
  13   7   0        190.94        229.34       122.84 o                         
  15   7   0         29.27       -100.37       100.37 o                         
  17   7   0         74.23        129.31       109.67 o                         
  19   7   0         40.68       -313.15       386.35 o                         
   0   8   0      25451.37      26522.83       569.66 o                         
   2   8   0      45123.38      44926.79       563.33 o                         
   4   8   0      20043.74      20228.03       351.97 o                         
   6   8   0      25164.50      25446.23       410.47 o                         
   8   8   0      16197.89      16245.96       362.48 o                         
  10   8   0       3638.90       2892.34       386.07 o                         
  12   8   0       5048.35       3664.47       698.41 o                         
  14   8   0       1654.71       1526.75       197.64 o                         
  16   8   0        719.01        924.18       221.39 o                         
  18   8   0        495.87        941.58       268.12 o                         
   1   9   0         29.31        164.79        54.41 o                         
   3   9   0         65.41         66.89        32.72 o                         
   5   9   0       2121.62       1915.66       128.15 o                         
   7   9   0       1458.75       1170.95       111.35 o                         
   9   9   0          0.25        -34.60        61.31 o                         
  11   9   0        213.42        133.20        59.14 o                         
  13   9   0         10.99         65.62        83.11 o                         
  15   9   0          0.15       -127.22       127.22 o                         
  17   9   0         19.16        173.26       156.68 o                         
   0  10   0      10677.54      11039.33       337.19 o                         
   2  10   0       9232.99       9421.92       290.16 o                         
   4  10   0       6539.43       6468.09       246.02 o                         
   6  10   0       8128.83       8354.95       310.62 o                         
   8  10   0       4764.06       4816.39       239.05 o                         
  10  10   0       1592.43       1850.86       151.94 o                         
  12  10   0       1332.17       1121.32       185.13 o                         
  14  10   0        369.16        424.32       135.52 o                         
  16  10   0        192.46         41.89       188.25 o                         
   1  11   0         47.70        111.91        44.95 o                         
   3  11   0          3.94        136.64        41.58 o                         
   5  11   0         69.54         -1.37        55.33 o                         
   7  11   0        130.42        110.42        66.86 o                         
   9  11   0        170.03        302.97       119.80 o                         
  11  11   0         94.85         76.29        55.75 o                         
  13  11   0         38.13         51.46       161.96 o                         
  15  11   0          0.17        246.43       122.07 o                         
  17  11   0          4.29         73.97       252.17 o                         
   0  12   0      15602.40      14853.74       525.71 o                         
   2  12   0      14083.18      13731.77       384.68 o                         
   4  12   0      15594.85      15634.82       406.51 o                         
   6  12   0      10648.05      11117.71       373.56 o                         
   8  12   0       5477.50       5507.84       256.43 o                         
  10  12   0       2639.53       2680.50       241.06 o                         
  12  12   0       1077.01       1207.14       198.37 o                         
  14  12   0        668.94       1001.32       210.21 o                         
  16  12   0        203.33        360.02       299.33 o                         
   1  13   0        120.06        223.13        52.61 o                         
   3  13   0        384.75        330.37        55.70 o                         
   5  13   0        820.29        767.57        96.77 o                         
   7  13   0         36.43        163.61        82.32 o                         
   9  13   0         32.29         86.60       165.16 o                         
  11  13   0          3.10        -55.43       117.49 o                         
  13  13   0          1.18        -77.47       131.18 o                         
  15  13   0          5.08         71.22       240.44 o                         
   0  14   0       3980.01       4415.40       315.91 o                         
   2  14   0       2335.30       2296.65       142.65 o                         
   4  14   0       1969.88       2222.92       154.66 o                         
   6  14   0       1210.37       1570.85       231.33 o                         
   8  14   0       1016.26       1181.29       196.42 o                         
  10  14   0       1241.84       1480.50       261.14 o                         
  12  14   0        766.20        851.60       248.29 o                         
  14  14   0        489.34        451.43       200.83 o                         
   1  15   0         51.17        295.15        63.83 o                         
   3  15   0         20.21        104.20        44.59 o                         
   5  15   0         33.42         62.21       103.89 o                         
   7  15   0          0.12         49.93       113.73 o                         
   9  15   0         12.52        184.76       206.49 o                         
  11  15   0         35.46         39.75       129.04 o                         
  13  15   0          0.08        264.32       161.11 o                         
   0  16   0        549.13        365.88       127.25 o                         
   2  16   0        510.23        544.96        86.92 o                         
   4  16   0        753.89        872.36       154.43 o                         
   6  16   0       1053.40       1207.15       220.36 o                         
   8  16   0        966.02       1183.79       210.24 o                         
  10  16   0        419.93        247.24       128.86 o                         
  12  16   0        205.48        272.88       179.82 o                         
  14  16   0        134.64        231.37       195.12 o                         
   1  17   0         24.71        -11.09        74.55 o                         
   3  17   0          1.69        -51.99        78.10 o                         
   5  17   0         21.78        166.41       118.27 o                         
   7  17   0         59.34        133.73       175.88 o                         
   9  17   0         75.34         -2.47       128.78 o                         
  11  17   0          6.20          0.66       115.31 o                         
  13  17   0          4.29        148.66       183.78 o                         
   0  18   0       2703.12       2841.28       432.34 o                         
   2  18   0       1869.60       2165.06       275.36 o                         
   4  18   0       1691.14       2189.94       253.63 o                         
   6  18   0       1544.77       2011.92       268.06 o                         
   8  18   0        684.48        782.98       161.05 o                         
  10  18   0        354.76         83.94       421.89 o                         
  12  18   0        238.92        387.93       236.43 o                         
   1  19   0          0.67         37.47       113.34 o                         
   3  19   0         10.14        106.21       132.22 o                         
   5  19   0          0.25         21.16       111.05 o                         
   7  19   0          0.02         47.70       112.39 o                         
   9  19   0          0.04        101.84       145.99 o                         
   0  20   0        629.00        852.47       258.97 o                         
   2  20   0        521.75        570.66       184.61 o                         
   4  20   0        486.88        437.71       184.47 o                         
   6  20   0        420.65        501.90       187.00 o                         
   8  20   0        278.53         11.60       175.53 o                         
   1  21   0          0.88        173.72       111.16 o                         
   3  21   0          3.05        124.14       115.33 o                         
   5  21   0          0.20       -135.39       135.39 o                         
   7  21   0          0.18         91.03       273.28 o                         
   0  22   0        983.90        785.96       477.00 o                         
   2  22   0        993.56        776.83       348.78 o                         
   4  22   0        580.64        414.59       329.74 o                         
 -19   1   1        144.90        157.85       230.65 o                         
 -17   1   1        222.39         81.05       118.60 o                         
 -15   1   1       1596.81       1578.29       224.70 o                         
 -13   1   1       2909.00       2964.73       229.78 o                         
 -11   1   1       2559.93       2740.43       178.26 o                         
  -9   1   1       5829.31       5597.41       265.44 o                         
  -7   1   1      17448.07      17873.01       425.36 o                         
  -5   1   1      25292.04      24561.90       586.84 o                         
  -3   1   1     138809.17     140920.00       704.12 o                         
   3   1   1      22126.39      21612.73       245.43 o                         
   5   1   1       1121.59        980.20        98.20 o                         
   7   1   1       9107.61       9281.21       199.76 o                         
   9   1   1        876.52       1030.54       125.09 o                         
  11   1   1        924.51        767.06        97.98 o                         
  13   1   1        121.18        140.91        72.82 o                         
  15   1   1        345.99        549.18       149.06 o                         
  17   1   1         53.70        -61.08       116.38 o                         
  19   1   1          1.88        135.11       168.87 o                         
 -20   2   1        190.86        601.54       550.67 o                         
 -18   2   1        513.30        994.94       289.51 o                         
 -16   2   1       1160.76        920.09       180.22 o                         
 -14   2   1       3948.85       3930.03       277.86 o                         
 -12   2   1       9898.43       9263.18       414.60 o                         
 -10   2   1      12307.42      11380.50       415.32 o                         
  -8   2   1      18049.83      16510.57       533.97 o                         
  -6   2   1      65407.98      65948.05       692.81 o                         
  -4   2   1      83386.62      83477.68       586.99 o                         
  -2   2   1      70391.48      71492.07       476.45 o                         
   2   2   1      19816.06      19182.61       231.82 o                         
   4   2   1      44101.27      44623.29       355.73 o                         
   6   2   1      55001.62      56345.59       451.78 o                         
   8   2   1      17849.29      17651.30       288.53 o                         
  10   2   1      11988.60      13010.87       298.57 o                         
  12   2   1       7921.97       8053.81       254.45 o                         
  14   2   1       4840.67       4754.89       288.39 o                         
  16   2   1       1115.83        910.50       213.20 o                         
  18   2   1        344.16        475.26       179.24 o                         
 -19   3   1        186.95        419.96       164.98 o                         
 -17   3   1        437.36        611.25       166.11 o                         
 -15   3   1       1069.88        787.74       278.26 o                         
 -13   3   1       2916.61       3113.63       236.43 o                         
 -11   3   1       3064.20       2971.20       210.98 o                         
  -9   3   1       6791.52       6808.47       206.94 o                         
  -7   3   1        786.76        719.27        54.84 o                         
  -5   3   1       3447.33       3387.97       120.34 o                         
  -3   3   1       8205.98       7829.78       147.57 o                         
  -1   3   1       1488.00       1598.91       153.68 o                         
   1   3   1      68743.26      69103.79       680.92 o                         
   3   3   1       4343.46       4792.44       138.97 o                         
   5   3   1       4359.80       4313.63       137.54 o                         
   7   3   1       3966.98       3807.03       141.54 o                         
   9   3   1        429.82        368.35        55.08 o                         
  11   3   1        130.82        138.78        58.37 o                         
  13   3   1        432.74        492.91       127.81 o                         
  15   3   1        407.45        234.96       150.17 o                         
  17   3   1          6.92         22.53       120.23 o                         
  19   3   1          7.69         16.47       205.41 o                         
 -20   4   1         30.20         48.03       283.36 o                         
 -18   4   1          3.36        -20.85       116.67 o                         
 -16   4   1         24.94        217.69       124.35 o                         
 -14   4   1        182.28        317.18       112.49 o                         
 -12   4   1       1283.48       1055.85       129.67 o                         
 -10   4   1       1165.07        948.26       100.37 o                         
  -8   4   1        670.09        546.99        67.94 o                         
  -6   4   1          2.40        -26.48        26.48 o                         
  -4   4   1       2495.21       2250.74        77.43 o                         
  -2   4   1       1081.06       1079.04        50.45 o                         
   0   4   1      26901.33      27498.46       579.42 o                         
   2   4   1        684.14        680.34        50.27 o                         
   4   4   1        804.52        863.16        70.86 o                         
   6   4   1        541.27        481.85        52.27 o                         
   8   4   1        457.68        540.84        59.97 o                         
  10   4   1         63.38          6.44        46.91 o                         
  12   4   1          8.07        -40.80        58.51 o                         
  14   4   1        219.32        180.02       150.62 o                         
  16   4   1        124.73       -135.77       135.77 o                         
  18   4   1         36.33         39.44       124.86 o                         
 -19   5   1         79.72        137.50       207.99 o                         
 -17   5   1        140.72        185.65       121.68 o                         
 -15   5   1         66.74         16.35       113.82 o                         
 -13   5   1         35.12        -11.84       113.36 o                         
 -11   5   1        103.99         78.18        94.37 o                         
  -9   5   1         24.16          2.51        42.38 o                         
  -7   5   1        170.25        167.18        36.76 o                         
  -5   5   1        161.60        117.90        32.77 o                         
  -3   5   1        173.72        308.78        46.11 o                         
  -1   5   1       4756.47       4336.90       163.23 o                         
   1   5   1      16298.00      15816.16       347.39 o                         
   3   5   1       3649.43       3974.90       121.39 o                         
   5   5   1        715.91        735.72        60.21 o                         
   7   5   1        187.27        217.44        48.00 o                         
   9   5   1       1018.60       1075.70        93.16 o                         
  11   5   1        376.53        260.07        89.99 o                         
  13   5   1        148.17        211.41        97.34 o                         
  15   5   1        139.20        185.31       110.55 o                         
  17   5   1         59.61       -171.57       171.57 o                         
  19   5   1          7.97       -294.13       515.45 o                         
 -18   6   1        351.86        372.88       150.91 o                         
 -16   6   1       1027.80       1124.23       199.50 o                         
 -14   6   1       2223.90       2228.13       267.09 o                         
 -12   6   1       3694.56       3633.03       237.60 o                         
 -10   6   1       6914.39       7373.08       255.61 o                         
  -8   6   1      20473.08      21057.91       280.77 o                         
  -6   6   1      35823.42      37224.09       410.31 o                         
  -4   6   1      34443.47      34870.40       387.26 o                         
  -2   6   1      58361.34      56281.54       533.07 o                         
   0   6   1      32682.63      31911.97       397.56 o                         
   2   6   1      48197.52      44265.93       806.85 o                         
   4   6   1      36805.25      36830.78       411.93 o                         
   6   6   1      39089.90      41792.36       466.24 o                         
   8   6   1      29780.68      30577.50       456.97 o                         
  10   6   1       8091.80       8348.34       321.07 o                         
  12   6   1       6385.65       6721.62       298.13 o                         
  14   6   1       2357.65       2463.95       283.49 o                         
  16   6   1        689.98        596.28       248.53 o                         
  18   6   1        509.69        396.67       159.20 o                         
 -19   7   1        152.35       -270.77       288.09 o                         
 -17   7   1        134.12        191.54       144.27 o                         
 -15   7   1        239.01        128.87        92.82 o                         
 -13   7   1        910.36        561.47       117.43 o                         
 -11   7   1       2251.81       2161.55       154.05 o                         
  -9   7   1       3477.59       3088.20       182.60 o                         
  -7   7   1       8245.01       7993.09       225.27 o                         
  -5   7   1       7243.57       6579.32       187.49 o                         
  -3   7   1       3424.23       2877.21       169.95 o                         
  -1   7   1       7008.29       6825.37       174.77 o                         
   1   7   1       3914.56       4154.83       176.91 o                         
   3   7   1      29167.65      30026.26       580.83 o                         
   5   7   1      10587.03      10685.45       234.88 o                         
   7   7   1       8384.51       8794.43       272.08 o                         
   9   7   1       4927.10       4890.53       171.78 o                         
  11   7   1          3.89        -41.65       109.09 o                         
  13   7   1       1022.29        894.29       197.73 o                         
  15   7   1        560.63        499.34       173.52 o                         
  17   7   1        192.52        230.38       170.66 o                         
 -18   8   1         62.36        192.76       120.29 o                         
 -16   8   1        140.64         69.32       119.57 o                         
 -14   8   1        328.83        259.19       159.03 o                         
 -12   8   1        919.09        485.04       152.02 o                         
 -10   8   1        977.49        854.21        70.64 o                         
  -8   8   1       3081.99       2961.27       178.62 o                         
  -6   8   1       6135.07       6429.20       218.61 o                         
  -4   8   1       8094.19       8333.78       235.61 o                         
  -2   8   1      12844.28      13667.79       324.73 o                         
   0   8   1       7736.04       7857.37       240.06 o                         
   2   8   1      24829.51      24481.66       452.35 o                         
   4   8   1      15650.29      15844.98       301.07 o                         
   6   8   1      13072.80      13432.96       338.40 o                         
   8   8   1       5849.61       6178.86       231.46 o                         
  10   8   1         35.13         -2.29        21.22 o                         
  12   8   1        362.58        288.59        52.95 o                         
  14   8   1         71.00        224.46       175.90 o                         
  16   8   1         10.11         97.41       127.67 o                         
  18   8   1         62.97        284.19       296.19 o                         
 -17   9   1         65.82        134.48       230.75 o                         
 -15   9   1        116.54        275.68       201.88 o                         
 -13   9   1        284.61        196.48        97.48 o                         
 -11   9   1        471.80        503.15       109.31 o                         
  -9   9   1         40.00        120.95        49.62 o                         
  -7   9   1        402.19        385.69        69.36 o                         
  -5   9   1        988.78        967.55        93.29 o                         
  -3   9   1        457.66        326.38        56.00 o                         
  -1   9   1       2084.68       2209.29       118.07 o                         
   1   9   1        233.57        367.45        85.47 o                         
   3   9   1        154.97        145.05        43.82 o                         
   5   9   1         30.08         31.24        39.69 o                         
   7   9   1        263.91        150.97        49.60 o                         
   9   9   1         83.83         37.78        44.38 o                         
  11   9   1          4.63         91.24        63.69 o                         
  13   9   1         13.52          2.10        86.18 o                         
  15   9   1          0.09        162.27       105.17 o                         
  17   9   1          5.39        287.32       131.75 o                         
 -18  10   1        118.42        260.00       266.82 o                         
 -16  10   1        362.77        343.39       204.71 o                         
 -14  10   1       1047.24       1119.26       205.54 o                         
 -12  10   1       2134.88       2577.46       278.51 o                         
 -10  10   1       5259.97       5079.38       203.57 o                         
  -8  10   1      13532.27      13737.36       378.55 o                         
  -6  10   1      12429.65      12345.40       571.43 o                         
  -4  10   1      12090.30      12154.48       282.80 o                         
  -2  10   1      15845.48      15710.27       464.49 o                         
   0  10   1      24758.76      25744.20       436.40 o                         
   2  10   1      29688.52      28729.88       463.32 o                         
   4  10   1      17066.93      16473.56       401.19 o                         
   6  10   1      14333.95      13975.41       407.31 o                         
   8  10   1       5663.82       5635.60       232.69 o                         
  10  10   1       2947.32       3073.01       218.49 o                         
  12  10   1       2560.88       2663.88       289.28 o                         
  14  10   1       1127.35       1216.52       220.65 o                         
  16  10   1        425.12        364.01       130.01 o                         
 -17  11   1         94.18        563.28       207.80 o                         
 -15  11   1        336.40        445.85       209.83 o                         
 -13  11   1        746.20        893.68       187.24 o                         
 -11  11   1       2918.61       2936.87       335.36 o                         
  -9  11   1       3212.71       3276.36       212.44 o                         
  -7  11   1       5701.80       5695.81       226.00 o                         
  -5  11   1       9173.48       8998.92       276.49 o                         
  -3  11   1       6353.74       5940.43       197.21 o                         
  -1  11   1       7579.11       7616.00       250.22 o                         
   1  11   1       8181.26       8086.90       319.73 o                         
   3  11   1       5252.67       5106.18       184.96 o                         
   5  11   1       1955.96       2310.43       163.50 o                         
   7  11   1       2837.90       3160.60       212.27 o                         
   9  11   1       2666.02       2655.40       184.94 o                         
  11  11   1        405.62        477.94        99.65 o                         
  13  11   1        208.91        117.28       159.32 o                         
  15  11   1        144.48         69.98       134.33 o                         
 -16  12   1        216.38        345.09       177.52 o                         
 -14  12   1        765.01        526.52       165.40 o                         
 -12  12   1       1235.15        942.81       234.88 o                         
 -10  12   1       2559.55       2471.10       225.28 o                         
  -8  12   1       2864.29       2961.44       201.06 o                         
  -6  12   1       2048.21       1990.09       138.88 o                         
  -4  12   1       3169.14       2914.46       188.71 o                         
  -2  12   1       3619.32       3779.36       166.58 o                         
   0  12   1       6674.79       6776.87       253.27 o                         
   2  12   1       3731.11       3865.27       197.48 o                         
   4  12   1       4966.54       5240.37       241.75 o                         
   6  12   1       2156.87       2289.18       174.58 o                         
   8  12   1       1422.72       1406.99       167.09 o                         
  10  12   1       1457.80       1360.52       183.51 o                         
  12  12   1        502.08        557.40       161.07 o                         
  14  12   1        500.43        529.21       269.31 o                         
  16  12   1        109.44        161.63       189.04 o                         
 -15  13   1          6.09         40.12       222.13 o                         
 -13  13   1         60.10        150.27       141.79 o                         
 -11  13   1         94.44        233.67       173.31 o                         
  -9  13   1        245.08        173.62       133.50 o                         
  -7  13   1        747.99        802.70        99.65 o                         
  -5  13   1        250.15        230.89        65.25 o                         
  -3  13   1         55.08         34.52        30.61 o                         
  -1  13   1        122.28        188.82        92.94 o                         
   1  13   1         17.31         95.23        43.74 o                         
   3  13   1        192.96        200.21        47.24 o                         
   5  13   1         90.91        200.39        81.17 o                         
   7  13   1          6.04         12.90        78.25 o                         
   9  13   1          1.57         79.57        75.69 o                         
  11  13   1         35.73         -7.61       148.46 o                         
  13  13   1         31.39        166.97       288.30 o                         
  15  13   1         20.64        413.65       196.97 o                         
 -14  14   1        318.58        118.95       139.38 o                         
 -12  14   1        429.59        260.85       189.64 o                         
 -10  14   1       1227.37       1678.50       331.96 o                         
  -8  14   1       1244.23       1302.26       214.31 o                         
  -6  14   1       1625.04       1590.98       454.02 o                         
  -4  14   1       1972.03       2105.55       138.50 o                         
  -2  14   1       3368.01       3540.19       173.66 o                         
   0  14   1       5804.84       5101.77       235.85 o                         
   2  14   1       4156.49       3942.12       184.97 o                         
   4  14   1       4296.58       4338.96       219.33 o                         
   6  14   1       2673.92       3192.44       340.57 o                         
   8  14   1       1980.30       2032.09       280.07 o                         
  10  14   1       1035.40        844.86       205.79 o                         
  12  14   1        459.20        410.07       158.54 o                         
  14  14   1        283.41        520.38       209.49 o                         
 -15  15   1        132.88        761.35       400.49 o                         
 -13  15   1        196.57        409.99       189.45 o                         
 -11  15   1        271.08        415.74       214.17 o                         
  -9  15   1        319.57        542.66       179.90 o                         
  -7  15   1        209.22        141.26       100.24 o                         
  -5  15   1        771.04        862.45       163.79 o                         
  -3  15   1        289.77        215.68        46.47 o                         
  -1  15   1        101.71         68.21        81.35 o                         
   1  15   1       1223.03       1177.07       108.33 o                         
   3  15   1        351.51        458.16        77.98 o                         
   5  15   1        828.73        984.59       168.41 o                         
   7  15   1       1147.20        969.03       206.03 o                         
   9  15   1        416.70        327.07       148.51 o                         
  11  15   1        251.06        364.46       232.75 o                         
  13  15   1         28.95        605.07       233.30 o                         
 -14  16   1        221.52        366.23       429.13 o                         
 -12  16   1        337.78        131.80       111.77 o                         
 -10  16   1        586.30        721.51       283.00 o                         
  -8  16   1       1375.03       1507.04       225.85 o                         
  -6  16   1       2335.04       2514.02       263.82 o                         
  -4  16   1       2088.54       2132.54       236.83 o                         
  -2  16   1       2957.22       2733.79       174.20 o                         
   0  16   1       4010.16       4145.77       229.97 o                         
   2  16   1       2659.54       2598.08       185.53 o                         
   4  16   1       3081.66       3378.07       306.08 o                         
   6  16   1       2776.44       2727.83       288.36 o                         
   8  16   1       1057.78       1036.84       191.29 o                         
  10  16   1        912.98        906.60       233.66 o                         
  12  16   1        404.56        621.60       229.89 o                         
 -13  17   1          1.34        316.90       230.36 o                         
 -11  17   1          1.89         43.32       145.42 o                         
  -9  17   1          3.03        289.73       154.43 o                         
  -7  17   1          0.27        238.46       116.84 o                         
  -5  17   1          1.75         23.39        94.63 o                         
  -3  17   1         96.57        148.71       119.02 o                         
  -1  17   1        328.00        347.14       144.85 o                         
   1  17   1        327.31        570.51        90.33 o                         
   3  17   1        389.08        242.85       219.26 o                         
   5  17   1         82.45        212.33       110.01 o                         
   7  17   1         43.15        -27.68       125.81 o                         
   9  17   1        108.63        326.07       176.88 o                         
  11  17   1         66.83        213.60       157.77 o                         
 -12  18   1         60.60        236.83       236.78 o                         
 -10  18   1         57.43        -83.24       210.48 o                         
  -8  18   1         64.81         68.23        97.07 o                         
  -6  18   1         81.39        176.88       114.36 o                         
  -4  18   1         22.90        130.67       124.21 o                         
  -2  18   1         40.67        139.61       116.20 o                         
   0  18   1        143.11          7.55        94.59 o                         
   2  18   1        132.14        102.39        94.92 o                         
   4  18   1        185.69        190.12       103.22 o                         
   6  18   1        322.74        109.51       100.62 o                         
   8  18   1        158.37        153.88       120.22 o                         
  10  18   1        118.81        311.85       190.42 o                         
 -11  19   1        290.20        150.27       170.41 o                         
  -9  19   1        396.15        537.19       180.14 o                         
  -7  19   1        733.79        672.40       168.72 o                         
  -5  19   1        661.42        671.18       160.75 o                         
  -3  19   1        575.68        613.76       196.80 o                         
  -1  19   1        668.87        838.01       184.31 o                         
   1  19   1        540.03        457.88       163.70 o                         
   3  19   1        370.91        437.30       154.56 o                         
   5  19   1        135.46        320.56       208.00 o                         
   7  19   1         66.32        103.90       123.86 o                         
   9  19   1         37.69        283.39       147.83 o                         
  -8  20   1        343.75        413.04       347.47 o                         
  -6  20   1        419.69        173.49       133.46 o                         
  -4  20   1        634.96        813.91       230.79 o                         
  -2  20   1        654.88        697.13       197.32 o                         
   0  20   1        425.99        367.10       189.94 o                         
   2  20   1        325.78        468.33       193.12 o                         
   4  20   1        215.59        118.92       114.90 o                         
   6  20   1        291.40        236.12       166.08 o                         
   8  20   1        270.33        312.51       188.63 o                         
  -7  21   1          6.29        -13.80       185.36 o                         
  -5  21   1         37.27        275.00       173.99 o                         
  -3  21   1         55.48         12.93       139.21 o                         
  -1  21   1         47.08        312.71       169.84 o                         
   1  21   1         58.32        266.61       140.92 o                         
   3  21   1         40.15        164.70       144.15 o                         
   5  21   1         16.23        392.89       224.90 o                         
  -4  22   1        108.15       -189.75       235.54 o                         
  -2  22   1        136.90         44.71       671.13 o                         
   0  22   1        199.62        204.38       163.08 o                         
   2  22   1        182.25        341.37       347.73 o                         
 -20   0   2          0.45       -304.46       834.82 o                         
 -18   0   2        211.31         86.44       215.85 o                         
 -16   0   2        285.17        149.68       175.02 o                         
 -14   0   2        595.02        569.63       148.22 o                         
 -12   0   2       2978.48       3007.64       244.27 o                         
 -10   0   2       3808.66       3280.94       229.20 o                         
  -8   0   2      23052.02      23550.78       476.79 o                         
  -6   0   2      36224.73      33323.84       531.26 o                         
  -4   0   2      35862.52      34653.50       658.09 o                         
  -2   0   2      65811.17      69115.72       698.20 o                         
   2   0   2      80460.96      84182.50       939.01 o                         
   4   0   2      51949.87      53329.61       637.20 o                         
   6   0   2      44524.93      45420.69       682.28 o                         
   8   0   2      24249.96      23827.93       552.43 o                         
  10   0   2      10825.58      11236.98       419.18 o                         
  12   0   2       4928.60       5575.05       321.72 o                         
  14   0   2       2161.24       2772.41       295.97 o                         
  16   0   2        538.71        859.22       289.03 o                         
  18   0   2        239.31        241.98       324.78 o                         
 -19   1   2        265.65         23.53       198.53 o                         
 -17   1   2        420.38        545.66       220.29 o                         
 -15   1   2       2765.95       2952.85       303.98 o                         
 -13   1   2       2499.81       2453.01       157.01 o                         
 -11   1   2       3373.84       3253.01       166.05 o                         
  -9   1   2       3962.98       3594.23       140.84 o                         
  -7   1   2      19257.17      18311.68       300.76 o                         
  -5   1   2      29489.06      28490.14       362.56 o                         
  -3   1   2       3007.48       2608.75       112.60 o                         
   1   1   2      55550.21      56680.56       468.53 o                         
   3   1   2      24695.79      24672.24       296.96 o                         
   5   1   2      25269.68      24841.51       334.04 o                         
   7   1   2      11874.00      11441.22       259.60 o                         
   9   1   2      10319.05       9859.78       266.33 o                         
  11   1   2       8308.72       8111.39       262.85 o                         
  13   1   2       2419.23       2533.48       159.94 o                         
  15   1   2        981.66       1084.40       202.11 o                         
  17   1   2        216.50        418.87       160.63 o                         
  19   1   2         89.31        172.59       273.94 o                         
 -20   2   2          0.01        -23.44       420.50 o                         
 -18   2   2          7.97        -86.56       164.28 o                         
 -16   2   2         36.20         20.78       125.29 o                         
 -14   2   2         35.91        193.81        80.36 o                         
 -12   2   2        384.67        215.65        78.70 o                         
 -10   2   2       2171.15       1784.52       139.19 o                         
  -8   2   2       8323.81       8338.87       244.53 o                         
  -6   2   2       1305.74       1213.57        91.37 o                         
  -4   2   2      15549.88      14403.00       444.26 o                         
  -2   2   2        129.57        119.65        19.17 o                         
   0   2   2      10992.34      11241.47       153.56 o                         
   2   2   2     125734.08     127047.02       893.92 o                         
   4   2   2      11246.38      11827.51       233.84 o                         
   6   2   2      12107.57      12505.26       376.01 o                         
   8   2   2       2953.42       3078.36       136.92 o                         
  10   2   2        157.94        172.82        64.69 o                         
  12   2   2        247.01        274.55        60.43 o                         
  14   2   2         95.99         31.59       115.49 o                         
  16   2   2          2.52        -87.46       100.89 o                         
  18   2   2          2.35        211.55       145.85 o                         
 -19   3   2        220.45        671.56       188.90 o                         
 -17   3   2        672.41       1015.43       193.79 o                         
 -15   3   2       1488.68       1546.73       223.78 o                         
 -13   3   2       2026.41       1884.36       188.17 o                         
 -11   3   2       5103.19       5341.55       277.74 o                         
  -9   3   2      15978.59      15796.40       359.73 o                         
  -7   3   2      54667.20      56615.55       595.27 o                         
  -5   3   2      76491.25      78159.63       529.36 o                         
  -3   3   2     107896.12     107791.77       545.69 o                         
  -1   3   2      31491.10      32601.84       259.88 o                         
   1   3   2       6907.03       7176.15       122.77 o                         
   3   3   2       4434.34       4324.11       121.46 o                         
   5   3   2       5729.99       5722.31       166.97 o                         
   7   3   2      11128.50      11819.46       258.82 o                         
   9   3   2       6412.63       6832.82       220.75 o                         
  11   3   2       3316.86       3557.85       194.87 o                         
  13   3   2        289.74        207.64        75.82 o                         
  15   3   2        283.49         -0.64       134.76 o                         
  17   3   2         33.42       -128.52       128.52 o                         
  19   3   2          6.09       -156.58       746.91 o                         
 -20   4   2         46.43       -102.67       400.87 o                         
 -18   4   2        181.79        373.68       161.21 o                         
 -16   4   2       1161.72       1448.73       231.76 o                         
 -14   4   2       1075.01       1006.38       174.92 o                         
 -12   4   2        733.72        724.75       111.61 o                         
 -10   4   2       8642.65       8829.54       310.63 o                         
  -8   4   2      12808.04      13316.80       267.40 o                         
  -6   4   2      12860.76      13573.52       275.70 o                         
  -4   4   2      34418.11      35802.47       633.06 o                         
  -2   4   2       7490.60       8076.07       151.56 o                         
   0   4   2      20551.41      20626.59       603.54 o                         
   2   4   2      16778.52      16645.88       171.57 o                         
   4   4   2       5093.83       5191.22       136.88 o                         
   6   4   2       8587.42       8478.15       218.35 o                         
   8   4   2       5655.48       6147.22       199.63 o                         
  10   4   2       5292.40       5422.48       251.34 o                         
  12   4   2       2803.98       2765.17       194.06 o                         
  14   4   2       1133.65       1248.71       196.80 o                         
  16   4   2        397.94        267.93       197.25 o                         
  18   4   2        173.49         69.36       335.10 o                         
 -19   5   2        259.50        138.44       134.91 o                         
 -17   5   2        514.65        876.09       196.57 o                         
 -15   5   2       1339.92       1819.54       251.32 o                         
 -13   5   2       3464.44       3216.92       310.42 o                         
 -11   5   2       5390.80       5424.39       252.04 o                         
  -9   5   2      19067.91      18934.88       429.79 o                         
  -7   5   2      31063.28      31074.36       421.65 o                         
  -5   5   2      41707.62      41182.00       517.60 o                         
  -3   5   2      17212.26      16759.37       422.90 o                         
  -1   5   2      14796.58      15644.69       326.91 o                         
   1   5   2      48790.16      47792.00       330.67 o                         
   3   5   2      52093.41      52248.33       406.07 o                         
   5   5   2      19608.17      19333.75       272.74 o                         
   7   5   2      13622.19      14038.98       285.60 o                         
   9   5   2       9895.28      10276.43       305.35 o                         
  11   5   2       1576.33       1570.91       143.09 o                         
  13   5   2       3156.25       3134.17       249.42 o                         
  15   5   2        965.37        851.32       176.04 o                         
  17   5   2        229.64          1.54       176.41 o                         
 -18   6   2         31.88         12.95       106.71 o                         
 -16   6   2        217.03        240.55        96.02 o                         
 -14   6   2        245.09        170.98        93.05 o                         
 -12   6   2         97.92         51.33        51.17 o                         
 -10   6   2        197.21        111.99        42.54 o                         
  -8   6   2        106.82         78.47        28.43 o                         
  -6   6   2       1241.93       1344.79        60.27 o                         
  -4   6   2       7493.64       7573.40       147.69 o                         
  -2   6   2       3667.29       3895.03       146.90 o                         
   0   6   2        329.02        337.57        45.44 o                         
   2   6   2       1144.94       1172.23        66.72 o                         
   4   6   2          2.31          3.61        33.03 o                         
   6   6   2        193.41        124.82        32.94 o                         
   8   6   2        770.03        796.94        75.35 o                         
  10   6   2         20.41         99.13        85.08 o                         
  12   6   2        173.70        117.79        63.66 o                         
  14   6   2         89.18        -99.26       154.26 o                         
  16   6   2         31.28         70.55       188.08 o                         
  18   6   2         39.68        -30.19       129.09 o                         
 -19   7   2         93.93       -103.35       552.66 o                         
 -17   7   2        185.28        143.64       116.19 o                         
 -15   7   2        291.88        371.82       117.34 o                         
 -13   7   2        850.44        654.02       126.01 o                         
 -11   7   2        378.40        278.58        80.65 o                         
  -9   7   2       1447.91       1154.90       129.72 o                         
  -7   7   2       1696.81       1694.10        85.13 o                         
  -5   7   2        783.39        654.21        58.32 o                         
  -3   7   2      11109.53      10363.21       224.13 o                         
  -1   7   2       3715.61       3045.09       121.74 o                         
   1   7   2        432.23        397.99        39.68 o                         
   3   7   2        906.44        933.62        99.06 o                         
   5   7   2        863.78        931.07        68.30 o                         
   7   7   2       1573.06       1357.07        79.46 o                         
   9   7   2        350.93        371.59        57.75 o                         
  11   7   2        334.61        303.55       144.36 o                         
  13   7   2        215.83        221.88        86.59 o                         
  15   7   2         74.18         61.83       143.84 o                         
  17   7   2         45.64        347.89       138.50 o                         
 -18   8   2         54.78        126.80       142.25 o                         
 -16   8   2        226.20        349.11       155.21 o                         
 -14   8   2        330.57        263.29       154.75 o                         
 -12   8   2        564.06        687.34       111.56 o                         
 -10   8   2       2879.79       2483.39       131.02 o                         
  -8   8   2       3139.38       3346.49       250.46 o                         
  -6   8   2       5420.08       5404.75       237.58 o                         
  -4   8   2       7416.58       7110.55       200.69 o                         
  -2   8   2      14171.51      14863.05       384.42 o                         
   0   8   2      12463.10      13013.04       361.03 o                         
   2   8   2       5799.50       5960.71       491.25 o                         
   4   8   2       7444.46       6687.44       428.60 o                         
   6   8   2      10049.66       9998.52       556.11 o                         
   8   8   2       5662.11       5606.17       240.81 o                         
  10   8   2       1323.20       1385.06       159.39 o                         
  12   8   2       1737.17       1900.23       141.73 o                         
  14   8   2        513.69        733.08       166.15 o                         
  16   8   2        182.96        119.13       149.45 o                         
  18   8   2        199.07        411.46       302.02 o                         
 -17   9   2        565.76        606.52       181.14 o                         
 -15   9   2       1850.09       1888.58       228.13 o                         
 -13   9   2       5856.92       6080.28       430.87 o                         
 -11   9   2       7713.62       7441.39       443.36 o                         
  -9   9   2      16525.65      15904.54       384.49 o                         
  -7   9   2      24361.04      24435.95       448.37 o                         
  -5   9   2      19345.00      19734.18       323.84 o                         
  -3   9   2      24803.70      23622.70       660.35 o                         
  -1   9   2      38005.95      38282.47       609.73 o                         
   1   9   2      33883.75      35159.30       915.38 o                         
   3   9   2      26914.44      27442.92       425.17 o                         
   5   9   2      22640.67      23718.63       455.66 o                         
   7   9   2       9989.31      10181.71       311.81 o                         
   9   9   2       4558.62       4494.85       231.94 o                         
  11   9   2       2203.74       2250.50       197.56 o                         
  13   9   2        986.42        920.25       197.13 o                         
  15   9   2        583.97        492.75       154.56 o                         
  17   9   2        193.29        243.90       207.12 o                         
 -18  10   2         51.81       -243.46       243.46 o                         
 -16  10   2        276.19        446.95       162.02 o                         
 -14  10   2        130.14         72.83       119.26 o                         
 -12  10   2         57.32         44.87       160.61 o                         
 -10  10   2        478.99        430.25        60.83 o                         
  -8  10   2        165.65         57.72        51.45 o                         
  -6  10   2        487.66        540.19        69.91 o                         
  -4  10   2       1385.80       1351.34        76.81 o                         
  -2  10   2       1554.12       1745.84        98.83 o                         
   0  10   2       4011.84       4046.58       175.09 o                         
   2  10   2       1082.94       1172.26        81.09 o                         
   4  10   2         22.56         32.75        43.08 o                         
   6  10   2         27.49          6.97        62.14 o                         
   8  10   2         79.52        126.40        53.49 o                         
  10  10   2        188.23        132.24        52.98 o                         
  12  10   2        233.91        197.15       118.46 o                         
  14  10   2        115.45        230.58       118.58 o                         
  16  10   2         10.90         42.92       239.49 o                         
 -17  11   2          8.65        323.83       224.26 o                         
 -15  11   2         30.67        122.39       110.13 o                         
 -13  11   2        212.62        339.31       141.89 o                         
 -11  11   2        339.25        337.70       123.36 o                         
  -9  11   2        625.23        352.38        68.02 o                         
  -7  11   2         76.49         40.18        37.14 o                         
  -5  11   2        188.72        160.87        57.82 o                         
  -3  11   2        593.77        438.55        42.42 o                         
  -1  11   2       1946.22       1693.08       132.53 o                         
   1  11   2        684.58        789.80        84.60 o                         
   3  11   2        517.62        529.10        58.77 o                         
   5  11   2         75.97        152.12        51.78 o                         
   7  11   2         28.39          7.02        74.48 o                         
   9  11   2        121.45        171.00        65.22 o                         
  11  11   2          1.65         72.96       122.46 o                         
  13  11   2         57.48        113.53       103.12 o                         
  15  11   2         24.14        108.43       117.16 o                         
 -16  12   2         27.34        175.80       129.89 o                         
 -14  12   2         31.84        -87.19       115.39 o                         
 -12  12   2        184.37        306.38       125.82 o                         
 -10  12   2        364.92        220.10       110.64 o                         
  -8  12   2        868.53        817.92       137.45 o                         
  -6  12   2        358.51        407.37       105.21 o                         
  -4  12   2        619.60        757.08        84.32 o                         
  -2  12   2       4980.57       4836.77       306.02 o                         
   0  12   2       3500.02       3353.32       198.81 o                         
   2  12   2       3504.17       3242.81       162.93 o                         
   4  12   2       3537.77       3609.81       201.80 o                         
   6  12   2       1149.26       1159.39       125.78 o                         
   8  12   2        822.66        807.17       220.20 o                         
  10  12   2        643.84        893.09       153.58 o                         
  12  12   2        540.83        633.15       157.60 o                         
  14  12   2        395.60        752.61       213.12 o                         
  16  12   2        147.79         30.20       324.58 o                         
 -15  13   2        847.39        884.70       259.84 o                         
 -13  13   2       1233.06       1573.36       292.13 o                         
 -11  13   2       2899.18       3145.23       374.31 o                         
  -9  13   2       2599.45       2721.29       311.18 o                         
  -7  13   2       3909.43       3460.28       176.82 o                         
  -5  13   2       6003.80       5932.16       340.81 o                         
  -3  13   2       6457.68       5216.56       449.32 o                         
  -1  13   2       7367.37       7264.34       370.25 o                         
   1  13   2       9213.92       8819.17       265.79 o                         
   3  13   2       6189.85       5976.55       330.03 o                         
   5  13   2       4790.91       5000.95       252.60 o                         
   7  13   2       4632.26       4257.15       387.80 o                         
   9  13   2       1311.51       1116.42       174.54 o                         
  11  13   2        955.49       1063.82       245.75 o                         
  13  13   2        464.17        534.01       234.72 o                         
  15  13   2        258.80        456.82       245.09 o                         
 -16  14   2        108.71        436.46       275.48 o                         
 -14  14   2         95.73        -64.68       131.07 o                         
 -12  14   2        219.44        456.88       169.97 o                         
 -10  14   2        460.35        271.90       114.37 o                         
  -8  14   2        934.00        877.62       166.71 o                         
  -6  14   2        535.95        381.57        89.54 o                         
  -4  14   2       1140.95       1179.66       128.29 o                         
  -2  14   2       2711.07       2644.31       181.25 o                         
   0  14   2       1950.92       1870.73       147.21 o                         
   2  14   2       1513.94       1704.84       117.66 o                         
   4  14   2       1179.90       1181.13       112.59 o                         
   6  14   2        796.49        386.14       171.88 o                         
   8  14   2        323.15        478.88       175.21 o                         
  10  14   2        200.94        457.60       178.58 o                         
  12  14   2        123.48        332.61       157.16 o                         
  14  14   2         80.36        407.53       202.37 o                         
 -15  15   2          1.41        505.69       263.69 o                         
 -13  15   2          0.35       -144.64       144.64 o                         
 -11  15   2          0.01        153.82       221.89 o                         
  -9  15   2          9.33        -13.76       112.50 o                         
  -7  15   2          7.44       -108.54       108.54 o                         
  -5  15   2         15.57         85.34       136.66 o                         
  -3  15   2        154.63         70.30        76.27 o                         
  -1  15   2         65.88        206.99        68.78 o                         
   1  15   2         18.57         32.68        52.23 o                         
   3  15   2          0.29         52.14        56.27 o                         
   5  15   2          0.28        -27.11       110.65 o                         
   7  15   2          4.70        -80.00       124.80 o                         
   9  15   2         88.57        223.48       109.88 o                         
  11  15   2        118.36        293.88       140.36 o                         
  13  15   2         33.53        384.15       196.66 o                         
 -14  16   2         69.00        -32.86       439.86 o                         
 -12  16   2        124.21        157.16       208.27 o                         
 -10  16   2        131.27        505.74       175.94 o                         
  -8  16   2        182.63          4.93       104.13 o                         
  -6  16   2        513.23        365.59       185.06 o                         
  -4  16   2       1340.74       1216.05       204.23 o                         
  -2  16   2       1788.55       1783.59       190.01 o                         
   0  16   2       1671.11       2136.53       209.88 o                         
   2  16   2        935.48        831.44       126.37 o                         
   4  16   2        768.41       1207.23       181.09 o                         
   6  16   2        608.73        715.51       162.01 o                         
   8  16   2        443.66        462.61       286.92 o                         
  10  16   2        399.41        679.94       214.17 o                         
  12  16   2        212.51        425.32       194.14 o                         
 -13  17   2        346.22        -94.46       356.64 o                         
 -11  17   2        443.77        790.73       215.73 o                         
  -9  17   2       1011.59       1159.44       235.55 o                         
  -7  17   2       1591.25       1755.16       236.85 o                         
  -5  17   2       1914.38       2071.54       208.38 o                         
  -3  17   2       2185.39       2520.73       254.55 o                         
  -1  17   2       3029.76       3373.53       267.33 o                         
   1  17   2       2752.23       3039.32       244.83 o                         
   3  17   2       2171.23       2260.71       243.38 o                         
   5  17   2       2052.58       2542.17       334.55 o                         
   7  17   2       1408.54       1862.25       263.79 o                         
   9  17   2        835.26       1033.48       388.27 o                         
  11  17   2        321.67        492.13       177.23 o                         
 -12  18   2         36.31       -213.14       330.29 o                         
 -10  18   2         89.50        211.34       182.83 o                         
  -8  18   2        189.49        127.39       107.18 o                         
  -6  18   2        333.71        295.91       112.75 o                         
  -4  18   2        198.34        396.56        99.12 o                         
  -2  18   2        250.48        234.27        98.89 o                         
   0  18   2        175.99        244.31       107.54 o                         
   2  18   2         58.68        123.57       114.77 o                         
   4  18   2        191.62         65.04       109.20 o                         
   6  18   2        214.86         74.89       147.91 o                         
   8  18   2        136.00        191.86       118.02 o                         
  10  18   2         49.92        232.45       145.45 o                         
 -11  19   2         21.82        141.68       156.38 o                         
  -9  19   2         80.67        554.18       191.54 o                         
  -7  19   2        342.95        168.72       168.41 o                         
  -5  19   2        469.39        713.84       243.58 o                         
  -3  19   2        413.36        498.23       168.16 o                         
  -1  19   2        382.45        357.43       147.15 o                         
   1  19   2        177.50        204.16       124.78 o                         
   3  19   2        201.40        223.25       136.74 o                         
   5  19   2        216.21        169.07       234.42 o                         
   7  19   2        145.74        208.88       151.14 o                         
   9  19   2         84.05        124.62       162.89 o                         
  -8  20   2         23.47         47.27       158.08 o                         
  -6  20   2         95.34        108.13       148.17 o                         
  -4  20   2        102.95        376.91       158.78 o                         
  -2  20   2        217.17        295.66       159.70 o                         
   0  20   2        356.51        345.04       149.42 o                         
   2  20   2        329.84        306.23       169.11 o                         
   4  20   2        385.84        499.52       173.78 o                         
   6  20   2        198.84         22.88       133.20 o                         
   8  20   2         61.27        882.73       430.72 o                         
  -7  21   2        367.52         98.54       205.09 o                         
  -5  21   2        358.92        281.29       177.30 o                         
  -3  21   2        368.85        225.35       141.77 o                         
  -1  21   2        380.21        399.78       250.22 o                         
   1  21   2        323.18        288.07       152.99 o                         
   3  21   2        241.40        118.69       148.06 o                         
   5  21   2        172.71        398.90       208.84 o                         
  -4  22   2        234.54       -313.59       313.59 o                         
  -2  22   2        262.52        268.88       257.29 o                         
   0  22   2        235.13        396.78       199.88 o                         
   2  22   2        245.68        690.01       447.54 o                         
 -19   1   3        340.33        464.63       179.51 o                         
 -17   1   3        940.51        866.57       187.00 o                         
 -15   1   3       2767.40       2890.69       300.62 o                         
 -13   1   3       3365.03       3134.27       253.59 o                         
 -11   1   3       9749.53       8730.39       486.07 o                         
  -9   1   3      16652.21      15696.47       420.82 o                         
  -7   1   3      48864.64      51333.82      1100.46 o                         
  -5   1   3      12314.70      11824.91       303.77 o                         
  -3   1   3      41082.04      40756.49       759.69 o                         
  -1   1   3      50899.03      52634.52       451.95 o                         
   1   1   3      13539.08      13904.42       363.96 o                         
   3   1   3      21315.29      21480.07       337.38 o                         
   5   1   3      27040.88      26175.66       390.31 o                         
   7   1   3      22093.12      22859.40       385.55 o                         
   9   1   3       9932.34      10102.81       283.04 o                         
  11   1   3       5312.30       5638.00       229.73 o                         
  13   1   3       1106.04       1164.52       142.39 o                         
  15   1   3        881.64        897.88       141.78 o                         
  17   1   3        266.08        325.75       131.28 o                         
 -20   2   3         44.36        -29.03       172.00 o                         
 -18   2   3         12.05        -50.21       114.95 o                         
 -16   2   3         10.28        170.93       146.43 o                         
 -14   2   3        135.71        114.54        85.99 o                         
 -12   2   3        317.43        528.92       117.66 o                         
 -10   2   3          3.42         57.91        57.47 o                         
  -8   2   3        415.70        438.84        99.83 o                         
  -6   2   3       9076.11       9085.11       231.77 o                         
  -4   2   3      13501.12      13207.11       151.29 o                         
  -2   2   3       7629.72       8061.59       146.16 o                         
   0   2   3       4788.97       4893.40       137.20 o                         
   2   2   3       4754.77       4687.67       150.83 o                         
   4   2   3       5219.42       5419.95       231.67 o                         
   6   2   3        229.40        292.01        50.97 o                         
   8   2   3        365.13        284.60        51.43 o                         
  10   2   3          0.62         22.49        41.72 o                         
  12   2   3        164.53         72.78        59.79 o                         
  14   2   3         38.96        107.75        80.11 o                         
  16   2   3         99.02        163.97       118.40 o                         
  18   2   3         39.89       -128.40       128.40 o                         
 -19   3   3        618.76        459.16       170.50 o                         
 -17   3   3       1231.51       1478.37       233.20 o                         
 -15   3   3       2701.45       2991.81       306.07 o                         
 -13   3   3       9844.02      10195.64       414.05 o                         
 -11   3   3      18580.86      19364.72       521.70 o                         
  -9   3   3      26646.10      25988.84       437.62 o                         
  -7   3   3      56183.28      54343.67       553.70 o                         
  -5   3   3      45845.57      44238.71       376.22 o                         
  -3   3   3     115402.71     113396.91       421.26 o                         
  -1   3   3     369619.19     367974.28       861.04 o                         
   1   3   3      63071.42      64257.96       406.28 o                         
   3   3   3      33978.09      33614.35       375.39 o                         
   5   3   3      26339.05      26070.92       402.20 o                         
   7   3   3      13838.66      14030.22       288.03 o                         
   9   3   3      12911.18      14004.43       332.48 o                         
  11   3   3       2644.45       3014.49       202.37 o                         
  13   3   3       2283.45       2499.71       196.26 o                         
  15   3   3       1118.84       1290.04       206.11 o                         
  17   3   3        392.22        107.04       205.83 o                         
 -20   4   3         42.77        295.46       213.23 o                         
 -18   4   3         17.56        112.14       121.49 o                         
 -16   4   3         83.64        133.47       109.58 o                         
 -14   4   3         33.33        -42.68       103.56 o                         
 -12   4   3          2.55         54.63        60.84 o                         
 -10   4   3       1206.01       1359.49       111.38 o                         
  -8   4   3        684.42        751.54        74.84 o                         
  -6   4   3        389.16        412.39        43.90 o                         
  -4   4   3       1472.77       1567.45        51.63 o                         
  -2   4   3        212.41        328.99        36.60 o                         
   0   4   3      10428.39       9710.95       215.71 o                         
   2   4   3       1764.28       2034.22       126.97 o                         
   4   4   3         62.45        136.53        42.73 o                         
   6   4   3        868.54        938.86        70.95 o                         
   8   4   3         82.29        118.04        52.08 o                         
  10   4   3       1344.80       1384.03       135.27 o                         
  12   4   3        182.31        225.08        81.50 o                         
  14   4   3         89.97          9.29       127.17 o                         
  16   4   3         43.73         85.60       150.24 o                         
  18   4   3          1.24       -317.98       390.64 o                         
 -19   5   3        175.17        357.80       200.91 o                         
 -17   5   3        260.70        514.30       152.82 o                         
 -15   5   3       1097.21       1122.43       186.69 o                         
 -13   5   3       1204.46       1467.26       158.72 o                         
 -11   5   3        909.68       1143.45       104.14 o                         
  -9   5   3       5608.29       5665.38       176.74 o                         
  -7   5   3       7676.93       7696.64       179.92 o                         
  -5   5   3      14748.18      14591.36       185.50 o                         
  -3   5   3      15110.20      15434.46       225.88 o                         
  -1   5   3       6394.12       6256.05       111.16 o                         
   1   5   3       3104.80       2879.12       108.75 o                         
   3   5   3       7404.69       7069.61       143.58 o                         
   5   5   3      17622.98      17748.78       277.89 o                         
   7   5   3      11315.84      11126.69       282.61 o                         
   9   5   3       5142.44       5582.17       255.78 o                         
  11   5   3       2134.81       2080.73       169.28 o                         
  13   5   3        533.82        425.25       112.21 o                         
  15   5   3        115.77       -105.86       135.56 o                         
  17   5   3         80.40        179.26       408.81 o                         
 -20   6   3          7.73        -52.89       469.54 o                         
 -18   6   3         23.94        253.44       135.04 o                         
 -16   6   3          9.70        -25.67        91.02 o                         
 -14   6   3        138.43        153.54        95.61 o                         
 -12   6   3        171.14         74.97       103.43 o                         
 -10   6   3        844.86        728.47        87.65 o                         
  -8   6   3          3.46        -10.34        28.62 o                         
  -6   6   3        272.22        342.73        48.71 o                         
  -4   6   3       8434.93       8474.68       203.49 o                         
  -2   6   3       1121.60       1214.05        72.45 o                         
   0   6   3       7727.61       7475.74       204.61 o                         
   2   6   3       3431.86       3224.12       174.71 o                         
   4   6   3      13885.82      14186.86       221.43 o                         
   6   6   3       4917.29       4995.44       150.31 o                         
   8   6   3       1170.08       1314.10       116.21 o                         
  10   6   3       1378.28       1566.38       135.38 o                         
  12   6   3         87.73        113.30        57.42 o                         
  14   6   3        131.94        110.30       119.06 o                         
  16   6   3         11.39        -21.20       143.44 o                         
  18   6   3          3.05          9.34       138.53 o                         
 -19   7   3        668.60        507.69       152.16 o                         
 -17   7   3        984.56        914.13       167.45 o                         
 -15   7   3       2773.71       2969.83       274.65 o                         
 -13   7   3       7126.77       7727.54       401.94 o                         
 -11   7   3       4053.54       4150.02       198.71 o                         
  -9   7   3      18829.17      18985.13       406.87 o                         
  -7   7   3      18787.54      18625.78       275.48 o                         
  -5   7   3      15453.77      14935.50       279.74 o                         
  -3   7   3      52282.56      52612.28       484.40 o                         
  -1   7   3      47757.62      50001.16       690.28 o                         
   1   7   3      57960.61      56529.95       763.83 o                         
   3   7   3      32289.65      31185.07       513.43 o                         
   5   7   3      26303.65      26087.52       391.38 o                         
   7   7   3      18811.38      18329.92       322.86 o                         
   9   7   3       7818.84       7851.46       273.02 o                         
  11   7   3       5300.45       5726.74       273.23 o                         
  13   7   3       2967.72       3125.78       267.20 o                         
  15   7   3       1155.44       1220.02       255.72 o                         
  17   7   3        465.74        391.13       348.69 o                         
 -18   8   3         28.00        104.51       100.57 o                         
 -16   8   3         39.56          8.23        98.01 o                         
 -14   8   3        123.75         75.23       106.55 o                         
 -12   8   3        342.02        237.63        65.80 o                         
 -10   8   3         27.22        -25.25        68.77 o                         
  -8   8   3       1647.39       1436.05        74.00 o                         
  -6   8   3        872.63        752.89        67.88 o                         
  -4   8   3          7.59         57.03        30.85 o                         
  -2   8   3       1759.38       1704.14       115.24 o                         
   0   8   3         17.39        115.63        31.12 o                         
   2   8   3       5251.88       4898.26       195.82 o                         
   4   8   3       1189.99       1075.46        82.60 o                         
   6   8   3        225.77        150.17        53.98 o                         
   8   8   3        184.56        158.70        67.05 o                         
  10   8   3        318.63        344.69        65.56 o                         
  12   8   3         42.24        173.51        83.83 o                         
  14   8   3         20.79         16.53       110.00 o                         
  16   8   3          0.18        -72.40       108.99 o                         
 -19   9   3          2.92          0.63       486.94 o                         
 -17   9   3          0.90         47.05       117.92 o                         
 -15   9   3        100.29         46.32       103.35 o                         
 -13   9   3        232.38        289.40       136.70 o                         
 -11   9   3        473.42        334.71        96.70 o                         
  -9   9   3       2966.35       2788.36       157.72 o                         
  -7   9   3       3131.17       2732.18       136.35 o                         
  -5   9   3       3027.27       2764.68       122.74 o                         
  -3   9   3       1684.16       1504.81       101.49 o                         
  -1   9   3       2365.04       2214.05       114.05 o                         
   1   9   3       5236.25       5067.60       135.95 o                         
   3   9   3       7190.53       6532.56       170.96 o                         
   5   9   3       2538.63       2366.97       148.83 o                         
   7   9   3        188.12        266.61        63.60 o                         
   9   9   3         53.27        125.50        55.71 o                         
  11   9   3        196.78        209.67        94.13 o                         
  13   9   3        259.50        375.88       143.04 o                         
  15   9   3         53.32        -44.44       105.61 o                         
  17   9   3         15.70       -229.20       229.20 o                         
 -18  10   3         14.14        189.54       199.14 o                         
 -16  10   3         14.01         13.04       110.45 o                         
 -14  10   3         17.28         31.80       139.56 o                         
 -12  10   3        135.31         30.96       149.81 o                         
 -10  10   3         32.54         30.24        50.14 o                         
  -8  10   3        303.90        364.32       120.20 o                         
  -6  10   3        131.85        171.89        35.18 o                         
  -4  10   3        333.26        352.70        71.29 o                         
  -2  10   3          8.02        291.90        59.44 o                         
   0  10   3          0.72        285.84        46.43 o                         
   2  10   3         66.52        115.32        27.77 o                         
   4  10   3        281.93        257.50        90.51 o                         
   6  10   3       1049.72       1012.67       116.79 o                         
   8  10   3         34.51         87.40        95.14 o                         
  10  10   3        171.04        281.66        86.06 o                         
  12  10   3        174.42        169.40       125.59 o                         
  14  10   3         37.47         97.25       127.51 o                         
  16  10   3         99.58          3.90       186.72 o                         
 -17  11   3        441.79        619.80       261.34 o                         
 -15  11   3       1547.16       1821.68       268.32 o                         
 -13  11   3       2621.07       2781.70       299.87 o                         
 -11  11   3       3159.52       3566.77       373.37 o                         
  -9  11   3       5971.77       6081.22       261.53 o                         
  -7  11   3       8209.17       7665.71       286.36 o                         
  -5  11   3      12964.43      13164.46       301.72 o                         
  -3  11   3      21702.32      21937.67       420.98 o                         
  -1  11   3      29479.28      28122.10       901.29 o                         
   1  11   3      23080.04      22548.07       373.76 o                         
   3  11   3      14252.68      13715.98       526.24 o                         
   5  11   3      10823.90      10995.79       327.80 o                         
   7  11   3       5947.44       6479.18       391.35 o                         
   9  11   3       3035.98       3518.36       267.47 o                         
  11  11   3       2635.84       3025.09       297.83 o                         
  13  11   3       1577.30       1779.33       251.61 o                         
  15  11   3        675.03        340.56       216.28 o                         
 -16  12   3         16.85         31.19       107.18 o                         
 -14  12   3         14.36         26.84       163.00 o                         
 -12  12   3         96.66          9.21       100.76 o                         
 -10  12   3        185.71         54.05        95.23 o                         
  -8  12   3        283.20        199.20        46.50 o                         
  -6  12   3        401.00        452.57        96.16 o                         
  -4  12   3        684.24        625.23        75.43 o                         
  -2  12   3       1099.60       1336.73       127.48 o                         
   0  12   3          3.27          0.95        40.71 o                         
   2  12   3         58.06        140.60        41.18 o                         
   4  12   3        137.07         93.64        46.67 o                         
   6  12   3         17.18        -24.96        48.03 o                         
   8  12   3          0.56        197.84       134.05 o                         
  10  12   3          0.34        -59.69        84.10 o                         
  12  12   3          1.72         46.99       117.66 o                         
  14  12   3          2.51        431.19       207.37 o                         
 -17  13   3         11.97        337.55       314.70 o                         
 -15  13   3         26.07         44.15       309.83 o                         
 -13  13   3         61.27        100.01       130.31 o                         
 -11  13   3         32.26         69.62       136.61 o                         
  -9  13   3          0.79         61.13        99.18 o                         
  -7  13   3          0.38         19.78        70.40 o                         
  -5  13   3         31.71         91.75        42.27 o                         
  -3  13   3         71.14         10.30        56.95 o                         
  -1  13   3        104.47        141.60        42.15 o                         
   1  13   3         21.35         20.23        31.93 o                         
   3  13   3         36.68         56.03        67.15 o                         
   5  13   3         11.42         20.64        50.93 o                         
   7  13   3         18.64        300.05       127.90 o                         
   9  13   3          0.10         51.62        89.01 o                         
  11  13   3          0.01        103.96       142.58 o                         
  13  13   3          3.36        210.92       128.52 o                         
  15  13   3          0.42       -390.46       390.46 o                         
 -16  14   3          1.70         91.50       173.69 o                         
 -14  14   3         15.35         88.96       399.62 o                         
 -12  14   3         58.17        269.62       152.17 o                         
 -10  14   3         64.11         74.11       112.83 o                         
  -8  14   3         20.52        100.57        82.94 o                         
  -6  14   3         31.66        -41.00        74.09 o                         
  -4  14   3        207.28        424.10        84.34 o                         
  -2  14   3        582.61        611.84       154.02 o                         
   0  14   3          2.86        201.75        46.36 o                         
   2  14   3        139.84        137.76        51.49 o                         
   4  14   3        134.14        117.61        84.40 o                         
   6  14   3        186.21        531.30       184.47 o                         
   8  14   3        726.26        921.89       365.27 o                         
  10  14   3        211.34        436.80       180.17 o                         
  12  14   3        189.45        573.98       206.69 o                         
  14  14   3         30.98        -46.11       154.22 o                         
 -15  15   3        693.20        574.49       286.65 o                         
 -13  15   3        782.61       1014.95       259.62 o                         
 -11  15   3       1693.05       1786.84       291.78 o                         
  -9  15   3       2257.76       2302.35       307.69 o                         
  -7  15   3       5308.06       5504.79       378.15 o                         
  -5  15   3       6695.70       6621.21       517.95 o                         
  -3  15   3       5729.30       6038.13       305.38 o                         
  -1  15   3       9706.70       8839.38       634.56 o                         
   1  15   3       6435.72       6648.05       326.14 o                         
   3  15   3       4835.18       4994.01       338.72 o                         
   5  15   3       4863.36       5170.37       369.17 o                         
   7  15   3       2116.89       1976.76       280.00 o                         
   9  15   3       1250.95       1284.74       232.27 o                         
  11  15   3        826.20        742.31       211.67 o                         
  13  15   3        488.34         72.69       174.29 o                         
 -14  16   3          2.00       -190.56       190.56 o                         
 -12  16   3         12.59         68.07       152.17 o                         
 -10  16   3          3.68         95.73       122.76 o                         
  -8  16   3         23.34        -99.11        99.11 o                         
  -6  16   3          3.07         -0.06        81.23 o                         
  -4  16   3          0.35        -32.58        66.05 o                         
  -2  16   3        103.84        134.04        62.68 o                         
   0  16   3         55.16         87.24        52.66 o                         
   2  16   3        108.60         50.48       108.58 o                         
   4  16   3        102.06         19.12        93.81 o                         
   6  16   3         36.77        181.25       166.07 o                         
   8  16   3          0.75        240.01       177.65 o                         
  10  16   3          6.32        324.43       167.28 o                         
  12  16   3          0.53         66.83       164.45 o                         
 -13  17   3          5.46        221.59       626.22 o                         
 -11  17   3          0.65         95.91       146.50 o                         
  -9  17   3         18.54         73.42       118.12 o                         
  -7  17   3         19.18         99.80       121.27 o                         
  -5  17   3         30.28         -6.92        82.90 o                         
  -3  17   3          4.69         80.61        79.03 o                         
  -1  17   3          3.61         56.74        62.27 o                         
   1  17   3         37.14         23.33        85.55 o                         
   3  17   3         44.23        311.55       165.29 o                         
   5  17   3         94.89        255.65       150.50 o                         
   7  17   3         49.76         66.35       252.37 o                         
   9  17   3         88.26        108.77       114.59 o                         
  11  17   3         51.22        -54.49       144.12 o                         
 -12  18   3          4.93        456.93       477.17 o                         
 -10  18   3          0.01        433.30       206.92 o                         
  -8  18   3         25.21        119.11        98.79 o                         
  -6  18   3          1.93         86.69       137.26 o                         
  -4  18   3         13.81         85.58       121.37 o                         
  -2  18   3         31.98        132.11        96.89 o                         
   0  18   3          0.66        322.69       136.57 o                         
   2  18   3          0.18          1.94       136.50 o                         
   4  18   3          3.12         21.35       121.91 o                         
   6  18   3          0.65         81.63       110.87 o                         
   8  18   3         13.22        434.52       226.62 o                         
  10  18   3         43.30        140.47       471.56 o                         
 -11  19   3        421.53        570.67       376.64 o                         
  -9  19   3        937.60       1293.43       318.57 o                         
  -7  19   3       1421.12       1303.67       221.15 o                         
  -5  19   3       1523.29       1722.78       244.93 o                         
  -3  19   3       2032.07       2355.49       340.35 o                         
  -1  19   3       1888.12       1821.93       259.54 o                         
   1  19   3       1782.40       2003.09       276.04 o                         
   3  19   3       1330.48       1265.14       257.77 o                         
   5  19   3        964.22        724.99       233.53 o                         
   7  19   3        682.61        866.09       242.65 o                         
   9  19   3        286.89        118.56       145.75 o                         
  -8  20   3         29.17         56.40       126.70 o                         
  -6  20   3         62.28        142.40       124.50 o                         
  -4  20   3         71.77        242.91       148.19 o                         
  -2  20   3         94.80         95.25       103.88 o                         
   0  20   3         83.64         88.03       134.63 o                         
   2  20   3         57.40         27.31       144.17 o                         
   4  20   3         18.93         89.01       129.58 o                         
   6  20   3         13.68       -156.35       156.35 o                         
  -7  21   3        172.65       -160.45       224.32 o                         
  -5  21   3        211.13        153.57       128.13 o                         
  -3  21   3        176.22        249.53       155.23 o                         
  -1  21   3        103.17        -48.87       162.99 o                         
   1  21   3         79.50        105.64       137.23 o                         
   3  21   3         62.31         67.42       123.23 o                         
   5  21   3         67.33         64.03       172.02 o                         
  -4  22   3          3.12         79.70       184.38 o                         
  -2  22   3          0.47        791.67       408.29 o                         
   0  22   3          4.72        371.16       282.51 o                         
   2  22   3         21.66        421.46       310.56 o                         
 -20   0   4        337.20        428.97       234.44 o                         
 -18   0   4        464.79       1001.21       310.01 o                         
 -16   0   4        790.25        681.98       255.87 o                         
 -14   0   4       3773.48       3145.00       240.65 o                         
 -12   0   4       4187.25       3786.59       279.84 o                         
 -10   0   4      13342.09      13928.74       390.99 o                         
  -8   0   4        464.74        344.56        57.06 o                         
  -6   0   4       6584.82       6106.28       241.83 o                         
  -4   0   4       9448.45       9607.49       303.05 o                         
  -2   0   4      29500.50      29501.10       572.49 o                         
   0   0   4     104457.33     107836.59       857.91 o                         
   2   0   4       2208.44       2430.26       204.02 o                         
   4   0   4       5268.13       5417.09       279.62 o                         
   6   0   4       9390.64       8903.01       342.61 o                         
   8   0   4        275.33        232.47        73.84 o                         
  10   0   4         30.33          3.31        77.94 o                         
  12   0   4         45.76         45.43        93.58 o                         
  14   0   4        196.03        175.32       123.32 o                         
  16   0   4          0.63       -232.16       232.16 o                         
  18   0   4          0.76        126.24       187.54 o                         
 -21   1   4        143.04       -458.53       458.53 o                         
 -19   1   4        228.59        634.65       275.60 o                         
 -17   1   4        430.55        390.44       231.86 o                         
 -15   1   4       1915.12       2025.53       249.22 o                         
 -13   1   4       5185.72       5223.58       273.94 o                         
 -11   1   4       7413.00       7743.77       305.01 o                         
  -9   1   4       7097.94       6731.19       191.30 o                         
  -7   1   4      17243.75      16909.84       346.56 o                         
  -5   1   4       4079.31       4129.37       135.32 o                         
  -3   1   4        255.40        260.65        32.11 o                         
  -1   1   4      12689.30      12584.19       202.78 o                         
   1   1   4         44.48        117.45        31.62 o                         
   3   1   4      49315.48      51116.67       556.41 o                         
   5   1   4      42996.91      43440.34       536.18 o                         
   7   1   4      10395.95      10852.91       280.55 o                         
   9   1   4       8175.11       8151.03       267.30 o                         
  11   1   4       2796.94       2647.92       179.14 o                         
  13   1   4       2465.45       2338.71       201.19 o                         
  15   1   4        765.98        708.79       148.96 o                         
  17   1   4        287.16        257.72       133.70 o                         
 -20   2   4          0.25       -160.10       177.50 o                         
 -18   2   4          0.50         97.59       133.81 o                         
 -16   2   4        104.30        345.39       182.24 o                         
 -14   2   4        622.19        427.43       110.56 o                         
 -12   2   4        657.57        546.23        94.39 o                         
 -10   2   4          1.04         -3.95        41.52 o                         
  -8   2   4         72.29         88.14        44.01 o                         
  -6   2   4        701.53        700.27        52.10 o                         
  -4   2   4        989.58       1018.99        51.61 o                         
  -2   2   4        255.28        317.29        33.22 o                         
   0   2   4       2809.60       3027.43        79.07 o                         
   2   2   4          0.07         -3.85        30.11 o                         
   4   2   4       5602.93       5892.55       184.64 o                         
   6   2   4       1747.92       1656.18       111.25 o                         
   8   2   4       2498.07       2372.56       147.20 o                         
  10   2   4        249.16        121.06        61.95 o                         
  12   2   4         38.93         36.14        93.60 o                         
  14   2   4          1.61        125.91       112.59 o                         
  16   2   4          8.64        -94.06        94.06 o                         
  18   2   4          0.96       -215.05       215.05 o                         
 -19   3   4        117.40        354.59       170.72 o                         
 -17   3   4        611.57        613.53       162.55 o                         
 -15   3   4       2588.67       2621.63       274.02 o                         
 -13   3   4       1412.98       1547.77       154.66 o                         
 -11   3   4       3666.96       3599.65       183.79 o                         
  -9   3   4       6163.32       6146.54       192.72 o                         
  -7   3   4      13202.04      13266.62       264.46 o                         
  -5   3   4      15778.64      15584.66       183.90 o                         
  -3   3   4      36624.01      36387.23       460.96 o                         
  -1   3   4      46037.32      45567.48       301.06 o                         
   1   3   4      20857.79      20055.60       466.61 o                         
   3   3   4      27300.58      26248.71       644.24 o                         
   5   3   4      22093.36      22909.37       358.47 o                         
   7   3   4       8935.81       9579.05       279.16 o                         
   9   3   4       5621.05       5933.19       242.98 o                         
  11   3   4       2385.12       2591.25       172.57 o                         
  13   3   4        661.89        781.07       126.64 o                         
  15   3   4        483.67        559.46       149.24 o                         
  17   3   4        156.55         87.85       173.91 o                         
 -20   4   4        217.67        553.07       647.34 o                         
 -18   4   4        292.05        191.82       180.47 o                         
 -16   4   4        534.62        423.16       134.24 o                         
 -14   4   4        873.57       1005.76       148.53 o                         
 -12   4   4       3742.21       3843.19       219.49 o                         
 -10   4   4       5423.64       5318.67       212.71 o                         
  -8   4   4       9752.52       9252.21       212.52 o                         
  -6   4   4      39794.61      37661.72       388.88 o                         
  -4   4   4      12612.93      11677.20       395.93 o                         
  -2   4   4       1426.52       1254.21        50.72 o                         
   0   4   4       8268.00       7518.90       160.62 o                         
   2   4   4      17568.86      17777.75       232.56 o                         
   4   4   4       3446.87       3227.30       126.34 o                         
   6   4   4      11485.70      11297.40       270.62 o                         
   8   4   4       4902.33       4736.02       207.93 o                         
  10   4   4         44.66        -42.20        74.35 o                         
  12   4   4        744.26        615.42       107.76 o                         
  14   4   4        363.69        455.44       172.59 o                         
  16   4   4         46.89         12.80       200.31 o                         
  18   4   4         20.52         78.40       153.49 o                         
 -19   5   4        346.18        600.80       174.15 o                         
 -17   5   4        830.09        641.64       152.86 o                         
 -15   5   4       2916.25       3126.24       276.04 o                         
 -13   5   4       5885.80       5857.16       293.51 o                         
 -11   5   4       7998.81       7845.57       259.47 o                         
  -9   5   4      23844.99      22674.68       366.73 o                         
  -7   5   4      30023.06      28868.91       410.87 o                         
  -5   5   4      73306.95      74893.34       425.05 o                         
  -3   5   4      99570.60     103038.46       602.51 o                         
  -1   5   4      62970.42      64835.88       418.15 o                         
   1   5   4      95948.76      98186.12       600.12 o                         
   3   5   4      42882.16      44200.89       432.37 o                         
   5   5   4      30919.64      32677.74       405.14 o                         
   7   5   4      13846.79      13942.16       380.91 o                         
   9   5   4       2580.59       2755.34       179.60 o                         
  11   5   4       3778.70       3799.49       210.85 o                         
  13   5   4       1557.61       1345.53       133.19 o                         
  15   5   4        502.86        587.46       411.75 o                         
  17   5   4        242.40        259.64       152.33 o                         
 -20   6   4         12.37         99.17       160.55 o                         
 -18   6   4         69.76         92.69       131.43 o                         
 -16   6   4        129.43        266.44       131.21 o                         
 -14   6   4         43.98        108.58       107.67 o                         
 -12   6   4        727.89        725.10        97.18 o                         
 -10   6   4         32.09         48.23        40.08 o                         
  -8   6   4        500.77        546.17        56.42 o                         
  -6   6   4       1874.95       1826.13        72.70 o                         
  -4   6   4       1560.04       1516.27        71.23 o                         
  -2   6   4      11913.33      12180.45       202.65 o                         
   0   6   4      13397.39      13306.63       212.38 o                         
   2   6   4       4185.66       3872.94       102.23 o                         
   4   6   4         81.85         89.68        28.96 o                         
   6   6   4         51.45         20.87        34.03 o                         
   8   6   4        453.11        280.55        68.54 o                         
  10   6   4        142.99         45.15        51.56 o                         
  12   6   4        325.68        369.58        77.70 o                         
  14   6   4        323.64        374.18       355.53 o                         
  16   6   4         12.51        -12.65       303.23 o                         
 -19   7   4         77.01        151.25       118.77 o                         
 -17   7   4        306.71        296.29       105.17 o                         
 -15   7   4        633.12        878.55       162.75 o                         
 -13   7   4       1897.69       2531.72       192.50 o                         
 -11   7   4       3855.72       4083.27       196.01 o                         
  -9   7   4       9727.08      10313.46       332.49 o                         
  -7   7   4      14442.51      14671.61       458.92 o                         
  -5   7   4       7317.26       6969.86       185.89 o                         
  -3   7   4      11350.59      10981.89       242.63 o                         
  -1   7   4      25543.53      24080.67       304.72 o                         
   1   7   4      28894.99      28028.98       360.37 o                         
   3   7   4       6096.79       6104.26       146.38 o                         
   5   7   4       4217.40       4513.63       151.04 o                         
   7   7   4       3089.46       3020.04       163.40 o                         
   9   7   4        102.57         72.35        59.35 o                         
  11   7   4        566.70        511.02        89.96 o                         
  13   7   4        249.65        147.23       104.16 o                         
  15   7   4          6.18       -125.69       125.69 o                         
  17   7   4         37.23        -71.34       162.01 o                         
 -18   8   4        164.61        188.56       139.28 o                         
 -16   8   4        362.99        414.66       127.83 o                         
 -14   8   4       1092.16       1024.14       164.57 o                         
 -12   8   4       3712.17       3560.24       188.55 o                         
 -10   8   4        909.02        753.87        78.93 o                         
  -8   8   4       4743.10       4346.81       293.98 o                         
  -6   8   4       3739.80       3751.76       144.69 o                         
  -4   8   4       3167.96       3189.51       129.76 o                         
  -2   8   4      17488.23      17773.81       320.79 o                         
   0   8   4       7663.14       7467.48       220.35 o                         
   2   8   4       6012.93       5668.03       440.86 o                         
   4   8   4        788.79       1024.52       103.16 o                         
   6   8   4       1437.78       1865.98       129.19 o                         
   8   8   4       1910.20       2105.37       143.79 o                         
  10   8   4        536.79        580.84       102.11 o                         
  12   8   4        271.70         50.88       108.85 o                         
  14   8   4         93.66         40.04       120.33 o                         
  16   8   4          6.11        211.08       143.78 o                         
 -19   9   4        274.70        382.17       258.79 o                         
 -17   9   4        536.25        571.91       169.50 o                         
 -15   9   4       1952.74       2153.51       234.21 o                         
 -13   9   4       3940.97       3973.43       291.06 o                         
 -11   9   4       3492.51       3047.29       155.05 o                         
  -9   9   4      12625.70      12485.84       374.17 o                         
  -7   9   4      18067.97      17939.57       393.94 o                         
  -5   9   4      14336.21      14646.54       294.04 o                         
  -3   9   4      22900.25      23182.19       387.73 o                         
  -1   9   4      20840.39      20338.74       432.21 o                         
   1   9   4      16251.75      16590.99       275.78 o                         
   3   9   4      10633.32       9775.17       218.65 o                         
   5   9   4      14346.49      14661.70       307.15 o                         
   7   9   4      11880.55      11957.09       407.55 o                         
   9   9   4       4454.36       4539.28       274.09 o                         
  11   9   4       4587.59       4746.42       300.22 o                         
  13   9   4       1856.58       1759.86       252.90 o                         
  15   9   4        467.80        469.06       209.51 o                         
 -18  10   4         48.54        -39.18       108.53 o                         
 -16  10   4         51.49        128.84       105.07 o                         
 -14  10   4        163.15        118.46        93.71 o                         
 -12  10   4        180.28        136.61        88.87 o                         
 -10  10   4         83.34          1.85        52.75 o                         
  -8  10   4        651.47        465.98        66.50 o                         
  -6  10   4       1489.30       1532.73        99.19 o                         
  -4  10   4       1568.67       1401.93        97.17 o                         
  -2  10   4       2696.93       2506.82       134.20 o                         
   0  10   4       4518.60       4187.83       136.98 o                         
   2  10   4       2905.42       2603.42       104.30 o                         
   4  10   4       2383.88       2411.87       136.43 o                         
   6  10   4       1777.86       1896.17       157.68 o                         
   8  10   4        353.69        403.80        96.89 o                         
  10  10   4        143.03        291.40        83.63 o                         
  12  10   4        254.06        387.30       129.58 o                         
  14  10   4        103.11        -17.98        92.72 o                         
  16  10   4         69.43       -378.88       378.88 o                         
 -17  11   4          1.00        181.10       134.67 o                         
 -15  11   4          9.87          0.97       137.59 o                         
 -13  11   4         30.76          8.80        93.77 o                         
 -11  11   4          2.60        -63.29       132.77 o                         
  -9  11   4         67.96          4.80        33.15 o                         
  -7  11   4         72.39        212.02       105.99 o                         
  -5  11   4        818.23        894.62        80.87 o                         
  -3  11   4          1.53         26.23        43.15 o                         
  -1  11   4        120.94        212.10        42.40 o                         
   1  11   4          1.47          2.78        27.87 o                         
   3  11   4        776.92        592.63        94.81 o                         
   5  11   4        233.90        219.95        62.87 o                         
   7  11   4        279.72        330.97       114.00 o                         
   9  11   4        551.17        669.38       124.55 o                         
  11  11   4         46.42         53.26        98.30 o                         
  13  11   4        155.09         85.92       247.11 o                         
  15  11   4         61.47         50.21       180.60 o                         
 -16  12   4        216.67        334.20       153.54 o                         
 -14  12   4        606.01        686.05       209.42 o                         
 -12  12   4        557.77        476.16       166.37 o                         
 -10  12   4        209.65        169.90       112.30 o                         
  -8  12   4        459.13        415.20        76.96 o                         
  -6  12   4        821.84        913.64       125.45 o                         
  -4  12   4       1346.58       1459.59       191.71 o                         
  -2  12   4       2151.89       2457.66       205.90 o                         
   0  12   4       3865.93       3662.81       192.28 o                         
   2  12   4       1599.67       1520.49        93.04 o                         
   4  12   4        293.46        357.17        56.63 o                         
   6  12   4        132.25        293.73       129.04 o                         
   8  12   4         18.25        134.71        95.51 o                         
  10  12   4         17.27        108.18        71.04 o                         
  12  12   4         11.07         23.40       141.58 o                         
  14  12   4         23.45        219.69       143.29 o                         
 -17  13   4        434.71       1302.06       567.41 o                         
 -15  13   4        762.72       1396.07       287.85 o                         
 -13  13   4       1252.88       1063.69       229.53 o                         
 -11  13   4       2995.57       3014.26       356.21 o                         
  -9  13   4       5368.33       5049.25       420.14 o                         
  -7  13   4       9638.76       9864.33       403.20 o                         
  -5  13   4       7863.10       8458.87       317.57 o                         
  -3  13   4       8216.49       8048.08       292.43 o                         
  -1  13   4      12217.63      11006.32       461.92 o                         
   1  13   4       8084.39       7534.13       221.97 o                         
   3  13   4       6330.53       5658.15       321.50 o                         
   5  13   4       5853.14       5907.38       432.68 o                         
   7  13   4       3594.35       3449.48       333.68 o                         
   9  13   4       1995.53       2269.87       289.17 o                         
  11  13   4       1074.05       1052.16       229.38 o                         
  13  13   4        618.06        613.78       219.46 o                         
 -16  14   4         55.93         68.93       170.58 o                         
 -14  14   4        231.97        391.98       171.12 o                         
 -12  14   4        484.47        221.72       167.20 o                         
 -10  14   4        852.15        657.23       150.51 o                         
  -8  14   4        758.24        411.84       104.33 o                         
  -6  14   4       1267.64       1131.69       109.23 o                         
  -4  14   4       2173.42       2089.29       158.37 o                         
  -2  14   4       1692.34       1541.10       116.40 o                         
   0  14   4       3432.33       3474.06       156.79 o                         
   2  14   4       1251.75       1109.42        85.65 o                         
   4  14   4        481.13        556.40       158.61 o                         
   6  14   4        732.84       1080.64       210.11 o                         
   8  14   4        227.31        222.23       129.18 o                         
  10  14   4        188.70        111.56       281.94 o                         
  12  14   4        161.77         16.86       258.56 o                         
  14  14   4        106.77       -343.24       343.24 o                         
 -15  15   4         17.39        594.36       671.29 o                         
 -13  15   4         25.05        175.73       177.26 o                         
 -11  15   4         81.49        -65.55       251.14 o                         
  -9  15   4        152.80        183.94       150.28 o                         
  -7  15   4         14.65         50.94       118.09 o                         
  -5  15   4         48.37         33.44        58.18 o                         
  -3  15   4         52.02         71.88        53.64 o                         
  -1  15   4          5.64         22.22        41.42 o                         
   1  15   4          4.87        -58.42        67.10 o                         
   3  15   4         94.35        -31.62       100.40 o                         
   5  15   4         21.53        146.11       103.38 o                         
   7  15   4         74.31        129.94       118.12 o                         
   9  15   4         52.54        211.38       121.26 o                         
  11  15   4         54.64        209.88       153.33 o                         
  13  15   4          1.31       -411.83       411.83 o                         
 -14  16   4        103.04        584.95       281.34 o                         
 -12  16   4         42.75        209.75       122.28 o                         
 -10  16   4         39.90        173.69       175.47 o                         
  -8  16   4        126.30        106.87       113.84 o                         
  -6  16   4        204.56        376.68       107.30 o                         
  -4  16   4         44.14        120.30        78.70 o                         
  -2  16   4         45.31        354.67        68.17 o                         
   0  16   4         30.23        137.15        76.96 o                         
   2  16   4          0.66        -67.68        67.68 o                         
   4  16   4          0.08        138.52       104.62 o                         
   6  16   4          3.90        117.77       101.43 o                         
   8  16   4          1.60         23.85       108.89 o                         
  10  16   4         16.26        223.24       154.07 o                         
  12  16   4          2.12        -64.63       489.70 o                         
 -13  17   4        337.64        353.06       219.67 o                         
 -11  17   4        744.18       1142.68       250.18 o                         
  -9  17   4       1287.77       1080.16       211.50 o                         
  -7  17   4       2363.72       2087.25       239.07 o                         
  -5  17   4       3183.14       3457.65       272.93 o                         
  -3  17   4       3522.18       3817.85       325.04 o                         
  -1  17   4       4819.31       4797.10       285.23 o                         
   1  17   4       2490.04       2675.12       287.02 o                         
   3  17   4       2077.30       1999.84       300.15 o                         
   5  17   4       2263.72       2344.78       271.36 o                         
   7  17   4       1385.55       1391.39       226.14 o                         
   9  17   4        937.70        992.97       333.85 o                         
  11  17   4        528.50        287.12       184.41 o                         
 -12  18   4         45.70        263.15       441.45 o                         
 -10  18   4        105.21         43.79       130.02 o                         
  -8  18   4        153.49         -2.01       184.88 o                         
  -6  18   4        274.43        238.56       120.98 o                         
  -4  18   4        205.90        172.15       124.16 o                         
  -2  18   4        190.65        194.24        99.36 o                         
   0  18   4        343.32        363.18        98.42 o                         
   2  18   4        456.11        361.69       138.35 o                         
   4  18   4        536.79        365.95       187.47 o                         
   6  18   4        446.16        261.32       139.56 o                         
   8  18   4        270.86        281.79       160.40 o                         
  10  18   4         72.43         11.07       148.35 o                         
 -11  19   4          9.68        252.14       202.69 o                         
  -9  19   4         25.70        -27.72       174.55 o                         
  -7  19   4         21.87        -13.75       108.24 o                         
  -5  19   4          0.31        -61.42       123.28 o                         
  -3  19   4         25.89         87.31       123.10 o                         
  -1  19   4         56.17        226.08       119.83 o                         
   1  19   4        138.34       -119.31       119.31 o                         
   3  19   4        171.99        509.92       206.02 o                         
   5  19   4        133.61        102.06       131.24 o                         
   7  19   4         98.26         71.62       167.17 o                         
  -8  20   4         14.55         25.50       371.80 o                         
  -6  20   4         30.78        228.02       145.95 o                         
  -4  20   4         52.29        247.12       155.28 o                         
  -2  20   4          8.98         43.72       127.19 o                         
   0  20   4          7.95        203.69       135.11 o                         
   2  20   4          0.17       -107.83       142.00 o                         
   4  20   4         39.20        286.44       178.40 o                         
   6  20   4         30.78         40.27       175.52 o                         
  -7  21   4        116.89       -293.51       293.51 o                         
  -5  21   4         74.98        -95.24       135.60 o                         
  -3  21   4        145.15        213.05       134.81 o                         
  -1  21   4        219.18        142.60       124.95 o                         
   1  21   4        301.45        224.03       133.81 o                         
   3  21   4        290.40        397.53       191.35 o                         
   5  21   4        231.42        153.47       231.12 o                         
  -2  22   4         38.27        150.88       199.92 o                         
   0  22   4         13.48        145.85       225.62 o                         
 -21   1   5         43.44       -396.66       396.66 o                         
 -19   1   5        128.84        291.48       133.61 o                         
 -17   1   5        818.87        887.14       195.07 o                         
 -15   1   5        694.57        682.65       136.85 o                         
 -13   1   5        606.18        693.71       102.68 o                         
 -11   1   5       2293.73       1946.04       192.88 o                         
  -9   1   5       3115.63       2918.38       157.56 o                         
  -7   1   5       6776.84       6472.58       308.84 o                         
  -5   1   5       5725.64       5757.26       198.42 o                         
  -3   1   5       7676.22       7530.91       223.77 o                         
  -1   1   5      51214.69      52037.25       706.97 o                         
   1   1   5       4605.71       4217.08       154.43 o                         
   3   1   5       4430.64       4370.31       177.19 o                         
   5   1   5       9481.99       9697.84       270.91 o                         
   7   1   5       1381.41       1372.55       106.29 o                         
   9   1   5       5941.10       6225.87       262.03 o                         
  11   1   5       2036.04       2141.26       184.07 o                         
  13   1   5        722.57        708.06       120.86 o                         
  15   1   5        298.84        307.38       105.06 o                         
  17   1   5        103.41       -122.04       194.69 o                         
 -20   2   5        309.35        361.57       269.40 o                         
 -18   2   5        942.73       1491.49       246.90 o                         
 -16   2   5       2171.98       2426.29       284.45 o                         
 -14   2   5       3726.57       3784.44       250.74 o                         
 -12   2   5       9392.83       9394.94       328.41 o                         
 -10   2   5      21012.44      20704.49       409.79 o                         
  -8   2   5      25946.24      25611.45       438.54 o                         
  -6   2   5      38274.45      38334.15       373.63 o                         
  -4   2   5      25731.88      24468.24       237.27 o                         
  -2   2   5       6608.30       6723.71       155.07 o                         
   0   2   5     115767.79     116716.62       513.53 o                         
   2   2   5      94948.91      97233.95       594.71 o                         
   4   2   5      33833.32      34404.20       471.64 o                         
   6   2   5      28961.63      29811.62       541.89 o                         
   8   2   5      11651.53      11849.21       322.15 o                         
  10   2   5       3501.35       3474.24       201.61 o                         
  12   2   5       2060.63       2145.25       184.00 o                         
  14   2   5       1188.64       1281.22       148.51 o                         
  16   2   5        393.91        253.69       143.10 o                         
 -21   3   5         56.35       -517.54       517.54 o                         
 -19   3   5        214.55        407.34       160.03 o                         
 -17   3   5        773.03        974.04       194.83 o                         
 -15   3   5        800.44        902.75       172.78 o                         
 -13   3   5        746.75        670.90       107.95 o                         
 -11   3   5       4731.89       4740.46       209.95 o                         
  -9   3   5      14384.85      14235.71       315.10 o                         
  -7   3   5      28893.23      28515.08       424.27 o                         
  -5   3   5      33302.15      33683.26       290.85 o                         
  -3   3   5      48018.68      50587.10       367.79 o                         
  -1   3   5      32435.02      33274.43       277.87 o                         
   1   3   5      32086.11      34093.36       361.80 o                         
   3   3   5      28125.88      28876.38       383.14 o                         
   5   3   5       8859.82       9013.70       228.17 o                         
   7   3   5       8134.51       8007.27       262.71 o                         
   9   3   5       1083.74       1026.28       119.51 o                         
  11   3   5       1321.29       1319.11       130.06 o                         
  13   3   5        736.97        779.16       123.82 o                         
  15   3   5         61.15          0.50       104.88 o                         
  17   3   5        176.01        106.41       170.84 o                         
 -20   4   5          1.87         56.13       136.57 o                         
 -18   4   5         55.62        -10.74       126.04 o                         
 -16   4   5        113.02        309.80       128.75 o                         
 -14   4   5        174.07        191.88       132.21 o                         
 -12   4   5       1999.75       1819.40       143.05 o                         
 -10   4   5         79.06         50.48        37.78 o                         
  -8   4   5       8177.97       7915.08       215.72 o                         
  -6   4   5       7957.09       8075.61       253.03 o                         
  -4   4   5       2048.04       1932.74        71.88 o                         
  -2   4   5      24076.39      24537.44       210.68 o                         
   0   4   5       1613.10       1579.47        72.73 o                         
   2   4   5       7207.59       7242.26       172.41 o                         
   4   4   5         23.46         88.83        37.09 o                         
   6   4   5        186.24        225.95        49.13 o                         
   8   4   5       1603.33       1529.21       145.03 o                         
  10   4   5       1121.90       1104.08       174.71 o                         
  12   4   5        459.68        378.81        91.72 o                         
  14   4   5         78.79        286.55       106.28 o                         
  16   4   5         16.33         -8.66       114.21 o                         
 -19   5   5         53.32        -64.17       133.66 o                         
 -17   5   5         82.48        138.69       118.57 o                         
 -15   5   5        440.51        827.69       158.37 o                         
 -13   5   5        346.34        474.96        84.28 o                         
 -11   5   5        541.63        811.85       107.67 o                         
  -9   5   5        219.94        278.62        60.55 o                         
  -7   5   5       1619.65       1696.70       200.95 o                         
  -5   5   5      12020.20      12095.64       234.71 o                         
  -3   5   5      15163.17      15015.08       357.56 o                         
  -1   5   5      19820.06      19849.65       305.88 o                         
   1   5   5       2108.10       1983.92       127.80 o                         
   3   5   5       1284.70       1213.64       113.08 o                         
   5   5   5       1701.73       1696.94        99.71 o                         
   7   5   5       1453.87       1433.51       123.76 o                         
   9   5   5       1256.39       1113.29       131.92 o                         
  11   5   5        682.68        733.51       136.45 o                         
  13   5   5        670.37        862.08       127.85 o                         
  15   5   5        166.91        461.61       152.15 o                         
  17   5   5         44.30        515.45       357.16 o                         
 -20   6   5        429.46        501.88       204.47 o                         
 -18   6   5       1016.81       1429.41       225.12 o                         
 -16   6   5       2807.92       3218.33       287.43 o                         
 -14   6   5       7743.85       8511.96       428.86 o                         
 -12   6   5      10605.14      10698.37       338.80 o                         
 -10   6   5      19175.43      18489.68       350.55 o                         
  -8   6   5      36529.65      36638.31       436.05 o                         
  -6   6   5      45137.72      45195.54       398.90 o                         
  -4   6   5      38231.18      38696.60       340.48 o                         
  -2   6   5      49702.01      48811.18       514.77 o                         
   0   6   5      24541.21      24108.66       349.19 o                         
   2   6   5      10210.10       9523.30       362.52 o                         
   4   6   5      10294.58      10636.17       229.39 o                         
   6   6   5       6647.62       7111.04       245.83 o                         
   8   6   5       5364.30       5572.09       262.99 o                         
  10   6   5       1518.54       1401.34       132.35 o                         
  12   6   5        675.62        626.01        99.25 o                         
  14   6   5        336.35        237.80       190.59 o                         
  16   6   5         32.64        -44.84       203.58 o                         
 -19   7   5        122.59         33.88       114.09 o                         
 -17   7   5        452.38        651.62       156.88 o                         
 -15   7   5        682.47       1048.90       158.15 o                         
 -13   7   5       1723.75       1952.34       167.66 o                         
 -11   7   5       4637.11       4441.73       204.28 o                         
  -9   7   5       8064.66       8309.49       232.00 o                         
  -7   7   5       6548.23       6817.89       284.20 o                         
  -5   7   5       5065.04       5095.16       148.00 o                         
  -3   7   5       9291.02       9821.84       201.99 o                         
  -1   7   5      14081.63      14479.33       242.76 o                         
   1   7   5      14184.25      14585.60       273.03 o                         
   3   7   5       1911.97       1845.63        85.56 o                         
   5   7   5       7106.52       7381.45       203.25 o                         
   7   7   5       3887.49       4071.73       210.34 o                         
   9   7   5       1482.25       1345.88       132.73 o                         
  11   7   5       3081.34       2839.74       197.63 o                         
  13   7   5        686.26        393.59       109.93 o                         
  15   7   5        250.45        195.86       170.31 o                         
 -18   8   5        126.76         99.02        94.83 o                         
 -16   8   5        272.55        186.96       109.01 o                         
 -14   8   5        231.81        180.74        96.03 o                         
 -12   8   5        188.02        126.41        55.79 o                         
 -10   8   5       1040.24       1006.90        88.01 o                         
  -8   8   5       4008.22       3647.94       147.28 o                         
  -6   8   5       8013.33       7893.45       215.59 o                         
  -4   8   5       6993.72       6893.71       176.03 o                         
  -2   8   5       5041.57       5150.30       141.67 o                         
   0   8   5       4762.84       4537.41       136.96 o                         
   2   8   5       5241.41       5275.94       174.41 o                         
   4   8   5       2668.66       2598.98       113.02 o                         
   6   8   5       3297.41       3277.54       167.68 o                         
   8   8   5       4121.68       4177.33       206.60 o                         
  10   8   5       1129.02       1122.41       116.33 o                         
  12   8   5        769.01        707.22       109.17 o                         
  14   8   5        162.62        174.79       110.82 o                         
  16   8   5         39.27        296.00       156.39 o                         
 -19   9   5          1.40        -14.26       145.20 o                         
 -17   9   5         26.04         23.91        92.94 o                         
 -15   9   5          1.77        -29.65       110.36 o                         
 -13   9   5         44.19          3.48        70.73 o                         
 -11   9   5          0.53        -41.42        41.42 o                         
  -9   9   5        265.52        238.91        59.55 o                         
  -7   9   5          9.73          2.10        36.82 o                         
  -5   9   5         29.47        101.38        39.79 o                         
  -3   9   5       3217.48       3103.87       133.24 o                         
  -1   9   5       2200.67       2159.04       105.11 o                         
   1   9   5       4251.80       4044.95       192.82 o                         
   3   9   5       2470.38       2399.78       140.03 o                         
   5   9   5        866.41        786.60        90.21 o                         
   7   9   5        421.96        424.16        77.74 o                         
   9   9   5         81.68        137.53        47.32 o                         
  11   9   5         88.37        177.28       119.97 o                         
  13   9   5        141.95         31.70       175.84 o                         
  15   9   5         86.18        120.30       178.18 o                         
 -18  10   5        226.31        -12.16       120.22 o                         
 -16  10   5        681.40        851.58       194.88 o                         
 -14  10   5        806.21        644.29       181.26 o                         
 -12  10   5       1326.92       1433.92       196.35 o                         
 -10  10   5        950.74        859.42        94.02 o                         
  -8  10   5       2335.81       2775.73       212.33 o                         
  -6  10   5       2941.49       3220.63       157.44 o                         
  -4  10   5       4478.62       4810.30       188.55 o                         
  -2  10   5       9042.25       9576.48       289.31 o                         
   0  10   5       5025.72       4826.51       155.90 o                         
   2  10   5       6749.18       6596.25       345.36 o                         
   4  10   5       2769.78       2741.50       262.76 o                         
   6  10   5       3474.59       3379.37       209.45 o                         
   8  10   5       2288.35       2264.85       188.79 o                         
  10  10   5        729.67        539.76       146.94 o                         
  12  10   5        763.18        664.03       174.76 o                         
  14  10   5        341.29        687.08       215.54 o                         
 -17  11   5         94.06        323.07       123.31 o                         
 -15  11   5         63.29        255.83       136.22 o                         
 -13  11   5        420.49        531.29       169.94 o                         
 -11  11   5        680.80        370.95       130.42 o                         
  -9  11   5       1799.41       1588.56       169.08 o                         
  -7  11   5       2511.48       2590.27       154.97 o                         
  -5  11   5       2141.35       2246.26       138.49 o                         
  -3  11   5       2233.06       2407.84       144.44 o                         
  -1  11   5       3655.33       3186.92       160.45 o                         
   1  11   5       2859.30       2983.51       145.78 o                         
   3  11   5       4258.36       3910.46       172.20 o                         
   5  11   5       8164.87       8087.88       431.15 o                         
   7  11   5       3779.60       3991.93       349.83 o                         
   9  11   5       1462.13       1444.53       173.97 o                         
  11  11   5        793.53        688.44       222.49 o                         
  13  11   5        378.41        313.97       176.12 o                         
  15  11   5        155.05        927.10       484.24 o                         
 -18  12   5        126.75        234.87       171.48 o                         
 -16  12   5        229.30        372.65       185.29 o                         
 -14  12   5        730.67        560.36       200.77 o                         
 -12  12   5        807.04        696.03       179.72 o                         
 -10  12   5       1840.22       1795.85       254.94 o                         
  -8  12   5       2935.93       3053.67       219.73 o                         
  -6  12   5       2916.68       3086.25       176.65 o                         
  -4  12   5       2532.07       2586.84       173.97 o                         
  -2  12   5       2533.41       2670.16       147.11 o                         
   0  12   5       3597.11       3374.79       178.31 o                         
   2  12   5        687.50        641.39        73.71 o                         
   4  12   5       2225.18       2138.42       184.76 o                         
   6  12   5       1416.44       1212.88       175.09 o                         
   8  12   5        616.64        557.30       162.73 o                         
  10  12   5        624.41        609.65       188.11 o                         
  12  12   5        237.34        120.14       168.16 o                         
  14  12   5        180.39         25.05       167.98 o                         
 -17  13   5          0.01        166.32       161.74 o                         
 -15  13   5         45.58        510.53       181.18 o                         
 -13  13   5        155.19        257.40       148.32 o                         
 -11  13   5         35.28        -18.38       133.30 o                         
  -9  13   5        227.61         75.81        97.38 o                         
  -7  13   5        209.74        286.52        86.66 o                         
  -5  13   5        176.47        346.56        72.89 o                         
  -3  13   5        341.62        279.82       102.54 o                         
  -1  13   5         15.87         90.55        32.60 o                         
   1  13   5        238.89        201.51        55.97 o                         
   3  13   5        327.51        285.39        52.58 o                         
   5  13   5        219.67        233.32        87.89 o                         
   7  13   5        360.77        345.99       130.91 o                         
   9  13   5         27.14        112.54       126.51 o                         
  11  13   5        106.17         70.70       194.66 o                         
  13  13   5         41.82       -299.37       383.37 o                         
 -16  14   5        183.92        534.17       799.58 o                         
 -14  14   5        433.14        566.31       219.71 o                         
 -12  14   5        589.72        516.62       281.75 o                         
 -10  14   5       1130.64       1049.85       224.74 o                         
  -8  14   5       2694.47       2575.94       252.07 o                         
  -6  14   5       4267.04       4248.02       317.64 o                         
  -4  14   5       3968.05       4159.34       218.74 o                         
  -2  14   5       3638.63       3949.23       190.45 o                         
   0  14   5       2419.76       2438.65       156.62 o                         
   2  14   5        485.78        232.05       107.59 o                         
   4  14   5        880.34        874.78       216.50 o                         
   6  14   5        782.98        553.35       225.06 o                         
   8  14   5        384.39        290.95       116.14 o                         
  10  14   5        221.18        166.39       282.47 o                         
  12  14   5        118.87       -151.54       276.69 o                         
 -15  15   5        158.44        442.57       232.55 o                         
 -13  15   5        401.47        215.67       201.78 o                         
 -11  15   5        923.00        673.64       190.81 o                         
  -9  15   5       1246.82       1226.11       223.56 o                         
  -7  15   5       2146.68       2234.53       234.63 o                         
  -5  15   5       2284.90       2511.87       188.67 o                         
  -3  15   5       2789.94       3095.40       191.45 o                         
  -1  15   5       3045.46       3104.71       177.20 o                         
   1  15   5       1298.24       1454.12       153.50 o                         
   3  15   5       1346.71       1160.65       162.41 o                         
   5  15   5       1248.58       1216.31       187.36 o                         
   7  15   5        877.97        479.95       113.03 o                         
   9  15   5        419.27        231.56       192.70 o                         
  11  15   5        222.40       -107.49       132.69 o                         
 -14  16   5        308.36        256.84       344.35 o                         
 -12  16   5        626.90        405.59       155.26 o                         
 -10  16   5       1262.51       1301.13       229.71 o                         
  -8  16   5       2097.30       2018.68       248.92 o                         
  -6  16   5       2486.65       2677.55       257.93 o                         
  -4  16   5       2001.85       2303.97       174.71 o                         
  -2  16   5       2209.87       2383.28       196.44 o                         
   0  16   5       2063.14       2153.41       220.88 o                         
   2  16   5       1462.82       1515.82       212.06 o                         
   4  16   5       1235.22       1008.91       152.75 o                         
   6  16   5        939.16        806.81       163.10 o                         
   8  16   5        371.02        146.46       129.54 o                         
  10  16   5        246.02         99.42       214.23 o                         
 -13  17   5          0.94        258.73       173.88 o                         
 -11  17   5          8.97        227.49       116.26 o                         
  -9  17   5         16.46       -118.61       141.10 o                         
  -7  17   5         79.13          4.62        78.10 o                         
  -5  17   5         87.63        136.33       106.00 o                         
  -3  17   5         33.59        120.26        74.65 o                         
  -1  17   5         83.76        210.11        82.60 o                         
   1  17   5         80.88        139.56        81.41 o                         
   3  17   5        193.73         67.42        92.35 o                         
   5  17   5         98.97        247.22       148.70 o                         
   7  17   5         31.43        -41.70       211.03 o                         
   9  17   5          9.94         99.78       299.35 o                         
 -12  18   5        137.92       -266.71       283.45 o                         
 -10  18   5        287.74        232.41       171.50 o                         
  -8  18   5        400.12        346.76       209.88 o                         
  -6  18   5        564.74        516.79       146.38 o                         
  -4  18   5        635.49        593.79       142.70 o                         
  -2  18   5        347.25        299.81       102.79 o                         
   0  18   5        391.03        323.20       114.19 o                         
   2  18   5        259.65        511.79       266.09 o                         
   4  18   5         84.60        194.33       158.69 o                         
   6  18   5        128.56        169.39       158.58 o                         
   8  18   5         75.85        123.17       155.76 o                         
 -11  19   5        190.86        703.42       404.94 o                         
  -9  19   5        347.67        117.51       162.20 o                         
  -7  19   5        358.04        258.26       118.23 o                         
  -5  19   5        471.82        429.77       134.13 o                         
  -3  19   5        871.72        864.78       179.77 o                         
  -1  19   5        775.72        748.33       170.00 o                         
   1  19   5        615.97        575.84       138.78 o                         
   3  19   5        641.52        672.52       188.34 o                         
   5  19   5        402.42        281.19       163.27 o                         
   7  19   5        221.29        269.27       212.19 o                         
  -8  20   5        264.80        253.27       287.81 o                         
  -6  20   5        288.35        284.73       261.97 o                         
  -4  20   5        450.09        614.87       201.17 o                         
  -2  20   5        640.36        688.09       205.29 o                         
   0  20   5        813.85       1159.18       222.78 o                         
   2  20   5        804.97        824.03       194.25 o                         
   4  20   5        603.35        761.26       222.89 o                         
   6  20   5        576.84        597.81       267.52 o                         
  -7  21   5         29.66       -104.49       189.77 o                         
  -5  21   5         83.35        468.69       317.57 o                         
  -3  21   5        117.79        117.29       167.46 o                         
  -1  21   5         85.70        -10.29       122.77 o                         
   1  21   5         33.38        134.26       142.72 o                         
   3  21   5          1.78        660.55       257.62 o                         
  -2  22   5          1.07       -301.44       301.44 o                         
 -20   0   6        702.44       1102.09       444.15 o                         
 -18   0   6       1468.39       1973.13       464.28 o                         
 -16   0   6       3752.82       4095.10       518.82 o                         
 -14   0   6       5771.23       5273.48       579.02 o                         
 -12   0   6      14009.68      13247.83       475.43 o                         
 -10   0   6      28768.08      28372.53       700.86 o                         
  -8   0   6      38511.32      39439.95       831.43 o                         
  -6   0   6      42291.48      42751.44       631.01 o                         
  -4   0   6      92913.33      92243.51       683.31 o                         
  -2   0   6     155680.72     152354.88       981.67 o                         
   0   0   6      33445.05      34089.64       595.62 o                         
   2   0   6      38772.37      39237.36       942.64 o                         
   4   0   6      35097.27      37555.19       884.76 o                         
   6   0   6      15926.11      17845.56       621.71 o                         
   8   0   6      14709.84      15697.91       635.57 o                         
  10   0   6       3020.44       3457.34       322.05 o                         
  12   0   6       2540.37       2699.99       309.33 o                         
  14   0   6       2008.81       2127.87       291.14 o                         
  16   0   6        561.79        325.64       536.28 o                         
 -21   1   6          0.27        119.04       686.49 o                         
 -19   1   6         18.61        131.21       134.81 o                         
 -17   1   6         39.56         91.82       115.71 o                         
 -15   1   6         70.33         46.18       207.76 o                         
 -13   1   6         44.42        -15.79        79.52 o                         
 -11   1   6        103.53         66.41        46.66 o                         
  -9   1   6        348.94        378.82        49.67 o                         
  -7   1   6        223.29        183.07        37.67 o                         
  -5   1   6       1570.06       1783.11        89.00 o                         
  -3   1   6       1685.02       1895.30        89.51 o                         
  -1   1   6       3987.26       3752.46       100.11 o                         
   1   1   6        811.11        844.80        79.03 o                         
   3   1   6       1837.31       1756.34       137.26 o                         
   5   1   6          0.71        -23.57        49.96 o                         
   7   1   6         40.10         -6.76        44.05 o                         
   9   1   6         37.93        -12.79        64.19 o                         
  11   1   6        189.56         -4.71        84.06 o                         
  13   1   6         88.16        -64.93        75.81 o                         
  15   1   6          9.08         37.95       170.94 o                         
  17   1   6         17.05        198.74       158.34 o                         
 -20   2   6         24.07        160.85       137.91 o                         
 -18   2   6         18.63        155.93       134.33 o                         
 -16   2   6         78.27        225.98       171.54 o                         
 -14   2   6        256.76         70.28       110.88 o                         
 -12   2   6       3053.34       2539.28       189.32 o                         
 -10   2   6       2511.11       2032.90       147.05 o                         
  -8   2   6       9880.62       9635.72       222.65 o                         
  -6   2   6       2125.92       2054.34       107.17 o                         
  -4   2   6       1005.92       1047.95        64.01 o                         
  -2   2   6      14769.28      15974.12       244.83 o                         
   0   2   6       2777.73       2677.88        95.96 o                         
   2   2   6        250.19        210.90        39.06 o                         
   4   2   6         13.26         28.82        40.56 o                         
   6   2   6        201.64        145.03        46.55 o                         
   8   2   6          0.26         13.31        53.47 o                         
  10   2   6          4.27       -131.81       149.15 o                         
  12   2   6         12.02        -80.50        81.74 o                         
  14   2   6          5.15        -33.40        83.06 o                         
  16   2   6          0.05         41.13       101.86 o                         
 -21   3   6          0.90       -282.49       293.63 o                         
 -19   3   6          0.01        100.92       119.88 o                         
 -17   3   6         56.17         85.43       222.96 o                         
 -15   3   6        125.51         78.23       180.08 o                         
 -13   3   6          0.04        -73.27        73.27 o                         
 -11   3   6        191.88        162.64        71.47 o                         
  -9   3   6        640.51        607.23        70.00 o                         
  -7   3   6        763.82        710.30        59.44 o                         
  -5   3   6       6047.07       6059.57       130.89 o                         
  -3   3   6       3204.15       3217.12       106.63 o                         
  -1   3   6       3536.66       3424.87        92.53 o                         
   1   3   6        865.44       1044.33        67.76 o                         
   3   3   6       5937.10       6110.99       198.86 o                         
   5   3   6       1208.03       1343.15        90.26 o                         
   7   3   6        655.32        759.42        92.47 o                         
   9   3   6       2482.92       2660.15       176.78 o                         
  11   3   6         23.52          7.95        62.61 o                         
  13   3   6         93.30        177.21       100.85 o                         
  15   3   6          0.43         15.59       139.77 o                         
  17   3   6          0.13       -238.10       238.10 o                         
 -20   4   6        737.77        783.25       179.92 o                         
 -18   4   6       1745.63       2254.00       264.76 o                         
 -16   4   6       5053.37       5950.96       384.51 o                         
 -14   4   6       8114.93       8943.10       374.96 o                         
 -12   4   6      10537.61      10965.71       341.98 o                         
 -10   4   6      25666.07      26232.33       477.81 o                         
  -8   4   6      26454.79      25378.26       464.29 o                         
  -6   4   6      33897.82      34451.32       324.90 o                         
  -4   4   6      96052.41      97149.85       563.84 o                         
  -2   4   6      76623.30      80162.70       460.72 o                         
   0   4   6      91020.11      94430.07       537.79 o                         
   2   4   6      42694.90      43504.54       444.07 o                         
   4   4   6      20621.61      20124.05       315.48 o                         
   6   4   6      20495.76      20389.42       488.19 o                         
   8   4   6       7124.89       7099.19       315.40 o                         
  10   4   6       5123.66       5199.47       274.90 o                         
  12   4   6       2240.77       2282.92       200.62 o                         
  14   4   6       1145.99       1388.00       194.99 o                         
  16   4   6        378.66        475.72       188.01 o                         
 -19   5   6         93.49          9.65       157.87 o                         
 -17   5   6         76.30        122.92       109.59 o                         
 -15   5   6         68.70        207.60        98.83 o                         
 -13   5   6          5.66        -49.59        65.44 o                         
 -11   5   6         46.62        -21.55        42.57 o                         
  -9   5   6        221.84        148.65        37.73 o                         
  -7   5   6       2123.61       2164.35        85.00 o                         
  -5   5   6       2843.48       2745.98        93.36 o                         
  -3   5   6       1498.64       1699.77        65.44 o                         
  -1   5   6       1262.62       1551.95        75.16 o                         
   1   5   6       4911.35       4846.06       110.47 o                         
   3   5   6       2569.32       2587.34       206.33 o                         
   5   5   6        961.09       1189.51       182.18 o                         
   7   5   6        178.47        208.91        57.52 o                         
   9   5   6          0.74         29.68        61.67 o                         
  11   5   6        855.68        999.18       135.17 o                         
  13   5   6         81.37        122.85        66.86 o                         
  15   5   6         51.93        -30.16       114.10 o                         
 -20   6   6         88.23        454.93       295.64 o                         
 -18   6   6        207.34        241.34       133.83 o                         
 -16   6   6        512.36        535.45       120.20 o                         
 -14   6   6        991.09        953.98       154.04 o                         
 -12   6   6        782.20        720.23        92.96 o                         
 -10   6   6       2041.76       1949.78       120.91 o                         
  -8   6   6        735.95        651.39        59.63 o                         
  -6   6   6        768.16        665.06        45.27 o                         
  -4   6   6       9161.65       9755.30       262.15 o                         
  -2   6   6       7659.28       7753.22       183.41 o                         
   0   6   6          8.67         47.41        33.87 o                         
   2   6   6       1747.59       1638.16        76.59 o                         
   4   6   6       2408.79       2416.05       121.37 o                         
   6   6   6       1649.51       1770.36       144.74 o                         
   8   6   6       3966.82       3844.72       232.02 o                         
  10   6   6        179.73        288.18        93.09 o                         
  12   6   6        141.36        180.58        95.42 o                         
  14   6   6        154.71        -38.77       118.09 o                         
  16   6   6         12.82       -248.73       251.47 o                         
 -19   7   6          0.39         66.12       109.61 o                         
 -17   7   6          0.17        109.38       157.09 o                         
 -15   7   6          7.88         83.83        98.11 o                         
 -13   7   6         29.73         30.10        92.78 o                         
 -11   7   6        197.03        207.47        74.43 o                         
  -9   7   6         96.83        157.49        49.51 o                         
  -7   7   6       2913.92       2981.33       204.10 o                         
  -5   7   6       5309.18       5224.10       204.64 o                         
  -3   7   6       2032.23       1907.03       148.96 o                         
  -1   7   6       2359.71       2601.42       163.92 o                         
   1   7   6       1061.02       1096.08        71.59 o                         
   3   7   6        793.36        739.46        56.47 o                         
   5   7   6        767.21        791.52        77.50 o                         
   7   7   6        695.16        736.80        87.37 o                         
   9   7   6        767.17        954.20       150.02 o                         
  11   7   6        306.01        372.06        83.10 o                         
  13   7   6        208.93        160.28       136.31 o                         
  15   7   6         88.50        206.97       153.33 o                         
 -18   8   6        493.84        411.83       147.63 o                         
 -16   8   6       1715.51       2054.15       239.22 o                         
 -14   8   6       4093.76       4409.28       310.51 o                         
 -12   8   6       3716.91       3951.53       200.91 o                         
 -10   8   6       8312.81       8320.88       271.65 o                         
  -8   8   6      18293.30      18099.09       303.12 o                         
  -6   8   6      23326.03      23815.70       399.30 o                         
  -4   8   6      35021.35      36113.40       388.73 o                         
  -2   8   6      36361.76      35767.87       407.89 o                         
   0   8   6      26016.97      26061.91       333.32 o                         
   2   8   6      21459.51      21390.75       355.72 o                         
   4   8   6      13494.21      13692.10       270.12 o                         
   6   8   6      10647.14      11030.23       321.85 o                         
   8   8   6       5382.94       6005.63       261.68 o                         
  10   8   6       2570.03       2923.38       187.51 o                         
  12   8   6       1865.10       2105.73       218.32 o                         
  14   8   6        555.21        557.97       158.64 o                         
 -19   9   6          0.39        -18.24       125.33 o                         
 -17   9   6         77.71        255.12       161.36 o                         
 -15   9   6        331.27        164.55        96.25 o                         
 -13   9   6        448.97        274.49       152.32 o                         
 -11   9   6       1532.86       1481.03       122.58 o                         
  -9   9   6        296.65        266.68        45.23 o                         
  -7   9   6        273.87        297.28        69.40 o                         
  -5   9   6        250.69        248.49        42.05 o                         
  -3   9   6        443.26        418.31        45.07 o                         
  -1   9   6       1413.74       1407.23        82.51 o                         
   1   9   6       2127.88       2188.48       117.32 o                         
   3   9   6       3725.53       3771.47       173.77 o                         
   5   9   6        482.19        409.55        60.81 o                         
   7   9   6         14.93          0.68        40.72 o                         
   9   9   6         23.80        -72.93        72.93 o                         
  11   9   6          4.48        130.19       150.06 o                         
  13   9   6         59.51         -0.97       206.09 o                         
  15   9   6          6.28         20.88       303.69 o                         
 -18  10   6         59.32         82.76       184.72 o                         
 -16  10   6        255.95        359.56       141.14 o                         
 -14  10   6        599.89        308.01       126.78 o                         
 -12  10   6        443.81        306.32        68.23 o                         
 -10  10   6       2633.85       2556.69       191.73 o                         
  -8  10   6       3804.82       3834.66       227.39 o                         
  -6  10   6       3064.01       3642.18       219.58 o                         
  -4  10   6       7188.94       7031.07       226.33 o                         
  -2  10   6       5804.90       5846.73       159.38 o                         
   0  10   6       7582.36       7776.18       207.62 o                         
   2  10   6       4872.18       4857.06       185.60 o                         
   4  10   6       5396.35       5014.52       278.57 o                         
   6  10   6       4443.87       4253.50       231.71 o                         
   8  10   6       1438.56       1278.16       137.65 o                         
  10  10   6       1425.69       1488.27       172.92 o                         
  12  10   6        487.27        662.25       227.67 o                         
  14  10   6        266.05        174.36       241.28 o                         
 -17  11   6          5.28          7.19       264.61 o                         
 -15  11   6         34.27        118.64       101.78 o                         
 -13  11   6          2.86        -12.57       114.99 o                         
 -11  11   6         19.25        -65.12       131.00 o                         
  -9  11   6        490.14        382.20       177.29 o                         
  -7  11   6         83.63         99.82        55.36 o                         
  -5  11   6         14.49         78.06        38.17 o                         
  -3  11   6        203.56        372.13       108.46 o                         
  -1  11   6        340.64        586.02        73.92 o                         
   1  11   6        326.24        571.40        99.84 o                         
   3  11   6        228.42        265.27        73.44 o                         
   5  11   6         87.74        149.83       104.95 o                         
   7  11   6        396.63        185.83       182.38 o                         
   9  11   6         51.99         48.48       120.31 o                         
  11  11   6        178.81        623.22       201.10 o                         
  13  11   6         23.24        363.61       177.62 o                         
 -18  12   6        181.76        138.70       220.85 o                         
 -16  12   6        560.56       1066.98       273.30 o                         
 -14  12   6        845.12        825.48       201.11 o                         
 -12  12   6       2049.89       2192.22       305.75 o                         
 -10  12   6       3517.52       3502.64       349.25 o                         
  -8  12   6       7149.42       7146.35       270.67 o                         
  -6  12   6       7118.92       7386.33       277.74 o                         
  -4  12   6       3879.68       3874.12       194.62 o                         
  -2  12   6       7940.48       7553.19       229.68 o                         
   0  12   6       7215.13       7129.29       245.07 o                         
   2  12   6       9204.99       9235.65       267.45 o                         
   4  12   6       7052.74       7100.23       354.92 o                         
   6  12   6       3312.74       3495.36       289.89 o                         
   8  12   6       2209.53       2187.74       266.26 o                         
  10  12   6        671.60        452.83       211.29 o                         
  12  12   6        531.97       1413.38       299.14 o                         
  14  12   6        244.02        943.12       482.97 o                         
 -17  13   6         17.73         -0.65       189.47 o                         
 -15  13   6          1.54          6.24       131.09 o                         
 -13  13   6         42.26         31.64       133.77 o                         
 -11  13   6         15.44       -143.31       143.31 o                         
  -9  13   6         77.89         54.33        81.76 o                         
  -7  13   6         53.78        141.40        88.60 o                         
  -5  13   6        158.04        131.84        67.70 o                         
  -3  13   6        164.07        222.30        59.77 o                         
  -1  13   6        113.06        136.87        62.57 o                         
   1  13   6        241.18        229.39        58.44 o                         
   3  13   6        526.85        649.76       114.03 o                         
   5  13   6        583.75        398.47       111.97 o                         
   7  13   6        102.49         15.14       132.98 o                         
   9  13   6         87.37        -80.27       202.17 o                         
  11  13   6         10.45        172.59       187.50 o                         
  13  13   6          9.50        306.64       241.61 o                         
 -16  14   6        416.97        820.28       513.27 o                         
 -14  14   6        773.77       1081.79       250.58 o                         
 -12  14   6       1698.21       1630.61       266.73 o                         
 -10  14   6       2593.35       2689.34       319.33 o                         
  -8  14   6       4280.38       5045.64       349.36 o                         
  -6  14   6       4902.87       5372.17       273.58 o                         
  -4  14   6       4434.32       4689.14       231.88 o                         
  -2  14   6       4688.82       4389.50       197.89 o                         
   0  14   6       4546.69       4197.36       192.88 o                         
   2  14   6       4044.98       4205.62       266.90 o                         
   4  14   6       3133.75       3409.12       288.67 o                         
   6  14   6       2209.09       2378.26       227.65 o                         
   8  14   6        823.31        393.35       197.80 o                         
  10  14   6        408.42        341.34       185.24 o                         
  12  14   6        247.29        508.29       209.15 o                         
 -15  15   6          3.23         86.45       135.58 o                         
 -13  15   6          3.50        154.91       117.43 o                         
 -11  15   6          2.30       -143.43       143.43 o                         
  -9  15   6          0.58        -73.74       194.85 o                         
  -7  15   6         10.40         67.81        66.60 o                         
  -5  15   6          3.05         55.34        82.18 o                         
  -3  15   6         45.91         34.54        42.60 o                         
  -1  15   6        601.62        800.82       132.94 o                         
   1  15   6        854.20        770.36       104.89 o                         
   3  15   6        208.69         62.34       103.80 o                         
   5  15   6        299.28        317.81       151.05 o                         
   7  15   6        135.49        174.19        95.94 o                         
   9  15   6         50.07        164.49       195.92 o                         
  11  15   6         53.63        250.15       317.74 o                         
 -14  16   6        368.50        432.28       201.93 o                         
 -12  16   6        533.99        487.84       148.39 o                         
 -10  16   6        750.02        914.80       201.11 o                         
  -8  16   6       1338.05       1119.57       169.53 o                         
  -6  16   6       1316.01       1528.30       189.84 o                         
  -4  16   6        740.94        652.85       108.84 o                         
  -2  16   6        740.12        618.13       116.11 o                         
   0  16   6        595.47        463.88       154.56 o                         
   2  16   6        220.79        296.87       108.32 o                         
   4  16   6        634.58        636.40       143.15 o                         
   6  16   6        421.15        453.64       128.85 o                         
   8  16   6        130.10        269.45       190.81 o                         
  10  16   6        131.75        139.65       239.21 o                         
 -13  17   6         11.64        306.56       282.68 o                         
 -11  17   6         10.41        -10.66       132.92 o                         
  -9  17   6         11.90       -190.27       241.31 o                         
  -7  17   6         11.43         71.65       209.57 o                         
  -5  17   6          0.24         87.36       103.45 o                         
  -3  17   6         52.27         84.21        63.38 o                         
  -1  17   6        128.10        237.08        81.70 o                         
   1  17   6        147.07        108.07       102.22 o                         
   3  17   6        286.58        165.70       127.13 o                         
   5  17   6        176.37        -49.86       116.84 o                         
   7  17   6         76.08       -156.29       156.90 o                         
   9  17   6         72.17        -96.59       300.07 o                         
 -12  18   6        269.32         71.15       236.87 o                         
 -10  18   6        392.48        559.86       233.96 o                         
  -8  18   6        530.92        543.12       163.93 o                         
  -6  18   6        707.30        784.69       223.90 o                         
  -4  18   6        939.25        945.37       181.36 o                         
  -2  18   6       1325.39       1383.33       182.32 o                         
   0  18   6       1130.36       1154.03       177.60 o                         
   2  18   6        724.18        730.60       159.25 o                         
   4  18   6        595.67        664.40       190.09 o                         
   6  18   6        515.44        506.26       190.70 o                         
   8  18   6        504.93        442.98       367.80 o                         
 -11  19   6          3.66        -62.24       192.28 o                         
  -9  19   6          2.91         55.44       148.76 o                         
  -7  19   6          3.39         16.85       112.12 o                         
  -5  19   6          7.85        118.91       100.95 o                         
  -3  19   6          7.50         34.32       103.98 o                         
  -1  19   6          6.16        -20.05       111.59 o                         
   1  19   6          1.02        245.70       109.89 o                         
   3  19   6         63.65        227.15       140.82 o                         
   5  19   6         51.56        203.27       178.19 o                         
   7  19   6         14.51        -81.30       131.47 o                         
  -8  20   6         69.15        -50.79       342.36 o                         
  -6  20   6        116.58        336.99       224.71 o                         
  -4  20   6        149.86         31.74       116.37 o                         
  -2  20   6        157.63        136.63       132.14 o                         
   0  20   6        278.14        207.06       120.17 o                         
   2  20   6        152.92        355.23       147.30 o                         
   4  20   6         92.00        164.58       138.77 o                         
  -7  21   6          8.45       -287.08       287.08 o                         
  -5  21   6         13.10        203.17       271.66 o                         
  -3  21   6         11.19         90.34       184.86 o                         
  -1  21   6          3.23        -46.18       277.80 o                         
   1  21   6          5.49        170.96       202.83 o                         
   3  21   6         10.89        -23.72       150.61 o                         
 -21   1   7         51.29        812.18       332.21 o                         
 -19   1   7         20.40        201.42       136.48 o                         
 -17   1   7         65.61         68.21       115.09 o                         
 -15   1   7        321.62        316.41       195.62 o                         
 -13   1   7        586.63        495.21       108.48 o                         
 -11   1   7       1428.17       1266.91       109.39 o                         
  -9   1   7        145.92        129.66        37.98 o                         
  -7   1   7       3066.61       3068.06       124.52 o                         
  -5   1   7        393.93        247.30        55.23 o                         
  -3   1   7         39.08         -1.85        24.44 o                         
  -1   1   7      15362.21      15008.14       222.42 o                         
   1   1   7      13449.62      14292.07       304.20 o                         
   3   1   7         91.80        115.82        47.10 o                         
   5   1   7        503.50        481.67        96.58 o                         
   7   1   7         71.37         79.66        67.21 o                         
   9   1   7         71.88        -11.90        73.97 o                         
  11   1   7       1064.31        755.99       124.99 o                         
  13   1   7        236.77          6.84       115.61 o                         
  15   1   7        101.14         -4.42       132.64 o                         
 -20   2   7        365.48        497.18       418.81 o                         
 -18   2   7       1103.18       1260.56       222.46 o                         
 -16   2   7       4023.11       4388.17       372.74 o                         
 -14   2   7       4360.69       4506.56       274.22 o                         
 -12   2   7      10624.23      10884.35       391.91 o                         
 -10   2   7      21670.28      20385.69       451.01 o                         
  -8   2   7      50406.33      50266.59       533.17 o                         
  -6   2   7      55841.61      56097.21       525.59 o                         
  -4   2   7      51858.17      52938.32       426.05 o                         
  -2   2   7      64803.04      66705.28       536.30 o                         
   0   2   7      24245.61      24805.50       348.71 o                         
   2   2   7      48096.41      49138.54       542.39 o                         
   4   2   7      43859.93      45051.98       560.74 o                         
   6   2   7      19839.93      20535.14       477.72 o                         
   8   2   7       8311.95       8521.96       339.62 o                         
  10   2   7       4874.65       5057.93       283.70 o                         
  12   2   7       2617.45       2784.54       223.31 o                         
  14   2   7        761.14        840.04       133.78 o                         
  16   2   7        370.28        460.40       269.60 o                         
 -21   3   7        131.62        127.53       195.65 o                         
 -19   3   7        329.88        386.23       146.97 o                         
 -17   3   7        417.86        426.95       116.57 o                         
 -15   3   7       1058.10       1226.77       166.92 o                         
 -13   3   7       3249.57       3170.70       212.51 o                         
 -11   3   7       1254.57       1039.03       112.36 o                         
  -9   3   7       1996.55       1954.98       106.35 o                         
  -7   3   7       5661.38       5535.18       149.98 o                         
  -5   3   7       5274.99       4720.34       151.61 o                         
  -3   3   7       5974.52       5864.18       164.61 o                         
  -1   3   7      16016.10      15777.80       230.14 o                         
   1   3   7        802.35        866.82        67.51 o                         
   3   3   7       2254.89       2258.65       115.42 o                         
   5   3   7        657.97        673.62        90.08 o                         
   7   3   7         17.96        -50.52        65.68 o                         
   9   3   7        317.48        226.07        71.98 o                         
  11   3   7         18.80         27.56        68.63 o                         
  13   3   7         72.48         45.52       138.35 o                         
  15   3   7         24.40        107.95        98.32 o                         
 -20   4   7         11.54         -0.64        91.91 o                         
 -18   4   7          0.82        281.50       140.82 o                         
 -16   4   7        228.99        215.46        93.97 o                         
 -14   4   7        575.95        314.62        81.01 o                         
 -12   4   7          9.55          1.97       114.90 o                         
 -10   4   7         83.41        132.59        51.63 o                         
  -8   4   7        139.83        157.21        40.05 o                         
  -6   4   7        153.76        178.86        32.42 o                         
  -4   4   7        509.81        758.14        85.56 o                         
  -2   4   7       3365.50       3387.48       100.20 o                         
   0   4   7          3.64         94.93        29.30 o                         
   2   4   7       9577.33       9986.17       272.09 o                         
   4   4   7       7961.56       7665.50       222.08 o                         
   6   4   7        411.95        364.40        70.22 o                         
   8   4   7       1449.65       1218.30       139.06 o                         
  10   4   7        132.91         32.79        69.29 o                         
  12   4   7        311.16        264.46        82.44 o                         
  14   4   7         61.01        153.28       128.61 o                         
  16   4   7         10.44       -189.82       189.82 o                         
 -19   5   7         85.77          9.96       131.71 o                         
 -17   5   7         97.65        227.12       102.98 o                         
 -15   5   7        726.82        868.79       154.34 o                         
 -13   5   7        802.67        585.56        96.61 o                         
 -11   5   7          1.15         38.85        58.07 o                         
  -9   5   7        263.94        326.58        84.35 o                         
  -7   5   7        880.87        908.42        66.91 o                         
  -5   5   7        388.37        394.89        43.01 o                         
  -3   5   7       5665.69       5649.84       125.92 o                         
  -1   5   7       4664.30       4768.19       203.63 o                         
   1   5   7        281.09        222.40        34.61 o                         
   3   5   7         56.18        100.29        40.03 o                         
   5   5   7         60.90        -18.13        43.15 o                         
   7   5   7         57.54        -31.37        45.70 o                         
   9   5   7         18.94        -43.25        63.65 o                         
  11   5   7          6.66         66.10        74.74 o                         
  13   5   7          1.58         50.48        64.62 o                         
  15   5   7          9.81        -16.56       164.27 o                         
 -20   6   7        271.62        442.81       237.28 o                         
 -18   6   7        729.48        914.88       320.54 o                         
 -16   6   7       2627.02       2735.49       267.37 o                         
 -14   6   7       6028.64       5872.38       348.95 o                         
 -12   6   7       5137.26       4954.52       259.01 o                         
 -10   6   7      18658.16      18173.06       400.76 o                         
  -8   6   7      25026.75      25226.94       316.90 o                         
  -6   6   7      24983.39      24630.15       313.13 o                         
  -4   6   7      47999.55      49699.19       422.48 o                         
  -2   6   7      36166.31      35988.91       457.78 o                         
   0   6   7      40252.32      40519.04       420.40 o                         
   2   6   7      15941.79      15137.28       244.22 o                         
   4   6   7      17577.23      18298.85       362.51 o                         
   6   6   7      12143.32      12480.24       351.29 o                         
   8   6   7       5441.73       5760.64       294.87 o                         
  10   6   7       4932.35       5216.61       280.43 o                         
  12   6   7       1981.78       2173.19       197.51 o                         
  14   6   7        640.52        836.84       183.78 o                         
  16   6   7        210.31         55.16       161.85 o                         
 -19   7   7        235.45        172.78       120.53 o                         
 -17   7   7        159.26        182.28       108.79 o                         
 -15   7   7        345.13        268.72        97.41 o                         
 -13   7   7       1058.93        903.72       116.26 o                         
 -11   7   7        130.70        152.87        80.91 o                         
  -9   7   7       2657.04       2598.00       184.14 o                         
  -7   7   7       6092.14       6084.24       236.74 o                         
  -5   7   7       2204.80       2229.65       116.90 o                         
  -3   7   7       1302.93       1486.20        68.14 o                         
  -1   7   7       1376.48       1489.26       143.80 o                         
   1   7   7       2342.06       2261.70       113.08 o                         
   3   7   7       1528.12       1392.36        84.02 o                         
   5   7   7       3269.88       3194.50       162.17 o                         
   7   7   7       2077.66       1952.74       146.41 o                         
   9   7   7        306.57        243.54        82.09 o                         
  11   7   7        212.93        171.18        77.60 o                         
  13   7   7         36.66        182.28       126.01 o                         
  15   7   7         10.74        -37.38       107.29 o                         
 -18   8   7         96.67        301.73       189.00 o                         
 -16   8   7        650.84        722.84       145.81 o                         
 -14   8   7       1201.86       1133.91       158.74 o                         
 -12   8   7       1320.08        967.25       100.29 o                         
 -10   8   7       2886.57       2677.12       130.34 o                         
  -8   8   7       3370.29       3148.58       132.34 o                         
  -6   8   7       3998.56       4048.96       145.46 o                         
  -4   8   7       7892.94       8664.35       197.60 o                         
  -2   8   7       7271.70       7435.27       190.79 o                         
   0   8   7      11180.93      11259.88       267.28 o                         
   2   8   7       5377.01       5303.59       187.10 o                         
   4   8   7       2728.14       2696.07       132.22 o                         
   6   8   7        694.79        705.54        90.38 o                         
   8   8   7         16.06        -16.14        57.72 o                         
  10   8   7        380.08        344.23        78.12 o                         
  12   8   7        139.02        102.66       125.56 o                         
  14   8   7         62.50        125.86       270.46 o                         
 -19   9   7         58.42        183.76       179.71 o                         
 -17   9   7         78.65         20.60       156.84 o                         
 -15   9   7        216.40        178.79       114.32 o                         
 -13   9   7        383.31        429.41       148.08 o                         
 -11   9   7        203.90        121.72        57.97 o                         
  -9   9   7       1013.73       1038.17        82.41 o                         
  -7   9   7       1380.06       1484.08       119.02 o                         
  -5   9   7        528.19        558.36        62.34 o                         
  -3   9   7        216.90        264.77        41.50 o                         
  -1   9   7       1211.44       1058.13        80.59 o                         
   1   9   7         47.35         14.20        34.83 o                         
   3   9   7          1.49         59.07        37.61 o                         
   5   9   7         63.93        162.31        49.38 o                         
   7   9   7        172.49        135.60        54.62 o                         
   9   9   7        128.13        186.02        56.83 o                         
  11   9   7        222.20        459.42       101.30 o                         
  13   9   7          8.36        208.16       130.00 o                         
 -18  10   7        543.33        732.80       223.39 o                         
 -16  10   7       1200.64       1238.50       223.19 o                         
 -14  10   7       2200.09       2057.97       208.24 o                         
 -12  10   7       3424.19       3581.77       262.28 o                         
 -10  10   7       7395.18       7218.40       413.22 o                         
  -8  10   7       7534.22       7860.23       279.90 o                         
  -6  10   7       5149.08       5549.60       212.36 o                         
  -4  10   7       6421.55       6307.38       200.69 o                         
  -2  10   7      10355.47       9692.99       291.25 o                         
   0  10   7      10483.02      10566.37       276.75 o                         
   2  10   7       6655.69       6755.46       240.21 o                         
   4  10   7       4587.83       4616.73       252.34 o                         
   6  10   7       3167.07       3193.40       169.29 o                         
   8  10   7       1930.35       1809.61       176.24 o                         
  10  10   7        949.03        856.15       139.46 o                         
  12  10   7        569.82        948.57       204.64 o                         
  14  10   7        229.34        414.19       430.16 o                         
 -17  11   7        115.87        223.44       120.95 o                         
 -15  11   7        721.31       1060.76       241.22 o                         
 -13  11   7       1827.67       1865.47       278.07 o                         
 -11  11   7       2097.01       2298.43       285.73 o                         
  -9  11   7       3503.29       4109.49       279.67 o                         
  -7  11   7       5164.93       5103.32       213.72 o                         
  -5  11   7       3137.92       3263.53       175.81 o                         
  -3  11   7       3324.95       3119.15       138.20 o                         
  -1  11   7       4688.76       4629.37       167.58 o                         
   1  11   7       2428.23       2301.46       150.57 o                         
   3  11   7       1633.74       1719.89       125.76 o                         
   5  11   7       1658.58       1644.68       187.93 o                         
   7  11   7       1165.18       1188.16       190.46 o                         
   9  11   7        244.78        323.10       100.25 o                         
  11  11   7        108.74        112.37       153.16 o                         
  13  11   7        110.59        218.21       164.95 o                         
 -18  12   7        158.94        -23.36       266.99 o                         
 -16  12   7        493.46        899.86       239.42 o                         
 -14  12   7        691.48        346.86       279.26 o                         
 -12  12   7       1088.89       1200.36       221.08 o                         
 -10  12   7       2141.21       2235.91       282.36 o                         
  -8  12   7       2179.16       2389.43       177.32 o                         
  -6  12   7       1807.27       2001.09       148.46 o                         
  -4  12   7        454.91        450.16        70.91 o                         
  -2  12   7       1636.83       1871.57       148.93 o                         
   0  12   7       2105.23       1944.69       123.47 o                         
   2  12   7       2030.30       1954.83       128.29 o                         
   4  12   7       2983.97       2933.04       237.01 o                         
   6  12   7       1022.96        882.79       161.51 o                         
   8  12   7        381.30        381.48       134.37 o                         
  10  12   7        302.11        359.34       119.88 o                         
  12  12   7        122.26        279.51       205.03 o                         
 -17  13   7         16.87       -414.69       414.69 o                         
 -15  13   7        129.72        207.88       171.78 o                         
 -13  13   7        342.23        214.66       149.58 o                         
 -11  13   7        447.03        190.50       206.49 o                         
  -9  13   7        453.57        445.20       143.72 o                         
  -7  13   7        528.28        747.83       127.58 o                         
  -5  13   7        545.40        620.39       130.15 o                         
  -3  13   7       1223.97       1048.10       288.45 o                         
  -1  13   7       1647.37       1613.16       147.23 o                         
   1  13   7        895.76        854.32        83.66 o                         
   3  13   7        400.32        315.22        89.27 o                         
   5  13   7         76.18        258.86        86.61 o                         
   7  13   7         15.02        171.81       186.62 o                         
   9  13   7         15.74        370.16       157.65 o                         
  11  13   7         40.39        401.62       197.77 o                         
  13  13   7         21.49        287.44       377.28 o                         
 -16  14   7        237.57         32.31       116.40 o                         
 -14  14   7        513.86        440.62       169.50 o                         
 -12  14   7        848.59       1029.29       224.45 o                         
 -10  14   7       1403.06       1554.78       243.99 o                         
  -8  14   7       2929.50       2966.12       267.35 o                         
  -6  14   7       2854.19       2999.94       206.88 o                         
  -4  14   7       3895.44       4088.32       208.50 o                         
  -2  14   7       7666.30       7725.35       414.48 o                         
   0  14   7       4433.80       4635.06       298.61 o                         
   2  14   7       4171.68       4064.27       293.61 o                         
   4  14   7       3674.55       3765.91       309.48 o                         
   6  14   7       1707.60       2254.74       255.66 o                         
   8  14   7        822.50        977.49       205.41 o                         
  10  14   7        369.60        462.85       235.33 o                         
  12  14   7        239.67        338.10       224.93 o                         
 -15  15   7        243.67        152.40       126.85 o                         
 -13  15   7        159.09        122.78       154.64 o                         
 -11  15   7        238.93        233.76       210.53 o                         
  -9  15   7        406.70        358.46       126.69 o                         
  -7  15   7        446.45        453.95       108.60 o                         
  -5  15   7        235.93        216.36        56.09 o                         
  -3  15   7        116.53        -25.70        78.66 o                         
  -1  15   7        494.40        418.48        97.10 o                         
   1  15   7        390.26        300.94       105.59 o                         
   3  15   7        236.47        146.25        84.36 o                         
   5  15   7        256.76        290.66       107.21 o                         
   7  15   7         54.57         40.70       101.70 o                         
   9  15   7         14.05         78.67       259.57 o                         
  11  15   7          0.11         12.52       141.83 o                         
 -14  16   7        208.10        273.50       164.42 o                         
 -12  16   7        460.17        563.26       173.68 o                         
 -10  16   7        657.24        619.27       240.97 o                         
  -8  16   7       1155.09       1287.39       234.83 o                         
  -6  16   7       1160.82       1010.58       207.19 o                         
  -4  16   7       1682.89       1758.30       189.53 o                         
  -2  16   7       2125.69       2005.26       237.39 o                         
   0  16   7       1822.90       1883.94       210.05 o                         
   2  16   7       1416.10       1569.89       229.45 o                         
   4  16   7        949.35       1009.04       215.90 o                         
   6  16   7        861.41        739.31       145.94 o                         
   8  16   7        493.93        437.74       119.75 o                         
  10  16   7        196.69        552.84       189.39 o                         
 -13  17   7         15.16       -329.44       329.44 o                         
 -11  17   7          0.25       -156.95       329.17 o                         
  -9  17   7          0.70         78.89       239.04 o                         
  -7  17   7         93.31        215.01       105.43 o                         
  -5  17   7        134.47        283.21       105.86 o                         
  -3  17   7        404.11        349.75       153.89 o                         
  -1  17   7        718.77       1086.29       228.79 o                         
   1  17   7        240.04        318.30       207.33 o                         
   3  17   7        296.15        276.62       145.62 o                         
   5  17   7        280.48        329.48       156.23 o                         
   7  17   7        127.84        343.43       140.54 o                         
   9  17   7        105.58          7.93       424.74 o                         
 -12  18   7        137.06       -285.27       285.27 o                         
 -10  18   7        159.87       -179.60       189.42 o                         
  -8  18   7        152.13        145.32       227.19 o                         
  -6  18   7        128.60        243.24       116.94 o                         
  -4  18   7        367.94        308.27       101.28 o                         
  -2  18   7        527.27        386.14       102.03 o                         
   0  18   7        567.65        644.98       134.38 o                         
   2  18   7        564.46        638.61       160.21 o                         
   4  18   7        511.29        440.47       157.29 o                         
   6  18   7        363.04        285.03       128.27 o                         
   8  18   7        207.21        230.53       186.91 o                         
 -11  19   7         10.14       -313.54       313.54 o                         
  -9  19   7         15.46       -322.74       373.53 o                         
  -7  19   7         51.17        119.69       117.11 o                         
  -5  19   7         36.94        275.43       111.25 o                         
  -3  19   7         13.93          9.56       118.68 o                         
  -1  19   7         10.64         74.43        80.04 o                         
   1  19   7         24.44        128.33       103.47 o                         
   3  19   7          0.88         17.77       115.09 o                         
   5  19   7         17.64       -168.09       168.09 o                         
  -8  20   7        501.50       -292.45       292.45 o                         
  -6  20   7        621.09        571.59       161.69 o                         
  -4  20   7        814.95       1340.33       277.52 o                         
  -2  20   7        808.76        917.44       222.11 o                         
   0  20   7        548.71        564.67       152.28 o                         
   2  20   7        435.92        609.76       176.35 o                         
   4  20   7        417.33        495.35       178.06 o                         
  -5  21   7         37.31       -218.44       218.44 o                         
  -3  21   7         80.35          6.43       488.57 o                         
  -1  21   7         99.66       -108.15       405.48 o                         
   1  21   7         86.49        296.34       170.87 o                         
 -20   0   8        481.90        757.03       284.67 o                         
 -18   0   8        845.42        714.06       256.40 o                         
 -16   0   8       1400.90       1642.76       337.04 o                         
 -14   0   8       1194.77       1130.35       113.64 o                         
 -12   0   8       6172.11       5923.12       327.15 o                         
 -10   0   8      23909.38      22852.69       630.80 o                         
  -8   0   8      44686.52      44264.90       586.90 o                         
  -6   0   8      38647.79      39207.55       535.76 o                         
  -4   0   8      16021.54      16024.25       269.03 o                         
  -2   0   8      26737.95      26302.28       520.20 o                         
   0   0   8      13696.99      13947.73       444.02 o                         
   2   0   8      14134.29      14623.86       657.77 o                         
   4   0   8      12348.18      12953.79       540.19 o                         
   6   0   8       7695.04       7742.60       545.38 o                         
   8   0   8        794.90        855.96       176.64 o                         
  10   0   8        484.13        535.56       145.66 o                         
  12   0   8        557.93        540.00       130.78 o                         
  14   0   8         59.93        -64.60       181.95 o                         
  16   0   8        130.96        139.19       310.39 o                         
 -21   1   8        250.89        791.96       329.20 o                         
 -19   1   8        344.35        322.89       157.14 o                         
 -17   1   8        738.45        836.38       236.93 o                         
 -15   1   8       2030.49       1802.23       228.39 o                         
 -13   1   8       3538.62       3361.78       141.16 o                         
 -11   1   8       9802.57       9696.58       405.55 o                         
  -9   1   8      18724.89      18211.27       365.36 o                         
  -7   1   8      27085.29      26107.21       313.02 o                         
  -5   1   8      14452.16      13382.86       268.51 o                         
  -3   1   8      13812.81      13591.91       231.33 o                         
  -1   1   8      37257.62      35879.10       981.22 o                         
   1   1   8       9964.07      10559.37       279.47 o                         
   3   1   8       9783.93       9176.74       209.53 o                         
   5   1   8       9434.90       9034.94       403.01 o                         
   7   1   8       3260.66       3093.20       207.36 o                         
   9   1   8       2756.82       2649.57       187.23 o                         
  11   1   8       1058.15        872.48       130.49 o                         
  13   1   8        408.10        211.42        99.58 o                         
  15   1   8        100.25         -6.74       117.43 o                         
 -20   2   8         20.21         49.36       108.06 o                         
 -18   2   8         19.99        183.40       223.86 o                         
 -16   2   8         27.10         45.68       147.47 o                         
 -14   2   8        159.29        164.81        86.40 o                         
 -12   2   8       1117.31        823.32       161.44 o                         
 -10   2   8         41.20        124.39        64.90 o                         
  -8   2   8         15.23        122.99        37.50 o                         
  -6   2   8        471.46        501.07        43.68 o                         
  -4   2   8       3171.02       3180.11       132.48 o                         
  -2   2   8       2722.57       2621.14        88.14 o                         
   0   2   8       3838.42       3905.62       164.87 o                         
   2   2   8        531.92        604.88        59.33 o                         
   4   2   8        887.42        956.28        86.33 o                         
   6   2   8         81.64         80.11        61.92 o                         
   8   2   8        255.45        124.73       167.90 o                         
  10   2   8        491.13        376.00       107.73 o                         
  12   2   8         32.62        -37.66        76.49 o                         
  14   2   8         12.64         19.44        90.97 o                         
  16   2   8          1.44        112.04       110.67 o                         
 -21   3   8        115.54        167.51       281.33 o                         
 -19   3   8        276.38        166.43       130.07 o                         
 -17   3   8        638.48        785.64       151.60 o                         
 -15   3   8       2226.99       2351.55       232.13 o                         
 -13   3   8       3063.60       3217.98       211.93 o                         
 -11   3   8       5731.47       4912.76       355.37 o                         
  -9   3   8       5238.22       5216.34       185.12 o                         
  -7   3   8      12702.25      12536.34       316.07 o                         
  -5   3   8      10948.69       9999.12       214.38 o                         
  -3   3   8       4966.89       4951.60       161.68 o                         
  -1   3   8       9751.43       9565.53       234.28 o                         
   1   3   8       2212.35       2196.16       109.30 o                         
   3   3   8         54.93         27.31        33.08 o                         
   5   3   8       1898.73       1891.76       122.53 o                         
   7   3   8       1276.40       1282.78       135.09 o                         
   9   3   8        344.95        192.18        88.63 o                         
  11   3   8        521.98        375.34        97.96 o                         
  13   3   8        164.42        169.58        89.41 o                         
  15   3   8         25.40       -113.46       366.23 o                         
 -20   4   8        123.25          1.44       110.51 o                         
 -18   4   8        491.84       1115.26       308.39 o                         
 -16   4   8        978.59       1013.33       163.37 o                         
 -14   4   8       2397.80       2534.11       195.67 o                         
 -12   4   8       6159.56       6025.29       315.81 o                         
 -10   4   8       8685.83       8884.63       322.13 o                         
  -8   4   8      15671.68      15498.51       319.83 o                         
  -6   4   8       3932.55       3929.60       123.31 o                         
  -4   4   8      10639.41      11329.46       219.62 o                         
  -2   4   8      30525.88      30542.75       303.44 o                         
   0   4   8       8621.67       8871.92       209.64 o                         
   2   4   8       8705.81       8528.84       229.54 o                         
   4   4   8      19777.13      19901.03       391.72 o                         
   6   4   8       8863.95       8689.23       300.25 o                         
   8   4   8       5089.37       4786.90       282.02 o                         
  10   4   8       4308.58       4397.79       269.55 o                         
  12   4   8        915.46        937.44       141.15 o                         
  14   4   8        373.24        360.83       194.34 o                         
  16   4   8        183.96         14.64       172.61 o                         
 -19   5   8        710.30        970.98       221.94 o                         
 -17   5   8       1579.22       1983.04       230.86 o                         
 -15   5   8       2513.24       2635.99       242.20 o                         
 -13   5   8       5592.38       5572.97       319.16 o                         
 -11   5   8       7210.04       7335.78       268.59 o                         
  -9   5   8      18662.12      18356.57       299.73 o                         
  -7   5   8      23819.15      23987.27       300.18 o                         
  -5   5   8      18076.75      17705.87       323.91 o                         
  -3   5   8      27206.14      27454.06       315.10 o                         
  -1   5   8      28186.65      27683.27       299.35 o                         
   1   5   8      24584.54      25473.07       379.56 o                         
   3   5   8      12162.47      12228.39       311.81 o                         
   5   5   8       9282.38       9262.44       310.15 o                         
   7   5   8       6831.05       6644.16       276.76 o                         
   9   5   8       1370.45       1289.86       149.85 o                         
  11   5   8        693.30        557.52       101.75 o                         
  13   5   8        266.28        131.35        91.47 o                         
  15   5   8         65.51        160.08       110.04 o                         
 -20   6   8         60.25        -17.32       135.96 o                         
 -18   6   8        166.10        170.28       105.61 o                         
 -16   6   8        389.98        325.54       113.01 o                         
 -14   6   8        502.65        457.84       109.02 o                         
 -12   6   8         22.95        -28.82        76.28 o                         
 -10   6   8       1783.39       1681.97       125.21 o                         
  -8   6   8       1011.26       1015.53        67.67 o                         
  -6   6   8        184.53        179.31        49.40 o                         
  -4   6   8       3256.06       3924.87       161.88 o                         
  -2   6   8       1230.30       1355.05        68.65 o                         
   0   6   8        611.16        955.82        88.18 o                         
   2   6   8         22.22         55.36        28.18 o                         
   4   6   8        222.69        182.09        58.26 o                         
   6   6   8         85.11         27.93        49.62 o                         
   8   6   8          2.26         46.51        73.24 o                         
  10   6   8        144.17          6.19        82.28 o                         
  12   6   8         33.39         86.12        91.26 o                         
  14   6   8          0.33        -38.12       112.73 o                         
 -19   7   8         47.19        147.16       144.25 o                         
 -17   7   8         32.92        -82.34        93.36 o                         
 -15   7   8         38.97         45.04        90.54 o                         
 -13   7   8         35.02         36.31        83.23 o                         
 -11   7   8         17.26         -4.29        48.57 o                         
  -9   7   8        154.91        149.43        41.21 o                         
  -7   7   8       1154.90       1164.83        70.47 o                         
  -5   7   8        670.84        600.36        41.85 o                         
  -3   7   8       1369.67       1569.92        90.17 o                         
  -1   7   8        610.17        785.93        66.55 o                         
   1   7   8         88.82         72.86        33.81 o                         
   3   7   8        111.31        106.53        33.15 o                         
   5   7   8        344.76        258.65        61.42 o                         
   7   7   8        124.81          8.10        45.37 o                         
   9   7   8         30.08         95.60        57.10 o                         
  11   7   8         67.54          5.30        69.54 o                         
  13   7   8         20.70       -114.77       114.77 o                         
  15   7   8          4.82        537.01       340.98 o                         
 -20   8   8        105.38        143.60       277.48 o                         
 -18   8   8        173.54         50.95       125.67 o                         
 -16   8   8        371.86        458.60       123.79 o                         
 -14   8   8       1187.26       1182.98       159.30 o                         
 -12   8   8        846.60        805.01       108.81 o                         
 -10   8   8       2614.55       2639.84       153.88 o                         
  -8   8   8       2956.24       3082.54       157.65 o                         
  -6   8   8       5985.85       5607.24       230.94 o                         
  -4   8   8      14130.58      13546.14       220.14 o                         
  -2   8   8      14613.96      14482.38       513.00 o                         
   0   8   8      11775.19      11831.92       266.79 o                         
   2   8   8       8283.38       8181.34       222.97 o                         
   4   8   8       8380.82       8065.91       287.92 o                         
   6   8   8       4873.95       5096.53       220.46 o                         
   8   8   8       2223.85       2454.58       183.35 o                         
  10   8   8       1505.55       1618.88       205.72 o                         
  12   8   8        954.17        873.97       190.60 o                         
  14   8   8        182.42        273.59       250.51 o                         
 -19   9   8        418.80        330.90       170.79 o                         
 -17   9   8        672.56        751.06       188.19 o                         
 -15   9   8       1885.73       2089.20       217.39 o                         
 -13   9   8       3180.84       3379.27       340.00 o                         
 -11   9   8       2615.35       2230.66       193.42 o                         
  -9   9   8       7604.50       7061.70       199.69 o                         
  -7   9   8       6116.74       6424.29       224.90 o                         
  -5   9   8       5120.93       5445.83       192.60 o                         
  -3   9   8       8357.88       8052.81       333.85 o                         
  -1   9   8       6830.66       6870.26       217.14 o                         
   1   9   8       5876.82       5974.28       213.44 o                         
   3   9   8       3446.73       3445.54       158.65 o                         
   5   9   8       3480.32       3350.57       175.25 o                         
   7   9   8       2253.11       2297.35       165.89 o                         
   9   9   8        739.05        481.18       103.25 o                         
  11   9   8        542.86        448.12       123.93 o                         
  13   9   8        373.66        352.45       150.17 o                         
 -18  10   8         64.58        -66.01       115.73 o                         
 -16  10   8         67.11        236.28       115.56 o                         
 -14  10   8         43.49         20.12       128.16 o                         
 -12  10   8        444.94        160.04        95.96 o                         
 -10  10   8        127.32        184.92        56.95 o                         
  -8  10   8        524.00        546.84        72.36 o                         
  -6  10   8        547.50        639.23        89.48 o                         
  -4  10   8        908.74       1212.33        98.04 o                         
  -2  10   8       5589.40       5251.74       217.84 o                         
   0  10   8        876.65        929.90        84.72 o                         
   2  10   8        356.61        255.97        50.86 o                         
   4  10   8        402.16        322.33        73.46 o                         
   6  10   8         26.61        -38.78        38.78 o                         
   8  10   8         11.85        -76.41        76.41 o                         
  10  10   8         73.38       -100.76       100.76 o                         
  12  10   8         27.27        -16.36       128.43 o                         
  14  10   8         18.68       -331.91       331.91 o                         
 -17  11   8          3.53        -82.83       267.04 o                         
 -15  11   8          1.06       -121.90       121.90 o                         
 -13  11   8        190.86         93.95       179.81 o                         
 -11  11   8         36.14         30.49        92.29 o                         
  -9  11   8        119.57        145.62        51.69 o                         
  -7  11   8        468.85        492.66        71.57 o                         
  -5  11   8        170.94        216.05        46.86 o                         
  -3  11   8         27.09         54.52        52.33 o                         
  -1  11   8         92.49        134.66        52.59 o                         
   1  11   8        160.18        139.88        50.80 o                         
   3  11   8         29.79         18.07        55.23 o                         
   5  11   8          0.38         76.72        66.11 o                         
   7  11   8         10.32        -13.94        80.30 o                         
   9  11   8         15.25         13.18        95.18 o                         
  11  11   8         37.75        -53.09       119.18 o                         
  13  11   8          0.09       -270.99       298.62 o                         
 -18  12   8        103.31         62.44       180.81 o                         
 -16  12   8        427.80        211.21       248.61 o                         
 -14  12   8        726.74        800.04       322.94 o                         
 -12  12   8        837.93        599.07       182.75 o                         
 -10  12   8       2350.45       2080.71       274.08 o                         
  -8  12   8       2592.13       2842.11       201.42 o                         
  -6  12   8       4695.92       4701.11       224.12 o                         
  -4  12   8      10047.62       9141.72       483.87 o                         
  -2  12   8       6752.91       6571.48       263.40 o                         
   0  12   8       3229.97       3349.22       168.80 o                         
   2  12   8       2226.27       2205.34       141.96 o                         
   4  12   8       1204.99       1166.68       136.87 o                         
   6  12   8        683.31        848.67       141.75 o                         
   8  12   8        631.50        639.34       156.69 o                         
  10  12   8        382.46        330.88       122.47 o                         
  12  12   8        281.25        399.37       189.24 o                         
 -17  13   8        302.61        181.54       271.37 o                         
 -15  13   8        731.22       1023.27       257.15 o                         
 -13  13   8       1215.63       1361.62       250.35 o                         
 -11  13   8       2479.16       2886.68       331.31 o                         
  -9  13   8       2931.42       3291.31       247.46 o                         
  -7  13   8       3418.40       3783.25       329.95 o                         
  -5  13   8       3017.67       3242.30       199.00 o                         
  -3  13   8       3112.24       3155.75       255.71 o                         
  -1  13   8       5117.08       5047.50       244.38 o                         
   1  13   8       5266.73       5166.69       291.21 o                         
   3  13   8       3118.15       3213.38       319.17 o                         
   5  13   8       2362.91       2487.80       213.39 o                         
   7  13   8       1145.91       1231.68       171.87 o                         
   9  13   8        349.89        362.80       144.98 o                         
  11  13   8        208.77        231.57       141.64 o                         
 -16  14   8          7.65         11.23       146.65 o                         
 -14  14   8         15.63         31.31       112.54 o                         
 -12  14   8         92.63         46.68       123.39 o                         
 -10  14   8        227.06        385.27       132.94 o                         
  -8  14   8        656.04        680.63       110.33 o                         
  -6  14   8        730.46        904.58       161.03 o                         
  -4  14   8       1206.66       1199.38       159.43 o                         
  -2  14   8       1438.71       1572.81       198.94 o                         
   0  14   8        497.06        458.46       109.58 o                         
   2  14   8       1206.96       1081.69       136.82 o                         
   4  14   8       1438.83       1281.58       179.93 o                         
   6  14   8        655.79        598.91       140.94 o                         
   8  14   8        552.71        643.99       150.38 o                         
  10  14   8        258.54        200.76       328.23 o                         
 -15  15   8          4.95        158.05       152.89 o                         
 -13  15   8          1.91        -16.15       141.62 o                         
 -11  15   8         12.11        -34.46       204.33 o                         
  -9  15   8          0.72        102.86       163.10 o                         
  -7  15   8         22.83         27.07        83.30 o                         
  -5  15   8         25.16        -66.12        66.12 o                         
  -3  15   8          0.61         61.96        68.79 o                         
  -1  15   8         35.91        -41.05        75.30 o                         
   1  15   8         23.59         99.13        76.37 o                         
   3  15   8        110.50       -103.80       103.80 o                         
   5  15   8        289.25        185.55       144.60 o                         
   7  15   8        173.61        159.75       113.10 o                         
   9  15   8         65.56        -57.23       117.06 o                         
 -14  16   8        147.46       -138.58       532.32 o                         
 -12  16   8        142.36       -421.87       721.18 o                         
 -10  16   8        150.89        256.71       157.60 o                         
  -8  16   8        323.91        302.54       116.98 o                         
  -6  16   8        358.23        486.99       118.15 o                         
  -4  16   8        570.41        623.81       146.58 o                         
  -2  16   8       1079.88       1091.86       167.13 o                         
   0  16   8       1002.36       1103.38       159.39 o                         
   2  16   8        767.19       1000.53       188.21 o                         
   4  16   8        708.12        764.47       200.99 o                         
   6  16   8        292.30        289.51       117.59 o                         
   8  16   8        141.63         15.45       155.79 o                         
 -13  17   8        353.40       -105.25       279.20 o                         
 -11  17   8        524.33        374.01       181.55 o                         
  -9  17   8        770.10        933.03       272.17 o                         
  -7  17   8       1414.64       1650.33       263.59 o                         
  -5  17   8       1650.05       1893.02       242.05 o                         
  -3  17   8       1395.62       1234.11       172.19 o                         
  -1  17   8       1682.50       1644.96       226.79 o                         
   1  17   8        718.90        670.56       144.21 o                         
   3  17   8        508.00        726.06       180.65 o                         
   5  17   8        538.61        696.91       157.97 o                         
   7  17   8        283.11        120.30       104.99 o                         
 -12  18   8        214.34       -382.51       382.51 o                         
 -10  18   8        256.69       -107.51       590.20 o                         
  -8  18   8        198.66        221.96       133.24 o                         
  -6  18   8        243.37        287.45        99.96 o                         
  -4  18   8        354.47        246.20       176.90 o                         
  -2  18   8        184.49        189.47       104.92 o                         
   0  18   8         83.49         39.05        83.93 o                         
   2  18   8         41.33         67.51        89.85 o                         
   4  18   8         38.49         50.55        96.17 o                         
   6  18   8         41.43         99.58       179.54 o                         
 -11  19   8         88.43        -28.32       190.90 o                         
  -9  19   8        289.24        262.73       497.76 o                         
  -7  19   8        392.33        619.22       178.26 o                         
  -5  19   8        288.44        335.38       133.06 o                         
  -3  19   8        349.27        500.97       167.74 o                         
  -1  19   8        104.57         91.90       103.70 o                         
   1  19   8         60.96        297.46       117.29 o                         
   3  19   8         79.06        159.49       116.93 o                         
   5  19   8         66.54        356.60       152.08 o                         
  -8  20   8        128.00       -380.02       380.02 o                         
  -6  20   8        245.49        399.16       172.76 o                         
  -4  20   8        299.38        335.85       158.17 o                         
  -2  20   8        345.09        351.88       164.72 o                         
   0  20   8        295.58        492.75       205.66 o                         
   2  20   8        254.15        277.05       139.40 o                         
  -1  21   8        262.69        682.38       260.49 o                         
 -21   1   9        291.14        258.78       211.68 o                         
 -19   1   9        574.45        284.40       229.86 o                         
 -17   1   9       1711.39       1907.15       264.64 o                         
 -15   1   9       3384.37       3788.82       251.60 o                         
 -13   1   9       9105.58       8930.79       274.66 o                         
 -11   1   9      14406.44      14662.87       344.90 o                         
  -9   1   9      12875.90      12782.09       265.51 o                         
  -7   1   9      16826.89      16931.37       258.12 o                         
  -5   1   9       8268.10       7818.48       183.54 o                         
  -3   1   9       8814.23       8148.07       161.32 o                         
  -1   1   9      19095.37      19200.41       367.79 o                         
   1   1   9       3234.15       3121.45       161.19 o                         
   3   1   9       2612.59       2489.38       184.94 o                         
   5   1   9       6883.41       7132.70       375.63 o                         
   7   1   9        681.68        615.14       106.30 o                         
   9   1   9        925.60        919.70       130.42 o                         
  11   1   9        684.61        657.60       115.39 o                         
  13   1   9        203.30        140.93        76.80 o                         
  15   1   9         89.75        158.74       112.50 o                         
 -20   2   9          0.14        117.58       123.09 o                         
 -18   2   9          5.08        186.63        86.90 o                         
 -16   2   9          9.70        -72.15        87.58 o                         
 -14   2   9        149.46        143.91        54.72 o                         
 -12   2   9        970.51        789.31        98.50 o                         
 -10   2   9        202.82        113.31        51.15 o                         
  -8   2   9        508.12        558.08        63.33 o                         
  -6   2   9        277.82        208.73        37.61 o                         
  -4   2   9        479.77        527.47        74.14 o                         
  -2   2   9       4752.72       4716.95       147.92 o                         
   0   2   9       4111.22       4214.41       183.37 o                         
   2   2   9       3633.47       3387.79       321.93 o                         
   4   2   9       2856.89       2987.48       169.56 o                         
   6   2   9        940.20        831.43       123.93 o                         
   8   2   9         36.87        -24.59        66.85 o                         
  10   2   9        252.23        199.52        83.11 o                         
  12   2   9        208.34         77.48        76.64 o                         
  14   2   9         55.94         18.42       113.77 o                         
 -21   3   9        349.14         73.11       220.50 o                         
 -19   3   9        678.98        909.40       185.54 o                         
 -17   3   9       1650.63       1677.87       206.66 o                         
 -15   3   9       2926.04       3190.72       269.98 o                         
 -13   3   9       3961.94       3704.96       259.33 o                         
 -11   3   9       7857.22       7784.82       269.02 o                         
  -9   3   9      18804.02      18684.67       344.84 o                         
  -7   3   9      18385.68      17772.03       370.02 o                         
  -5   3   9      34097.71      34261.39       471.51 o                         
  -3   3   9      47465.07      49171.27       823.03 o                         
  -1   3   9      16726.52      16948.53       282.24 o                         
   1   3   9      22004.99      23115.43       442.47 o                         
   3   3   9      20703.22      20832.59       538.94 o                         
   5   3   9      14721.04      15520.28       387.18 o                         
   7   3   9       9980.03      10302.79       386.00 o                         
   9   3   9       1626.70       1697.64       157.34 o                         
  11   3   9       1471.84       1313.62       154.35 o                         
  13   3   9        681.97        579.40       105.09 o                         
  15   3   9        153.71        172.49       279.82 o                         
 -20   4   9          6.88         76.75       125.38 o                         
 -18   4   9          0.01        312.61       119.36 o                         
 -16   4   9          0.61        -44.84        89.84 o                         
 -14   4   9        108.52        -66.87        80.12 o                         
 -12   4   9        998.94       1067.62       122.62 o                         
 -10   4   9         38.81         66.46        37.23 o                         
  -8   4   9        799.90        667.80        64.38 o                         
  -6   4   9        107.81        126.78        39.48 o                         
  -4   4   9       1209.52       1177.82        82.41 o                         
  -2   4   9       1342.34       1319.38        68.52 o                         
   0   4   9          0.55        -26.17        37.07 o                         
   2   4   9       2946.51       2901.58       139.98 o                         
   4   4   9        176.15        125.72        43.40 o                         
   6   4   9        307.09        316.88        79.33 o                         
   8   4   9         42.96         16.84       115.43 o                         
  10   4   9        346.54        154.01        75.27 o                         
  12   4   9         39.79         30.98       117.19 o                         
  14   4   9         12.94        106.73       124.67 o                         
 -19   5   9         98.29        431.09       141.95 o                         
 -17   5   9        311.10        398.04       131.15 o                         
 -15   5   9       1428.69       1443.77       181.50 o                         
 -13   5   9        666.88        655.00       111.45 o                         
 -11   5   9       3483.03       3450.49       144.27 o                         
  -9   5   9       3280.47       3508.51       142.14 o                         
  -7   5   9       5578.36       5508.25       150.41 o                         
  -5   5   9       9545.48       9685.23       229.92 o                         
  -3   5   9       1791.60       1734.58        85.72 o                         
  -1   5   9      13459.15      13487.31       220.55 o                         
   1   5   9       7750.92       7954.47       221.41 o                         
   3   5   9       8418.15       8045.85       265.90 o                         
   5   5   9       4293.16       4048.29       192.90 o                         
   7   5   9       1364.36       1090.23       130.92 o                         
   9   5   9        963.43        578.50       172.29 o                         
  11   5   9        265.37        109.52       114.30 o                         
  13   5   9        229.83        141.72       112.78 o                         
  15   5   9         41.99         69.10       164.27 o                         
 -20   6   9          0.82        -21.68       130.76 o                         
 -18   6   9         61.07        242.42       133.92 o                         
 -16   6   9        196.36        120.57        87.64 o                         
 -14   6   9        154.32        -17.96        93.59 o                         
 -12   6   9        363.69        258.68        69.73 o                         
 -10   6   9        120.03        129.16        43.77 o                         
  -8   6   9         30.88         29.28        29.45 o                         
  -6   6   9        308.01        394.65        46.00 o                         
  -4   6   9        533.43        626.33        59.29 o                         
  -2   6   9       3499.91       3554.25       127.20 o                         
   0   6   9       2879.45       2686.41        98.01 o                         
   2   6   9       4227.44       3978.66       149.19 o                         
   4   6   9       3599.61       3333.56       189.29 o                         
   6   6   9        711.76        592.92       104.01 o                         
   8   6   9        465.46        384.38        93.07 o                         
  10   6   9        375.76        348.84        90.01 o                         
  12   6   9        218.90        142.19       112.04 o                         
  14   6   9         18.62        110.22       169.65 o                         
 -19   7   9        652.26       1155.95       239.99 o                         
 -17   7   9       1753.16       1677.93       223.73 o                         
 -15   7   9       2579.95       2776.91       255.96 o                         
 -13   7   9       3627.36       3813.57       265.01 o                         
 -11   7   9       5204.24       5505.40       272.35 o                         
  -9   7   9       7056.23       7638.99       235.45 o                         
  -7   7   9      12478.39      13179.52       288.24 o                         
  -5   7   9      20184.16      20724.96       274.60 o                         
  -3   7   9      25968.78      27151.18       585.18 o                         
  -1   7   9      20566.42      21352.46       371.69 o                         
   1   7   9      11900.14      12400.04       314.96 o                         
   3   7   9       6129.54       6365.49       204.74 o                         
   5   7   9       5989.36       5849.61       258.04 o                         
   7   7   9       4343.28       4151.08       256.47 o                         
   9   7   9       1618.77       1591.98       175.70 o                         
  11   7   9       1314.37       1168.62       177.25 o                         
  13   7   9        605.74        441.27       164.00 o                         
 -20   8   9          5.54       -268.04       268.04 o                         
 -18   8   9         33.19        -48.92       127.80 o                         
 -16   8   9         34.95          3.93       142.66 o                         
 -14   8   9          8.51         65.72        79.68 o                         
 -12   8   9         21.85          8.45        62.84 o                         
 -10   8   9         60.87         61.14        58.78 o                         
  -8   8   9          3.84         76.65        33.96 o                         
  -6   8   9        141.61        122.11        26.71 o                         
  -4   8   9        666.30        663.88        67.20 o                         
  -2   8   9        654.90        746.70        76.29 o                         
   0   8   9         33.57         -5.99        40.93 o                         
   2   8   9         25.53         50.08        41.06 o                         
   4   8   9         75.61         26.84        44.88 o                         
   6   8   9        179.94        143.45        51.06 o                         
   8   8   9         13.99         -1.97        53.34 o                         
  10   8   9          9.35         60.68        81.08 o                         
  12   8   9          4.78        236.66       246.26 o                         
  14   8   9          1.64       -138.76       287.30 o                         
 -19   9   9         63.39        -42.19       126.83 o                         
 -17   9   9         96.64        110.43        98.70 o                         
 -15   9   9        168.51        177.45       122.73 o                         
 -13   9   9        905.83        836.23       215.05 o                         
 -11   9   9       1225.37       1061.28       103.89 o                         
  -9   9   9       3471.58       3476.56       141.59 o                         
  -7   9   9       4650.87       4447.71       191.36 o                         
  -5   9   9       1630.26       1432.66       100.33 o                         
  -3   9   9       2703.06       2777.32       148.72 o                         
  -1   9   9       2450.32       2178.94       138.43 o                         
   1   9   9       3534.66       3808.61       158.20 o                         
   3   9   9       1953.52       1977.47       126.89 o                         
   5   9   9        977.74        806.09        87.55 o                         
   7   9   9        649.15        848.96        95.51 o                         
   9   9   9        196.76         44.67       103.85 o                         
  11   9   9         23.87        -38.32       132.50 o                         
  13   9   9          8.77        110.70       145.96 o                         
 -18  10   9        123.40        302.54       144.05 o                         
 -16  10   9        139.95         83.19       107.10 o                         
 -14  10   9        202.12        161.21       229.55 o                         
 -12  10   9         59.13        156.05       145.89 o                         
 -10  10   9       1384.92       1465.49       191.93 o                         
  -8  10   9       1028.27        983.65       194.60 o                         
  -6  10   9       1712.53       1500.87       165.32 o                         
  -4  10   9       4834.84       3983.79       249.92 o                         
  -2  10   9        229.53        252.87        56.61 o                         
   0  10   9        378.00        384.82        59.43 o                         
   2  10   9        123.24        145.05        50.12 o                         
   4  10   9        213.87        251.06        84.17 o                         
   6  10   9        200.97        126.60        80.21 o                         
   8  10   9        181.99        239.72       146.57 o                         
  10  10   9        239.15        153.84       122.11 o                         
  12  10   9         37.79        176.94       276.00 o                         
 -17  11   9       1443.99       1676.90       320.86 o                         
 -15  11   9       2675.70       2952.87       381.76 o                         
 -13  11   9       4591.31       4724.13       436.62 o                         
 -11  11   9       8101.77       8406.26       539.43 o                         
  -9  11   9      12644.86      13360.46       389.10 o                         
  -7  11   9      17658.16      19027.43       411.30 o                         
  -5  11   9      20530.39      20535.16       416.65 o                         
  -3  11   9      15701.82      16508.80       490.61 o                         
  -1  11   9      15773.65      15395.03       349.68 o                         
   1  11   9      11066.76      11256.67       319.21 o                         
   3  11   9       5409.59       5751.26       244.56 o                         
   5  11   9       3608.36       3872.74       275.35 o                         
   7  11   9       1608.18       1575.55       211.73 o                         
   9  11   9       1008.28        715.90       150.58 o                         
  11  11   9        605.81        556.83       169.79 o                         
 -18  12   9          9.35         80.13       184.11 o                         
 -16  12   9         32.88        254.22       128.91 o                         
 -14  12   9          2.10         53.89       215.10 o                         
 -12  12   9         24.55        144.49       109.48 o                         
 -10  12   9         31.88        -33.63        74.97 o                         
  -8  12   9         69.66         -7.59        55.56 o                         
  -6  12   9          0.53          8.73        46.59 o                         
  -4  12   9        109.59        150.08        59.29 o                         
  -2  12   9        255.14        267.53        48.26 o                         
   0  12   9       1015.29        976.58        95.77 o                         
   2  12   9         15.95         -5.20        71.79 o                         
   4  12   9          9.11         -2.57        67.93 o                         
   6  12   9        155.00        245.28        97.57 o                         
   8  12   9         16.67        -70.87        99.87 o                         
  10  12   9          0.35         59.76       137.67 o                         
  12  12   9          0.92       -252.35       252.35 o                         
 -17  13   9         15.75         82.15       172.77 o                         
 -15  13   9          3.75        -70.31       120.41 o                         
 -13  13   9         17.16       -150.86       150.86 o                         
 -11  13   9        227.41        324.40       110.54 o                         
  -9  13   9         46.53         14.59        55.53 o                         
  -7  13   9        267.88        110.99        45.44 o                         
  -5  13   9       1025.13        872.89       104.49 o                         
  -3  13   9        208.60         73.86        69.36 o                         
  -1  13   9       1047.23        931.09       133.21 o                         
   1  13   9        535.42        347.05        79.02 o                         
   3  13   9        428.85        349.21        92.88 o                         
   5  13   9        310.57         95.95        85.12 o                         
   7  13   9         44.59        -68.05        99.70 o                         
   9  13   9         62.50        -40.06       101.69 o                         
  11  13   9          7.89       -207.69       438.89 o                         
 -16  14   9          1.32         20.46       105.33 o                         
 -14  14   9         12.60       -131.05       256.51 o                         
 -12  14   9          0.96        -75.96        99.07 o                         
 -10  14   9        131.06        143.57       150.19 o                         
  -8  14   9        287.64        306.90       110.00 o                         
  -6  14   9        323.91        302.91       132.22 o                         
  -4  14   9        478.51        633.99       120.20 o                         
  -2  14   9        786.29       1398.44       226.34 o                         
   0  14   9        549.28        625.14       111.39 o                         
   2  14   9        863.25       1159.78       208.29 o                         
   4  14   9        720.53        573.41        97.90 o                         
   6  14   9        514.66        552.29       122.96 o                         
   8  14   9        309.86        155.85        97.77 o                         
  10  14   9        328.38        367.61       132.09 o                         
 -15  15   9        468.80        298.96       168.45 o                         
 -13  15   9        485.73        181.49       210.40 o                         
 -11  15   9        785.79        890.31       189.27 o                         
  -9  15   9       1225.24        901.71       262.14 o                         
  -7  15   9       1817.95       1934.93       212.56 o                         
  -5  15   9       2574.63       2799.89       234.86 o                         
  -3  15   9       4039.37       4018.03       313.52 o                         
  -1  15   9       4802.56       4882.97       361.45 o                         
   1  15   9       3544.42       3262.18       270.31 o                         
   3  15   9       2477.68       2512.95       278.04 o                         
   5  15   9       1681.07       1459.20       179.35 o                         
   7  15   9       1088.11        825.74       264.57 o                         
   9  15   9        608.22        484.28       163.54 o                         
 -14  16   9          0.14       -227.41       313.26 o                         
 -12  16   9          3.82       -219.27       219.27 o                         
 -10  16   9          0.40        -31.35       289.81 o                         
  -8  16   9         18.33        172.43       110.74 o                         
  -6  16   9          0.10        106.50       101.59 o                         
  -4  16   9         29.57          8.98        74.98 o                         
  -2  16   9          1.02         46.45        80.66 o                         
   0  16   9         44.76        -43.64        78.25 o                         
   2  16   9         30.72         -0.91       136.06 o                         
   4  16   9         11.80         53.68        99.57 o                         
   6  16   9          2.06         26.08        97.61 o                         
   8  16   9          0.32         52.37       114.56 o                         
 -13  17   9         68.63       -395.50       395.50 o                         
 -11  17   9         38.57       -384.60       384.60 o                         
  -9  17   9         83.06         97.70       140.48 o                         
  -7  17   9        151.19        155.25        81.91 o                         
  -5  17   9         23.83        217.94       108.54 o                         
  -3  17   9          5.24        -33.77        87.08 o                         
  -1  17   9          0.49         87.41        94.75 o                         
   1  17   9         25.15        152.61       120.70 o                         
   3  17   9         58.00         96.68       123.88 o                         
   5  17   9         93.61         -4.24       128.88 o                         
   7  17   9         47.99         80.77       120.90 o                         
 -12  18   9         49.50       -352.70       352.70 o                         
 -10  18   9         59.34        144.28       157.02 o                         
  -8  18   9        124.54        194.83       142.84 o                         
  -6  18   9        161.58        211.05        93.69 o                         
  -4  18   9        126.23         10.24        88.06 o                         
  -2  18   9        271.47        425.43       172.95 o                         
   0  18   9        150.94        110.21       104.19 o                         
   2  18   9        167.21        307.16       115.59 o                         
   4  18   9        252.41         28.76       115.79 o                         
   6  18   9        150.56         73.40       111.48 o                         
  -9  19   9        620.24        505.87       252.97 o                         
  -7  19   9        788.67        757.65       207.02 o                         
  -5  19   9        668.17        475.62       163.69 o                         
  -3  19   9        693.08        622.84       150.96 o                         
  -1  19   9        635.17        500.75       158.75 o                         
   1  19   9        415.26        157.71       213.28 o                         
   3  19   9        306.79        319.31       135.81 o                         
  -8  20   9          2.50         33.10       183.67 o                         
  -6  20   9         11.98        -63.93       169.83 o                         
  -4  20   9          4.48       -109.37       136.50 o                         
  -2  20   9          0.16        -30.31       369.91 o                         
   0  20   9          5.34        -32.18       393.94 o                         
   2  20   9         19.77         67.94       145.15 o                         
 -20   0  10        270.40        395.94       177.13 o                         
 -18   0  10        162.82        237.95       416.54 o                         
 -16   0  10       1816.65       1728.37       341.90 o                         
 -14   0  10       2090.64       2003.94       183.60 o                         
 -12   0  10        115.82        167.37        67.72 o                         
 -10   0  10       4558.95       4619.99       250.44 o                         
  -8   0  10       2174.92       2199.35       159.76 o                         
  -6   0  10        225.75        173.55        44.31 o                         
  -4   0  10       1611.30       1429.36       113.36 o                         
  -2   0  10        252.80        236.76        66.78 o                         
   0   0  10       1250.05       1461.00       144.51 o                         
   2   0  10         51.51          3.53        72.10 o                         
   4   0  10        368.80        313.52        53.17 o                         
   6   0  10         41.62       -168.37       168.37 o                         
   8   0  10        422.49        345.96       128.50 o                         
  10   0  10          5.24         15.05       116.25 o                         
  12   0  10         10.65       -117.65       117.65 o                         
  14   0  10          1.59       -125.50       125.50 o                         
 -21   1  10        216.33        318.99       176.66 o                         
 -19   1  10        680.44        543.00       151.61 o                         
 -17   1  10       1788.93       2208.16       243.21 o                         
 -15   1  10       4097.12       4093.84       242.05 o                         
 -13   1  10       4643.97       4728.03       208.37 o                         
 -11   1  10       5354.97       5480.46       200.77 o                         
  -9   1  10      15998.13      16022.06       300.32 o                         
  -7   1  10      11707.08      11206.89       265.67 o                         
  -5   1  10      12663.50      12515.53       241.27 o                         
  -3   1  10      22397.46      23127.40       314.95 o                         
  -1   1  10      19791.89      20695.73       431.56 o                         
   1   1  10      21713.32      22618.31       413.71 o                         
   3   1  10      14781.69      14745.54       467.78 o                         
   5   1  10       7076.72       6584.06       368.17 o                         
   7   1  10       1987.32       1885.09       194.91 o                         
   9   1  10        999.03        976.10       141.95 o                         
  11   1  10       1041.35       1003.00       152.66 o                         
  13   1  10        351.47        209.55       118.09 o                         
  15   1  10        111.14        -61.46       125.03 o                         
 -20   2  10          4.32         72.58        98.22 o                         
 -18   2  10         32.06         77.84       100.98 o                         
 -16   2  10          1.91        124.05        92.20 o                         
 -14   2  10        141.54        105.95        52.24 o                         
 -12   2  10        679.68        489.22        84.25 o                         
 -10   2  10        295.68        283.96        55.38 o                         
  -8   2  10        917.21        884.81        73.44 o                         
  -6   2  10       1277.70       1305.84        77.20 o                         
  -4   2  10         22.63          2.35        32.19 o                         
  -2   2  10       6064.43       6156.82       144.12 o                         
   0   2  10        385.62        334.96        71.33 o                         
   2   2  10       1052.00       1030.28       113.85 o                         
   4   2  10        200.19        266.72        83.55 o                         
   6   2  10         54.12         34.37        55.12 o                         
   8   2  10         88.48         74.60        69.22 o                         
  10   2  10         39.04         -3.85        74.92 o                         
  12   2  10         91.09         91.48        90.81 o                         
  14   2  10         48.87         53.09       176.48 o                         
 -21   3  10         55.18        218.34       697.83 o                         
 -19   3  10        194.74        391.10       109.54 o                         
 -17   3  10       1203.87       1622.86       204.69 o                         
 -15   3  10       2544.93       2646.19       235.64 o                         
 -13   3  10       4605.96       3604.03       368.81 o                         
 -11   3  10      11383.79      10942.77       337.42 o                         
  -9   3  10       6448.61       6326.31       318.65 o                         
  -7   3  10       6137.48       6298.75       415.26 o                         
  -5   3  10       9675.81      10588.46       411.46 o                         
  -3   3  10       5544.33       5479.15       207.58 o                         
  -1   3  10      26069.23      26424.98       369.82 o                         
   1   3  10       6615.92       6784.08       300.09 o                         
   3   3  10       6807.99       6883.59       254.31 o                         
   5   3  10       2745.37       2958.77       187.26 o                         
   7   3  10        223.90        284.87        59.70 o                         
   9   3  10       1139.97       1192.30       150.83 o                         
  11   3  10        308.55        211.88       158.66 o                         
  13   3  10        293.22        211.48        89.56 o                         
 -20   4  10         41.28        217.25       132.48 o                         
 -18   4  10         67.39         78.46       100.76 o                         
 -16   4  10        361.58        455.97       174.85 o                         
 -14   4  10        797.89        841.51       125.29 o                         
 -12   4  10        630.48        644.76       135.30 o                         
 -10   4  10       1055.53       1166.53       103.40 o                         
  -8   4  10       3558.31       3573.89       201.00 o                         
  -6   4  10       1107.77       1093.82        86.94 o                         
  -4   4  10       1746.93       1646.07        85.07 o                         
  -2   4  10       4602.28       4642.98       128.81 o                         
   0   4  10       5232.80       5335.88       206.34 o                         
   2   4  10       2096.30       2043.01       133.86 o                         
   4   4  10       1287.78       1333.71       169.75 o                         
   6   4  10       1322.59       1288.31       123.79 o                         
   8   4  10        127.15        159.48        79.64 o                         
  10   4  10        142.20        142.46       126.98 o                         
  12   4  10         25.28         24.30       108.87 o                         
  14   4  10          8.41        141.87       173.22 o                         
 -19   5  10        437.24        586.54       147.30 o                         
 -17   5  10       1866.62       2156.83       243.13 o                         
 -15   5  10       2706.38       2952.21       252.41 o                         
 -13   5  10       3713.89       3717.29       228.44 o                         
 -11   5  10      10027.86      10034.04       280.07 o                         
  -9   5  10      21093.33      21132.93       334.69 o                         
  -7   5  10      25978.53      26212.03       387.76 o                         
  -5   5  10      28828.42      29558.02       420.21 o                         
  -3   5  10      37000.70      38342.35       448.28 o                         
  -1   5  10      19487.06      19621.65       285.98 o                         
   1   5  10      22966.81      23244.74       476.63 o                         
   3   5  10      17168.31      18044.45       409.99 o                         
   5   5  10       8391.93       8727.82       368.44 o                         
   7   5  10       5872.74       6257.65       336.25 o                         
   9   5  10       2305.55       2418.34       209.89 o                         
  11   5  10       1117.60        939.14       130.49 o                         
  13   5  10        413.82        322.75       122.72 o                         
 -20   6  10          8.48         94.27       150.02 o                         
 -18   6  10          8.13        139.93       129.78 o                         
 -16   6  10         18.45         -7.98        89.38 o                         
 -14   6  10         56.33        -93.95        93.95 o                         
 -12   6  10          1.63         -6.22        48.92 o                         
 -10   6  10         65.61         50.65        43.99 o                         
  -8   6  10        252.37        219.82        35.55 o                         
  -6   6  10        218.83        131.05        34.64 o                         
  -4   6  10        454.31        332.20        44.98 o                         
  -2   6  10       2056.02       1792.98       138.67 o                         
   0   6  10        238.04        204.21        37.99 o                         
   2   6  10        734.81        696.44        93.50 o                         
   4   6  10        641.97        660.49        89.34 o                         
   6   6  10        113.52         62.13        57.22 o                         
   8   6  10        290.39         85.48        90.50 o                         
  10   6  10         39.62        208.21        86.50 o                         
  12   6  10        124.07        191.21       178.97 o                         
  14   6  10         32.87        293.21       196.12 o                         
 -19   7  10        126.85         93.70       131.86 o                         
 -17   7  10        184.86        391.02       121.55 o                         
 -15   7  10        291.87        156.75        93.97 o                         
 -13   7  10        423.03        360.16        95.54 o                         
 -11   7  10        801.19        856.85        90.90 o                         
  -9   7  10        630.56        652.12        59.30 o                         
  -7   7  10        102.14        109.71        30.00 o                         
  -5   7  10        220.61        255.39        37.90 o                         
  -3   7  10       3712.56       3876.63       136.45 o                         
  -1   7  10       3031.64       3021.72       140.41 o                         
   1   7  10       2342.80       2044.68       121.87 o                         
   3   7  10       3242.14       3197.17       162.61 o                         
   5   7  10       1778.49       1660.98       159.66 o                         
   7   7  10        595.82        455.78        82.60 o                         
   9   7  10        402.20        386.68       104.51 o                         
  11   7  10        112.23        251.40       182.52 o                         
  13   7  10         29.01        292.08       360.94 o                         
 -20   8  10         95.33       -274.87       274.87 o                         
 -18   8  10        101.93         98.58       161.24 o                         
 -16   8  10        475.57        749.35       142.83 o                         
 -14   8  10       1214.30       1116.92       163.60 o                         
 -12   8  10        472.71        336.82        76.51 o                         
 -10   8  10       1104.68       1348.98       105.21 o                         
  -8   8  10       2331.29       2473.03       161.02 o                         
  -6   8  10        636.98        624.16        64.10 o                         
  -4   8  10        865.92        843.05       101.08 o                         
  -2   8  10       1020.54       1102.08       160.55 o                         
   0   8  10        347.60        423.54        54.35 o                         
   2   8  10        309.55        392.96        60.49 o                         
   4   8  10         98.88        155.50        52.21 o                         
   6   8  10          6.12         48.80        59.10 o                         
   8   8  10         12.58         80.19        69.31 o                         
  10   8  10         14.11        -55.43       146.42 o                         
  12   8  10          0.04        100.82       343.56 o                         
 -19   9  10        552.58        235.47       152.16 o                         
 -17   9  10       1478.19       1608.17       260.59 o                         
 -15   9  10       1860.09       1475.97       255.87 o                         
 -13   9  10       2667.58       2325.15       223.46 o                         
 -11   9  10       6528.74       6810.14       333.69 o                         
  -9   9  10       7983.24       7888.88       207.54 o                         
  -7   9  10       9353.41       8369.99       569.04 o                         
  -5   9  10       7267.75       7395.49       190.76 o                         
  -3   9  10       5933.81       6075.66       248.16 o                         
  -1   9  10       5693.69       5945.65       230.10 o                         
   1   9  10       3454.56       3842.14       176.15 o                         
   3   9  10       3767.87       3930.13       209.44 o                         
   5   9  10       3630.24       3255.14       162.76 o                         
   7   9  10       1898.08       1541.22       166.16 o                         
   9   9  10        972.09        788.33       165.89 o                         
  11   9  10        587.82        551.09       230.52 o                         
  13   9  10        176.15       -131.34       293.17 o                         
 -18  10  10        134.93        -58.87       140.17 o                         
 -16  10  10        483.54        857.00       227.87 o                         
 -14  10  10        821.09        403.35       231.49 o                         
 -12  10  10        299.66        307.93       126.89 o                         
 -10  10  10        707.54        827.73       137.27 o                         
  -8  10  10        811.38        759.28        82.63 o                         
  -6  10  10        950.76        902.28        88.94 o                         
  -4  10  10       3095.73       2927.82       153.70 o                         
  -2  10  10       2548.56       2314.50       150.69 o                         
   0  10  10       2099.40       2178.16       137.92 o                         
   2  10  10        246.34        234.94        59.25 o                         
   4  10  10         63.55        122.76        96.46 o                         
   6  10  10         66.15         93.31        55.06 o                         
   8  10  10         15.59         71.20       123.39 o                         
  10  10  10        121.09        197.63       125.47 o                         
  12  10  10         27.53        -83.32       335.06 o                         
 -17  11  10         27.60       -119.53       127.94 o                         
 -15  11  10         44.80       -125.32       137.81 o                         
 -13  11  10         97.16        173.85       113.77 o                         
 -11  11  10        158.07         27.71        87.18 o                         
  -9  11  10        725.52        764.69       131.00 o                         
  -7  11  10        861.44        825.20        82.55 o                         
  -5  11  10       1268.57       1157.36        95.99 o                         
  -3  11  10       1469.41       1491.45       112.39 o                         
  -1  11  10          1.30         -4.70        61.66 o                         
   1  11  10        179.06        157.57        41.29 o                         
   3  11  10         53.82        131.46        81.51 o                         
   5  11  10         72.93         58.38        76.34 o                         
   7  11  10        328.36        453.76       151.29 o                         
   9  11  10          0.30        -57.67       147.99 o                         
  11  11  10         22.52        -86.56       322.40 o                         
 -18  12  10         45.62        215.60       160.98 o                         
 -16  12  10        123.19        -37.37       142.51 o                         
 -14  12  10        116.86        -87.41       117.21 o                         
 -12  12  10        118.50        158.71       110.91 o                         
 -10  12  10         25.27         99.11        76.82 o                         
  -8  12  10         39.66         -2.71        61.55 o                         
  -6  12  10         14.56         91.94        35.18 o                         
  -4  12  10        224.21        274.11        93.39 o                         
  -2  12  10          1.30         39.39        49.46 o                         
   0  12  10         19.15        -53.18        68.93 o                         
   2  12  10        140.68        138.62        96.91 o                         
   4  12  10        108.08         62.01        75.68 o                         
   6  12  10         39.36         74.33        95.25 o                         
   8  12  10         13.81        149.36       146.64 o                         
  10  12  10         72.89        109.22       151.11 o                         
 -17  13  10        503.05        356.65       468.55 o                         
 -15  13  10        512.77        223.26       208.32 o                         
 -13  13  10       1141.97       1208.60       231.59 o                         
 -11  13  10       2485.46       2647.24       318.80 o                         
  -9  13  10       3954.83       3988.23       288.04 o                         
  -7  13  10       3371.97       3715.54       227.84 o                         
  -5  13  10       5733.54       5793.12       536.45 o                         
  -3  13  10       7022.43       7224.41       357.42 o                         
  -1  13  10       3966.18       4119.11       278.76 o                         
   1  13  10       3410.83       3472.41       241.33 o                         
   3  13  10       2401.28       2364.83       202.56 o                         
   5  13  10       1801.57       1741.58       181.68 o                         
   7  13  10       1592.05       1759.11       197.21 o                         
   9  13  10        959.94        763.00       248.11 o                         
 -16  14  10         67.58       -164.94       178.89 o                         
 -14  14  10        189.98         35.52       245.70 o                         
 -12  14  10        183.51        173.33       206.56 o                         
 -10  14  10        350.13        300.86       224.71 o                         
  -8  14  10        904.55        797.70       176.28 o                         
  -6  14  10       1182.21       1093.39       166.56 o                         
  -4  14  10        953.29       1133.89       167.69 o                         
  -2  14  10        810.52        897.29       141.84 o                         
   0  14  10        815.02        638.43       112.90 o                         
   2  14  10        384.97        453.29       112.92 o                         
   4  14  10        338.94        305.03        87.58 o                         
   6  14  10        399.65        383.85       139.00 o                         
   8  14  10        107.25        -45.38       103.47 o                         
  10  14  10         65.56       -290.60       540.79 o                         
 -15  15  10          4.15         13.47       221.24 o                         
 -13  15  10          6.95       -145.81       167.77 o                         
 -11  15  10          7.26        -62.65       139.66 o                         
  -9  15  10         27.48        -21.52       129.41 o                         
  -7  15  10         24.91        153.76        76.09 o                         
  -5  15  10        162.79        147.12       134.72 o                         
  -3  15  10         97.69        112.68        74.88 o                         
  -1  15  10         39.98        114.15        86.85 o                         
   1  15  10          4.72        -19.54       127.56 o                         
   3  15  10          1.63        -82.00        82.00 o                         
   5  15  10         25.07         53.08       117.79 o                         
   7  15  10          6.15        -80.50        91.03 o                         
   9  15  10         13.02        -55.56       209.90 o                         
 -14  16  10         16.14        -99.73       312.56 o                         
 -12  16  10         23.90       -151.52       279.78 o                         
 -10  16  10         37.14        283.31       199.29 o                         
  -8  16  10          2.16         48.86       173.23 o                         
  -6  16  10         43.69        168.44        90.08 o                         
  -4  16  10         54.70        200.22        92.58 o                         
  -2  16  10         56.71        166.53        93.81 o                         
   0  16  10         58.94        -68.32        94.77 o                         
   2  16  10          1.12        -10.55        84.89 o                         
   4  16  10          5.72        155.60       117.05 o                         
   6  16  10          0.11         21.08       133.04 o                         
   8  16  10          5.63       -258.42       258.42 o                         
 -13  17  10        526.14        -65.60       236.48 o                         
 -11  17  10       1054.19       1517.90       379.23 o                         
  -9  17  10       1637.81       2357.70       449.39 o                         
  -7  17  10       1875.53       2593.60       355.16 o                         
  -5  17  10       2228.19       2339.49       267.98 o                         
  -3  17  10       2561.50       2751.12       286.32 o                         
  -1  17  10       2350.18       2645.36       291.73 o                         
   1  17  10       1440.62       1330.58       214.76 o                         
   3  17  10       1401.96       1564.87       218.23 o                         
   5  17  10        923.70       1046.24       216.71 o                         
   7  17  10        422.48        554.82       378.68 o                         
 -10  18  10         85.12        441.64       238.33 o                         
  -8  18  10        175.91        101.80       192.63 o                         
  -6  18  10        125.72        -90.43       136.91 o                         
  -4  18  10        147.10         45.10       120.40 o                         
  -2  18  10        213.50        210.04        86.83 o                         
   0  18  10        172.60        261.27       106.74 o                         
   2  18  10        186.39        363.02       129.89 o                         
   4  18  10        153.81        180.92       114.02 o                         
  -9  19  10         15.47        380.66       368.57 o                         
  -7  19  10          0.22       -140.68       140.68 o                         
  -5  19  10         13.26        -38.13       113.16 o                         
  -3  19  10         86.21        154.39       117.11 o                         
  -1  19  10         51.62       -117.17       234.82 o                         
   1  19  10         52.82         12.09       167.03 o                         
   3  19  10         10.56       -113.10       115.52 o                         
  -6  20  10         63.35        268.66       136.29 o                         
  -4  20  10        121.85         84.25       325.91 o                         
  -2  20  10         96.03        100.40       173.33 o                         
 -21   1  11         39.43        154.56       178.82 o                         
 -19   1  11        243.37        338.13       134.68 o                         
 -17   1  11        471.06        503.34       132.71 o                         
 -15   1  11       1257.58       1072.02       103.57 o                         
 -13   1  11       2381.41       2165.45       134.07 o                         
 -11   1  11       1668.17       1628.46       113.23 o                         
  -9   1  11       5601.59       5322.15       173.90 o                         
  -7   1  11       2965.02       2284.53       160.82 o                         
  -5   1  11      11630.15      11567.81       241.46 o                         
  -3   1  11      20590.41      21018.26       334.40 o                         
  -1   1  11      12256.96      12602.17       334.70 o                         
   1   1  11       3798.21       4023.93       209.14 o                         
   3   1  11       4219.58       4678.70       321.88 o                         
   5   1  11       1784.13       1350.44       222.89 o                         
   7   1  11        886.01        893.92       140.04 o                         
   9   1  11       1577.94       1875.40       194.41 o                         
  11   1  11        478.24        733.88       137.74 o                         
  13   1  11        262.14         90.58        76.44 o                         
 -20   2  11        556.86        695.27       164.29 o                         
 -18   2  11       1154.98       1602.61       212.09 o                         
 -16   2  11       3577.23       4056.90       257.32 o                         
 -14   2  11       5211.21       5315.70       291.23 o                         
 -12   2  11       5042.33       5171.82       203.41 o                         
 -10   2  11      10646.65      10649.99       267.87 o                         
  -8   2  11      14272.85      13891.09       341.48 o                         
  -6   2  11       5406.34       5355.78       183.30 o                         
  -4   2  11      13384.42      13945.29       283.55 o                         
  -2   2  11      21563.39      21898.20       317.14 o                         
   0   2  11      10085.42      10336.78       321.66 o                         
   2   2  11       4674.85       4591.78       266.57 o                         
   4   2  11       4814.62       3849.35       428.56 o                         
   6   2  11       2602.16       1986.88       154.80 o                         
   8   2  11        540.40        412.64       100.62 o                         
  10   2  11        508.10        511.11       112.65 o                         
  12   2  11        133.72        138.83        77.78 o                         
  14   2  11         40.03         41.10        90.55 o                         
 -21   3  11        237.64        176.55       344.75 o                         
 -19   3  11        307.84        503.00       155.12 o                         
 -17   3  11        722.69        620.69       165.53 o                         
 -15   3  11        807.76        672.13       116.16 o                         
 -13   3  11        817.15        628.00        97.00 o                         
 -11   3  11       6034.36       5976.45       259.34 o                         
  -9   3  11       6757.78       6394.09       170.79 o                         
  -7   3  11       5389.30       5919.51       207.46 o                         
  -5   3  11       6338.14       6291.26       320.77 o                         
  -3   3  11       9637.20       9954.36       265.25 o                         
  -1   3  11       3327.84       2840.95       215.74 o                         
   1   3  11       4437.10       4459.87       260.35 o                         
   3   3  11       2420.33       2461.18       139.40 o                         
   5   3  11       1200.85       1147.59       177.32 o                         
   7   3  11       1492.88       1450.27       174.91 o                         
   9   3  11        451.23        334.11       112.45 o                         
  11   3  11        415.30        310.61       114.13 o                         
  13   3  11         72.90        121.53       149.84 o                         
 -20   4  11         27.20        102.98       118.99 o                         
 -18   4  11         32.03        -72.19        95.40 o                         
 -16   4  11         28.21         98.97        88.87 o                         
 -14   4  11        380.30        360.88        92.12 o                         
 -12   4  11        492.50        437.99        88.99 o                         
 -10   4  11       2665.57       2269.58       129.57 o                         
  -8   4  11       3594.50       3351.07       164.34 o                         
  -6   4  11       1303.56       1129.57        92.49 o                         
  -4   4  11       1036.85        916.13        67.08 o                         
  -2   4  11       1606.64       1449.38        86.53 o                         
   0   4  11       1540.50       1414.60       131.40 o                         
   2   4  11        969.93        977.11       166.87 o                         
   4   4  11       1960.48       1977.75       154.29 o                         
   6   4  11       1046.41        951.74       139.95 o                         
   8   4  11        352.00        426.22       102.92 o                         
  10   4  11         51.89        -69.44        78.08 o                         
  12   4  11         66.24         24.81        82.84 o                         
  14   4  11         13.85        272.48       203.49 o                         
 -19   5  11         78.00        269.47       118.08 o                         
 -17   5  11        352.86        284.94       130.37 o                         
 -15   5  11        616.28        500.00       113.27 o                         
 -13   5  11        644.43        644.83        67.87 o                         
 -11   5  11       1509.79       1367.37       129.76 o                         
  -9   5  11        968.35        849.05       113.34 o                         
  -7   5  11       1076.73       1118.55        96.51 o                         
  -5   5  11       3496.28       3588.13       246.24 o                         
  -3   5  11       5598.80       5292.19       178.53 o                         
  -1   5  11       6222.82       6392.28       274.92 o                         
   1   5  11       1895.59       1900.44       201.73 o                         
   3   5  11       3113.14       3292.75       205.13 o                         
   5   5  11        692.13        681.02       111.90 o                         
   7   5  11         35.58        136.55        86.20 o                         
   9   5  11        619.76        552.45       119.27 o                         
  11   5  11        205.88        166.92        88.63 o                         
  13   5  11         88.35        285.40       195.85 o                         
 -20   6  11        255.93        107.64       183.23 o                         
 -18   6  11        486.24        637.77       158.41 o                         
 -16   6  11       1700.62       1668.18       187.78 o                         
 -14   6  11       2961.30       2900.36       242.39 o                         
 -12   6  11       4116.77       4179.55       194.33 o                         
 -10   6  11       8159.44       8531.52       253.47 o                         
  -8   6  11       9487.04       9883.15       265.18 o                         
  -6   6  11       9497.70       9338.69       257.57 o                         
  -4   6  11      11147.31      11249.56       286.42 o                         
  -2   6  11      12633.26      12381.12       243.25 o                         
   0   6  11       9808.45       9973.18       262.37 o                         
   2   6  11       6073.27       6459.81       246.49 o                         
   4   6  11       4287.22       4728.83       229.77 o                         
   6   6  11       2314.75       2433.32       212.15 o                         
   8   6  11        721.04        660.47       120.81 o                         
  10   6  11        319.04        157.80        82.75 o                         
  12   6  11        327.39        286.14       202.04 o                         
 -19   7  11        224.81        271.02       119.31 o                         
 -17   7  11        446.47        467.97       139.69 o                         
 -15   7  11        764.02        521.30        99.42 o                         
 -13   7  11       1365.48       1405.63       181.44 o                         
 -11   7  11       3583.97       3454.78       168.68 o                         
  -9   7  11       4442.21       4266.46       154.89 o                         
  -7   7  11       3408.55       3521.84       178.06 o                         
  -5   7  11       5101.35       5056.83       233.52 o                         
  -3   7  11       5848.34       5937.70       174.10 o                         
  -1   7  11       1648.46       1768.14        95.95 o                         
   1   7  11       2508.63       2388.06       109.46 o                         
   3   7  11       4446.66       4634.36       201.61 o                         
   5   7  11       3135.33       3047.80       193.46 o                         
   7   7  11       1452.27       1260.77       155.42 o                         
   9   7  11        635.86        523.62       118.26 o                         
  11   7  11        163.68        422.15       150.82 o                         
  13   7  11         85.55        191.50       322.59 o                         
 -18   8  11        219.49        336.36       189.08 o                         
 -16   8  11        609.51        609.72       172.40 o                         
 -14   8  11        860.47        912.92       151.53 o                         
 -12   8  11       1299.94       1467.73       175.10 o                         
 -10   8  11       2315.75       2284.18       123.76 o                         
  -8   8  11       4077.34       3927.30       175.42 o                         
  -6   8  11       1945.78       1724.24       117.37 o                         
  -4   8  11       2303.34       2117.43       112.65 o                         
  -2   8  11       3281.87       2902.72       149.89 o                         
   0   8  11        415.33        310.70        62.70 o                         
   2   8  11        202.39        114.77        59.18 o                         
   4   8  11        555.12        472.13        68.84 o                         
   6   8  11        374.32        450.10        74.82 o                         
   8   8  11        138.59        107.65        97.44 o                         
  10   8  11        167.23        -15.61       185.47 o                         
  12   8  11         28.62        302.56       212.13 o                         
 -19   9  11         40.43        109.73       237.76 o                         
 -17   9  11        161.21         11.31       102.26 o                         
 -15   9  11        306.91        262.69       297.77 o                         
 -13   9  11        220.53        413.74       101.48 o                         
 -11   9  11        718.12        978.47       144.06 o                         
  -9   9  11       2312.27       2383.30       195.65 o                         
  -7   9  11       4458.01       4545.79       312.53 o                         
  -5   9  11       6776.63       6671.62       239.69 o                         
  -3   9  11       5948.86       6292.68       409.30 o                         
  -1   9  11       1333.66       1780.85       178.44 o                         
   1   9  11       1877.19       1959.06       141.64 o                         
   3   9  11       1292.07       1336.54       141.92 o                         
   5   9  11        780.32       1035.92       138.81 o                         
   7   9  11        382.74        502.79       145.56 o                         
   9   9  11         92.70        369.11       135.59 o                         
  11   9  11        137.74        455.36       165.93 o                         
 -18  10  11        129.55        159.51       135.20 o                         
 -16  10  11        184.82         25.36       216.46 o                         
 -14  10  11        483.28        404.24       280.90 o                         
 -12  10  11        595.78        605.39       154.59 o                         
 -10  10  11       1145.56       1480.44       241.78 o                         
  -8  10  11       1986.21       2266.85       144.04 o                         
  -6  10  11       1174.73       1546.17       182.19 o                         
  -4  10  11        570.95        737.96        90.10 o                         
  -2  10  11       1151.95       1170.32       117.38 o                         
   0  10  11        543.53        461.85        77.35 o                         
   2  10  11        702.36        619.48       104.66 o                         
   4  10  11        919.68        837.61       114.74 o                         
   6  10  11        284.17        337.33        97.67 o                         
   8  10  11        180.49        120.36       110.85 o                         
  10  10  11         35.45         72.79       165.02 o                         
  12  10  11         38.38       -165.09       457.49 o                         
 -17  11  11        283.42        -12.44       106.24 o                         
 -15  11  11        546.67        470.66       151.85 o                         
 -13  11  11       1066.73       1341.70       245.38 o                         
 -11  11  11       3456.02       3420.91       283.77 o                         
  -9  11  11       5364.84       5627.99       341.12 o                         
  -7  11  11       4951.77       5265.41       297.16 o                         
  -5  11  11       9024.12       9325.22       403.39 o                         
  -3  11  11       8446.13       8301.16       282.84 o                         
  -1  11  11       4544.28       4620.94       237.14 o                         
   1  11  11       5331.87       5223.92       290.80 o                         
   3  11  11       5186.02       5408.29       310.58 o                         
   5  11  11       2634.31       2678.17       216.44 o                         
   7  11  11       1294.68       1725.96       215.61 o                         
   9  11  11        691.42        486.20       195.54 o                         
  11  11  11        274.17         62.03       266.75 o                         
 -16  12  11        129.45        -23.23       227.07 o                         
 -14  12  11        120.99         49.98       156.26 o                         
 -12  12  11        374.54        371.74       135.49 o                         
 -10  12  11       1038.56       1252.24       173.98 o                         
  -8  12  11       1114.24       1061.03       147.53 o                         
  -6  12  11       2707.05       2620.36       209.07 o                         
  -4  12  11       1909.13       1859.69       179.49 o                         
  -2  12  11       1911.17       1938.14       189.08 o                         
   0  12  11       2181.17       2230.85       210.84 o                         
   2  12  11       1313.68       1397.12       164.85 o                         
   4  12  11       1578.14       2006.87       218.17 o                         
   6  12  11       1197.15       1323.13       188.81 o                         
   8  12  11        586.36        830.13       188.06 o                         
  10  12  11        286.17       -165.67       402.15 o                         
 -17  13  11         12.22          9.70       377.07 o                         
 -15  13  11         21.93       -179.61       224.24 o                         
 -13  13  11          6.43         90.33       114.42 o                         
 -11  13  11         15.41         67.20       135.69 o                         
  -9  13  11         19.53         12.66        70.20 o                         
  -7  13  11          2.53         26.00        93.09 o                         
  -5  13  11         29.60        201.23       101.60 o                         
  -3  13  11         28.59        118.32        73.37 o                         
  -1  13  11         32.22        113.94        82.43 o                         
   1  13  11        121.32        101.48        65.59 o                         
   3  13  11         84.71         93.81        73.13 o                         
   5  13  11        122.44        242.53        86.55 o                         
   7  13  11         76.81        238.27       113.91 o                         
   9  13  11         57.88        333.66       159.80 o                         
 -16  14  11        213.53        450.90       274.58 o                         
 -14  14  11        336.33        199.73       174.07 o                         
 -12  14  11        440.89        554.06       368.95 o                         
 -10  14  11        571.38        814.21       317.53 o                         
  -8  14  11       1282.74       1179.11       216.01 o                         
  -6  14  11       1440.87       1357.60       282.89 o                         
  -4  14  11        748.83        785.50       122.84 o                         
  -2  14  11        474.20        461.39       106.10 o                         
   0  14  11         94.54        139.85        85.45 o                         
   2  14  11         12.24        156.37        77.62 o                         
   4  14  11        102.51         88.58        87.01 o                         
   6  14  11        142.61        106.03       117.18 o                         
   8  14  11         45.81          2.44       116.85 o                         
 -15  15  11        314.44        767.05       427.51 o                         
 -13  15  11        451.64        241.14       167.53 o                         
 -11  15  11        738.51        831.81       264.33 o                         
  -9  15  11        547.84        734.67       246.74 o                         
  -7  15  11        550.41        382.51       136.27 o                         
  -5  15  11        890.63        956.37       155.06 o                         
  -3  15  11        760.27        846.06       148.38 o                         
  -1  15  11        506.36        329.91       100.25 o                         
   1  15  11        466.43        466.93       110.75 o                         
   3  15  11        629.79        499.63       124.86 o                         
   5  15  11        414.57        473.50       117.80 o                         
   7  15  11        246.30        335.27       202.07 o                         
 -14  16  11        330.36        -92.05       289.13 o                         
 -12  16  11        636.39        923.85       308.67 o                         
 -10  16  11        915.67       1131.79       405.10 o                         
  -8  16  11       1131.16       1262.56       307.12 o                         
  -6  16  11        873.41        946.60       182.94 o                         
  -4  16  11       1031.00       1029.34       170.27 o                         
  -2  16  11       1004.15       1081.07       178.36 o                         
   0  16  11        808.93        849.80       175.65 o                         
   2  16  11        646.01        656.84       147.49 o                         
   4  16  11        526.21        524.28       125.81 o                         
   6  16  11        336.12        198.31       271.00 o                         
 -13  17  11          3.92       -319.71       319.71 o                         
 -11  17  11         18.45        271.27       226.68 o                         
  -9  17  11         24.02       -110.31       129.46 o                         
  -7  17  11         65.08        385.43       176.95 o                         
  -5  17  11          2.15       -102.04       188.44 o                         
  -3  17  11          1.83        -66.50       108.67 o                         
  -1  17  11         44.13        310.59       117.94 o                         
   1  17  11         32.72         66.44        98.23 o                         
   3  17  11         41.27         83.05        85.02 o                         
   5  17  11          8.06         49.00       121.25 o                         
 -10  18  11         80.44        177.57       162.10 o                         
  -8  18  11        114.24       -222.55       222.55 o                         
  -6  18  11         71.20         54.01       107.35 o                         
  -4  18  11         71.61        221.24       116.89 o                         
  -2  18  11         77.66         79.90       105.44 o                         
   0  18  11         46.40        129.36       149.94 o                         
   2  18  11          0.82        -79.98       130.64 o                         
   4  18  11          3.02        134.47       131.57 o                         
  -9  19  11        338.84        192.89       211.01 o                         
  -7  19  11        464.09        688.77       253.95 o                         
  -5  19  11        484.75        444.77       169.09 o                         
  -3  19  11        508.28        436.47       150.77 o                         
  -1  19  11        515.02        230.94       194.97 o                         
   1  19  11        378.25       1001.09       420.87 o                         
  -4  20  11        281.69        279.19       187.28 o                         
  -2  20  11        349.03        471.27       342.00 o                         
 -20   0  12        968.59       1719.90       395.34 o                         
 -18   0  12       1709.82       1836.76       287.24 o                         
 -16   0  12       4270.82       4314.66       392.31 o                         
 -14   0  12       4832.21       4988.55       303.29 o                         
 -12   0  12       5040.10       5167.37       291.46 o                         
 -10   0  12      11958.06      12153.81       407.78 o                         
  -8   0  12      22834.00      22742.74       746.16 o                         
  -6   0  12      30296.94      28620.04      1235.73 o                         
  -4   0  12      36019.56      35698.29       730.64 o                         
  -2   0  12      33328.11      33593.54       761.37 o                         
   0   0  12      14294.11      15449.50       580.66 o                         
   2   0  12       7680.53       8007.93       459.22 o                         
   4   0  12       7729.98       7832.12       643.27 o                         
   6   0  12       4316.21       4712.31       513.26 o                         
   8   0  12       1284.21       1183.41       223.02 o                         
  10   0  12       1547.08       1524.96       268.39 o                         
  12   0  12        521.77        395.40       144.91 o                         
 -21   1  12          1.48        156.79      1213.43 o                         
 -19   1  12         42.48        -54.61        87.86 o                         
 -17   1  12        100.87        175.33        83.67 o                         
 -15   1  12        311.85        182.01        66.65 o                         
 -13   1  12        544.18        474.76        71.69 o                         
 -11   1  12        355.59        304.68        53.87 o                         
  -9   1  12        246.49        155.50        30.87 o                         
  -7   1  12        938.67        860.32       103.11 o                         
  -5   1  12       1936.93       1877.66       117.21 o                         
  -3   1  12       1103.31       1225.66       101.33 o                         
  -1   1  12       1650.65       1708.12       132.44 o                         
   1   1  12        192.66        228.78        54.81 o                         
   3   1  12       1000.06        896.95       155.64 o                         
   5   1  12        687.13        405.54       117.20 o                         
   7   1  12        186.42        102.91        79.14 o                         
   9   1  12        554.84        268.99       109.62 o                         
  11   1  12        148.20        113.01       105.95 o                         
  13   1  12         19.20          0.74        95.26 o                         
 -20   2  12         27.31         25.16       185.16 o                         
 -18   2  12         40.57        108.73        90.58 o                         
 -16   2  12          0.43        -58.96        58.96 o                         
 -14   2  12        974.31        842.45        92.26 o                         
 -12   2  12         63.56         27.49        39.49 o                         
 -10   2  12        536.99        457.97        55.08 o                         
  -8   2  12        695.06        569.38        87.29 o                         
  -6   2  12        324.19        305.66        47.48 o                         
  -4   2  12        438.16        427.49        60.49 o                         
  -2   2  12         97.64        141.95        31.12 o                         
   0   2  12          8.26         23.82        48.89 o                         
   2   2  12         39.14         -5.56        86.41 o                         
   4   2  12        386.79        284.72       108.02 o                         
   6   2  12         93.55         71.78        88.69 o                         
   8   2  12          3.46         10.94        92.00 o                         
  10   2  12          3.11        -47.13        81.52 o                         
  12   2  12          5.80        -64.03        94.04 o                         
 -21   3  12          1.48        432.53       318.03 o                         
 -19   3  12         11.75        -69.42       123.92 o                         
 -17   3  12         48.16        -57.41        84.56 o                         
 -15   3  12         19.99        -74.82        74.82 o                         
 -13   3  12        342.84        274.21        56.54 o                         
 -11   3  12        140.77         32.03        35.66 o                         
  -9   3  12       1752.94       1939.83       145.42 o                         
  -7   3  12       1305.60       1382.31       152.67 o                         
  -5   3  12       2019.79       2312.26       236.56 o                         
  -3   3  12       7506.40       6520.36       503.57 o                         
  -1   3  12       2144.74       2262.68       150.87 o                         
   1   3  12       1923.84       1739.33       169.21 o                         
   3   3  12       2462.66       2440.76       246.64 o                         
   5   3  12        384.74        423.75        63.70 o                         
   7   3  12        316.64        446.61        98.02 o                         
   9   3  12        601.01        881.73       164.29 o                         
  11   3  12        179.12        130.60        94.77 o                         
  13   3  12         31.97        133.19       123.02 o                         
 -20   4  12        605.57        554.24       225.19 o                         
 -18   4  12       1573.29       1860.81       234.46 o                         
 -16   4  12       2914.18       3312.71       278.86 o                         
 -14   4  12       4379.62       4724.85       303.83 o                         
 -12   4  12       6512.29       6919.04       250.39 o                         
 -10   4  12       6288.63       5706.52       298.48 o                         
  -8   4  12      13836.02      14311.55       360.17 o                         
  -6   4  12      17058.72      17295.68       365.30 o                         
  -4   4  12      20084.97      20536.74       379.37 o                         
  -2   4  12      22656.88      23361.78       297.49 o                         
   0   4  12      10286.97      10755.92       414.52 o                         
   2   4  12       5346.33       5444.23       356.32 o                         
   4   4  12       5090.86       4730.18       228.09 o                         
   6   4  12       3183.70       3148.21       252.74 o                         
   8   4  12       1488.26       1570.94       192.93 o                         
  10   4  12       1022.35        881.35       144.78 o                         
  12   4  12        561.26        617.06       170.36 o                         
 -19   5  12          3.35        131.64       106.45 o                         
 -17   5  12         30.24         26.19       203.29 o                         
 -15   5  12         92.71         51.04        72.53 o                         
 -13   5  12          0.47        -69.69        69.69 o                         
 -11   5  12        784.95        711.36        73.75 o                         
  -9   5  12        437.71        353.31        60.67 o                         
  -7   5  12        172.91        139.53        44.45 o                         
  -5   5  12       3229.36       2948.51       150.64 o                         
  -3   5  12        767.24        621.47        87.12 o                         
  -1   5  12         39.13         19.99        30.36 o                         
   1   5  12       1094.34       1172.38       168.08 o                         
   3   5  12        373.14        430.94        82.27 o                         
   5   5  12         46.60         25.50        54.90 o                         
   7   5  12         13.47        -39.96        71.35 o                         
   9   5  12         43.91        105.22        80.27 o                         
  11   5  12          1.89        151.39        75.13 o                         
  13   5  12          6.35        685.13       284.52 o                         
 -20   6  12         61.34        104.99       240.58 o                         
 -18   6  12         19.29        -31.52        93.37 o                         
 -16   6  12         32.69         -9.43        95.00 o                         
 -14   6  12        420.98        337.34       157.90 o                         
 -12   6  12        339.33        387.13        80.68 o                         
 -10   6  12       1258.07       1122.87       181.14 o                         
  -8   6  12       1255.82       1240.16       104.58 o                         
  -6   6  12       1329.82       1314.68       112.81 o                         
  -4   6  12        269.37        277.79        60.64 o                         
  -2   6  12        650.34        693.66        64.40 o                         
   0   6  12       1607.27       1635.16       119.04 o                         
   2   6  12       1265.68       1193.72       169.36 o                         
   4   6  12       2206.14       2246.99       162.74 o                         
   6   6  12        771.18        737.48       103.36 o                         
   8   6  12         98.95          7.45        76.90 o                         
  10   6  12         90.67        216.48        99.19 o                         
  12   6  12         89.08        329.89       192.79 o                         
 -19   7  12         31.50         43.43       100.05 o                         
 -17   7  12         62.01         98.81        98.89 o                         
 -15   7  12         53.72        -50.73       137.03 o                         
 -13   7  12         14.66         59.32        85.87 o                         
 -11   7  12        287.28        298.45        76.02 o                         
  -9   7  12        916.79        829.37       117.82 o                         
  -7   7  12        109.41        200.08        89.30 o                         
  -5   7  12         10.32        -52.13        52.13 o                         
  -3   7  12          3.29         16.55        33.29 o                         
  -1   7  12        921.47        665.35        62.65 o                         
   1   7  12        173.94        137.96        40.56 o                         
   3   7  12          1.36         43.02        41.15 o                         
   5   7  12          1.96         -6.33        58.91 o                         
   7   7  12         59.17        -23.58        64.74 o                         
   9   7  12         21.55         61.67       175.76 o                         
  11   7  12         29.10         48.78       118.41 o                         
 -18   8  12        987.91       1151.29       251.44 o                         
 -16   8  12       2061.92       2138.89       308.52 o                         
 -14   8  12       4004.54       4432.06       322.63 o                         
 -12   8  12       5556.56       5754.55       271.90 o                         
 -10   8  12      12121.77      12500.32       336.17 o                         
  -8   8  12      12576.79      12961.60       328.95 o                         
  -6   8  12       8107.55       7993.44       297.16 o                         
  -4   8  12       7172.10       7323.63       311.95 o                         
  -2   8  12       8494.74       8179.88       255.88 o                         
   0   8  12       7107.64       7214.16       287.31 o                         
   2   8  12       5575.22       4972.50       363.07 o                         
   4   8  12       3886.28       4169.70       200.62 o                         
   6   8  12        961.42       1139.87       136.97 o                         
   8   8  12        448.39        490.92       121.77 o                         
  10   8  12        261.16        271.07       170.53 o                         
  12   8  12        183.54        203.45       224.28 o                         
 -19   9  12         20.56       -191.31       191.31 o                         
 -17   9  12         84.18        -61.70       175.30 o                         
 -15   9  12         40.93        -33.89       178.30 o                         
 -13   9  12         95.94         41.50       110.27 o                         
 -11   9  12        238.71        166.47        57.47 o                         
  -9   9  12        163.67         66.60        36.06 o                         
  -7   9  12        356.29        164.02        44.71 o                         
  -5   9  12         86.38         38.29        34.83 o                         
  -3   9  12        544.25        499.28        74.31 o                         
  -1   9  12        451.77        383.81        62.07 o                         
   1   9  12        807.71        508.66        87.60 o                         
   3   9  12       1058.24        968.18       122.50 o                         
   5   9  12        385.39        321.59       102.65 o                         
   7   9  12        182.54         65.26       128.61 o                         
   9   9  12        101.82        266.02       118.28 o                         
  11   9  12        116.61        -45.38       470.95 o                         
 -18  10  12        198.59        230.06       164.50 o                         
 -16  10  12        616.07        554.40       173.48 o                         
 -14  10  12        799.48       1149.52       231.68 o                         
 -12  10  12       2195.17       2306.54       315.02 o                         
 -10  10  12       1918.42       2274.12       194.78 o                         
  -8  10  12       3543.65       3789.99       261.21 o                         
  -6  10  12       4263.66       3610.00       296.70 o                         
  -4  10  12       2407.28       2325.10       160.55 o                         
  -2  10  12       3879.18       3640.10       194.27 o                         
   0  10  12       1687.09       1575.75       136.49 o                         
   2  10  12       1781.56       1768.05       153.18 o                         
   4  10  12       2230.80       2163.29       190.93 o                         
   6  10  12        882.81        986.84       159.87 o                         
   8  10  12        341.92        163.31       120.86 o                         
  10  10  12        199.96        445.33       145.87 o                         
 -17  11  12         24.03       -118.26       220.32 o                         
 -15  11  12         43.28       -157.92       157.92 o                         
 -13  11  12         51.46        217.74       125.77 o                         
 -11  11  12        662.22        690.17       136.86 o                         
  -9  11  12        588.38        399.96       129.92 o                         
  -7  11  12        750.01        826.36       141.57 o                         
  -5  11  12        872.51        784.26       124.79 o                         
  -3  11  12       1047.72       1087.15       189.50 o                         
  -1  11  12       1921.30       2172.72       185.60 o                         
   1  11  12       1245.09       1563.26       187.16 o                         
   3  11  12       1118.39       1392.18       159.33 o                         
   5  11  12        838.43       1282.75       182.27 o                         
   7  11  12        261.03        461.53       153.31 o                         
   9  11  12        178.54        440.75       158.49 o                         
 -16  12  12        360.95        277.45       321.81 o                         
 -14  12  12        659.63        902.38       209.77 o                         
 -12  12  12        896.73        889.51       217.88 o                         
 -10  12  12       1918.91       1908.06       216.08 o                         
  -8  12  12       2514.09       2481.95       203.44 o                         
  -6  12  12       2172.77       2045.72       194.24 o                         
  -4  12  12       2994.73       3046.91       223.42 o                         
  -2  12  12       2832.78       2685.87       219.46 o                         
   0  12  12       2245.71       2181.84       195.11 o                         
   2  12  12       1489.88       1692.76       181.56 o                         
   4  12  12       1016.22       1166.99       175.84 o                         
   6  12  12        700.62        789.97       191.96 o                         
   8  12  12        228.84         56.11       143.08 o                         
 -15  13  12         39.47       -121.81       453.48 o                         
 -13  13  12         36.42         40.58       145.96 o                         
 -11  13  12        107.32        -15.57       127.09 o                         
  -9  13  12          8.16        -98.37        98.37 o                         
  -7  13  12          9.14        -22.18        89.26 o                         
  -5  13  12        148.98        213.49        74.30 o                         
  -3  13  12        250.23        141.29        78.67 o                         
  -1  13  12        290.49        161.57        62.29 o                         
   1  13  12        356.37        249.75        95.01 o                         
   3  13  12        290.61        204.41        85.24 o                         
   5  13  12          7.11         25.31        71.42 o                         
   7  13  12          5.73        142.69        98.55 o                         
   9  13  12         32.01        -39.16       166.15 o                         
 -16  14  12        409.72        704.05       431.76 o                         
 -14  14  12        611.57        324.05       366.09 o                         
 -12  14  12       1004.18       1103.24       498.81 o                         
 -10  14  12       1279.40       1803.78       364.09 o                         
  -8  14  12       1950.46       2136.38       284.21 o                         
  -6  14  12       1743.72       1871.61       338.65 o                         
  -4  14  12       1772.25       1727.81       187.38 o                         
  -2  14  12       1631.43       1557.85       181.57 o                         
   0  14  12       1175.07       1162.53       158.35 o                         
   2  14  12        773.67        847.83       144.19 o                         
   4  14  12        541.35        543.39       151.45 o                         
   6  14  12        369.99        456.83       147.68 o                         
   8  14  12        211.33        206.76       157.30 o                         
 -15  15  12         11.05         20.21       172.24 o                         
 -13  15  12         93.91        193.44       562.40 o                         
 -11  15  12        119.29        212.17       166.65 o                         
  -9  15  12        187.43         44.06       250.49 o                         
  -7  15  12        164.90        305.05       114.49 o                         
  -5  15  12        297.10        619.77       160.17 o                         
  -3  15  12        429.36        789.98       173.82 o                         
  -1  15  12        534.92        659.77       130.29 o                         
   1  15  12        370.11        480.60       128.92 o                         
   3  15  12        259.12        445.16       114.99 o                         
   5  15  12        209.34        166.71       190.20 o                         
   7  15  12        111.90         60.12       149.66 o                         
 -12  16  12        236.39         79.44       242.40 o                         
 -10  16  12        353.96        327.29       161.62 o                         
  -8  16  12        292.18       -173.66       173.66 o                         
  -6  16  12        159.39         84.12        98.20 o                         
  -4  16  12        190.23        129.46       116.90 o                         
  -2  16  12        346.41        103.38       112.16 o                         
   0  16  12        312.61        352.39       163.46 o                         
   2  16  12        235.88        154.03        92.29 o                         
   4  16  12        291.24        207.69       168.17 o                         
   6  16  12        187.71        334.58       190.32 o                         
 -11  17  12         89.16        173.97       204.11 o                         
  -9  17  12        125.45         29.55       137.08 o                         
  -7  17  12        124.37        196.50       117.58 o                         
  -5  17  12        115.78        108.00       142.93 o                         
  -3  17  12        237.38        264.47       142.06 o                         
  -1  17  12        257.56         72.97       104.69 o                         
   1  17  12        206.50        186.66       279.31 o                         
   3  17  12        157.15        264.62       127.73 o                         
 -10  18  12        407.12        657.18       397.96 o                         
  -8  18  12        471.40        459.08       194.96 o                         
  -6  18  12        540.61        669.26       199.92 o                         
  -4  18  12       1022.96        915.74       268.21 o                         
  -2  18  12       1061.52        900.55       211.82 o                         
   0  18  12        679.77        723.88       282.70 o                         
   2  18  12        543.41        361.56       208.49 o                         
  -7  19  12         23.69        -38.19       180.64 o                         
  -5  19  12         16.27        -81.31       246.66 o                         
  -3  19  12         34.93        231.16       189.00 o                         
  -1  19  12         14.78         49.66       208.27 o                         
 -21   1  13         29.62         -6.83       951.12 o                         
 -19   1  13          9.90        252.67       127.30 o                         
 -17   1  13        104.50        115.85        70.91 o                         
 -15   1  13         98.01        -30.82        64.98 o                         
 -13   1  13         41.33         -3.28        57.10 o                         
 -11   1  13        399.57        456.09        60.66 o                         
  -9   1  13        624.38        424.31        79.85 o                         
  -7   1  13        851.00        743.75        91.98 o                         
  -5   1  13       1084.84       1061.15       101.67 o                         
  -3   1  13        587.97        578.74        67.32 o                         
  -1   1  13        135.93        204.86        86.98 o                         
   1   1  13          4.97         97.92        43.95 o                         
   3   1  13        264.09        330.94        98.61 o                         
   5   1  13          0.87         62.58        95.94 o                         
   7   1  13          0.90        -82.75        82.75 o                         
   9   1  13          4.20          2.42        99.81 o                         
  11   1  13          0.05         15.78        79.74 o                         
 -20   2  13        697.66       1474.77       330.41 o                         
 -18   2  13       2025.07       2582.22       271.02 o                         
 -16   2  13       3472.05       3495.59       217.02 o                         
 -14   2  13       3831.90       3953.84       192.06 o                         
 -12   2  13       8637.84       8817.29       266.38 o                         
 -10   2  13      14065.53      14400.92       376.85 o                         
  -8   2  13      22085.78      23177.29       550.78 o                         
  -6   2  13      24863.50      25075.44       444.63 o                         
  -4   2  13      26178.26      27403.72       458.27 o                         
  -2   2  13      18366.01      19392.96       393.98 o                         
   0   2  13      12422.42      12892.16       392.04 o                         
   2   2  13       9453.37       9533.46       412.07 o                         
   4   2  13       4860.54       5072.72       372.41 o                         
   6   2  13       4195.19       4164.96       354.58 o                         
   8   2  13       1966.13       1824.92       214.62 o                         
  10   2  13       1107.45        951.91       153.65 o                         
  12   2  13        359.89        124.83        89.70 o                         
 -19   3  13         97.45         30.36        86.49 o                         
 -17   3  13        291.57        150.17       139.70 o                         
 -15   3  13        562.70        453.32        84.01 o                         
 -13   3  13        313.17        269.24        69.16 o                         
 -11   3  13        204.18        219.15        37.96 o                         
  -9   3  13       1673.92       1877.17       163.60 o                         
  -7   3  13       1064.14       1150.16       102.75 o                         
  -5   3  13        719.63        678.62        82.66 o                         
  -3   3  13       1205.16        985.12       126.63 o                         
  -1   3  13       1099.87       1071.82       138.75 o                         
   1   3  13        901.07        969.64       133.42 o                         
   3   3  13        121.18        126.70        90.58 o                         
   5   3  13        462.05        358.08       120.17 o                         
   7   3  13        323.65        154.04        83.93 o                         
   9   3  13          8.78        111.36        92.12 o                         
  11   3  13        124.18         84.17        95.95 o                         
 -20   4  13         57.28        -94.13       117.72 o                         
 -18   4  13        155.36        103.14       103.48 o                         
 -16   4  13         89.92         34.02        60.34 o                         
 -14   4  13        896.30        936.05       145.21 o                         
 -12   4  13        200.01        163.62        52.70 o                         
 -10   4  13        555.67        422.25        61.49 o                         
  -8   4  13        209.07        153.29        58.56 o                         
  -6   4  13         89.40         68.26        48.96 o                         
  -4   4  13          3.29         67.24        38.95 o                         
  -2   4  13         84.80         53.73        26.51 o                         
   0   4  13       1400.41       1450.67       186.69 o                         
   2   4  13        102.57         25.43        81.08 o                         
   4   4  13         14.35         75.52        83.67 o                         
   6   4  13          1.80          8.34        69.97 o                         
   8   4  13         94.60        146.54       101.75 o                         
  10   4  13         13.46        -44.62        78.80 o                         
  12   4  13         51.04       -138.91       139.38 o                         
 -19   5  13         24.92        -85.50       102.71 o                         
 -17   5  13         36.88        -73.91        91.10 o                         
 -15   5  13         30.89       -105.40       161.68 o                         
 -13   5  13        240.24        200.44        55.00 o                         
 -11   5  13          5.16          4.45        49.37 o                         
  -9   5  13        126.22        107.09        49.62 o                         
  -7   5  13         49.46         31.21        36.58 o                         
  -5   5  13        483.32        591.34        70.72 o                         
  -3   5  13        336.76        205.25        48.91 o                         
  -1   5  13        446.77        517.97        76.47 o                         
   1   5  13         87.56        127.78        91.91 o                         
   3   5  13         33.93         36.83        78.02 o                         
   5   5  13          0.12         23.15        73.36 o                         
   7   5  13        100.05         93.82        84.99 o                         
   9   5  13         11.16        -66.25       124.26 o                         
  11   5  13         11.84         97.13       127.44 o                         
 -20   6  13        443.84        962.34       294.07 o                         
 -18   6  13       1270.99       1112.88       222.38 o                         
 -16   6  13       2065.05       2162.68       261.22 o                         
 -14   6  13       3526.51       4022.43       317.81 o                         
 -12   6  13       7703.38       8186.12       344.92 o                         
 -10   6  13       9666.41      10267.19       319.88 o                         
  -8   6  13       7282.13       7708.05       305.28 o                         
  -6   6  13       7410.98       7602.10       259.31 o                         
  -4   6  13       4956.66       5074.77       191.69 o                         
  -2   6  13       8229.53       8301.75       221.05 o                         
   0   6  13       5240.90       5319.99       240.19 o                         
   2   6  13       3639.70       3844.54       324.58 o                         
   4   6  13       3952.52       4421.19       225.23 o                         
   6   6  13       1219.85       1334.23       168.54 o                         
   8   6  13        845.41        977.07       191.46 o                         
  10   6  13        417.25        270.10       157.34 o                         
 -19   7  13         31.16         31.06       123.02 o                         
 -17   7  13        346.70        213.29       187.93 o                         
 -15   7  13        526.76        638.14       136.78 o                         
 -13   7  13        505.24        495.22       105.37 o                         
 -11   7  13        423.07        238.31        64.31 o                         
  -9   7  13        465.06        491.29        70.50 o                         
  -7   7  13        565.88        715.71       122.46 o                         
  -5   7  13        529.43        545.75        65.42 o                         
  -3   7  13       2345.74       2300.49       120.93 o                         
  -1   7  13       1796.17       1886.63       115.98 o                         
   1   7  13        520.52        553.08        65.81 o                         
   3   7  13        305.78        342.25        73.93 o                         
   5   7  13         40.51         39.07        88.00 o                         
   7   7  13         27.93       -111.36       111.36 o                         
   9   7  13         16.94        215.15       167.64 o                         
  11   7  13          4.88         62.76       109.69 o                         
 -18   8  13        141.91         91.54       107.93 o                         
 -16   8  13        392.61        350.32       170.48 o                         
 -14   8  13       1003.22        874.58       193.96 o                         
 -12   8  13       1431.94       1254.57       125.95 o                         
 -10   8  13       2582.98       2229.62       163.27 o                         
  -8   8  13       2767.38       2740.60       169.55 o                         
  -6   8  13       2411.70       2403.17       169.28 o                         
  -4   8  13       3784.14       3029.92       220.76 o                         
  -2   8  13       6075.08       5727.79       255.51 o                         
   0   8  13       4551.17       4264.65       250.70 o                         
   2   8  13       3329.22       2869.06       181.77 o                         
   4   8  13       1513.02       1621.34       160.53 o                         
   6   8  13        344.23        138.91        87.36 o                         
   8   8  13        190.36        160.33       126.52 o                         
  10   8  13         73.81        118.53       169.45 o                         
 -19   9  13          3.90         61.97       185.99 o                         
 -17   9  13          1.67        -99.92       152.35 o                         
 -15   9  13         25.36        223.80       188.38 o                         
 -13   9  13          1.16        145.29       102.25 o                         
 -11   9  13        150.13        326.24        70.98 o                         
  -9   9  13        396.52        442.15        70.98 o                         
  -7   9  13        487.10        600.49       112.11 o                         
  -5   9  13       1092.45       1045.13       145.25 o                         
  -3   9  13        275.84        365.61       111.25 o                         
  -1   9  13        899.80       1034.23       104.57 o                         
   1   9  13        532.86        554.72       100.80 o                         
   3   9  13        634.32        930.49       128.83 o                         
   5   9  13        562.46        815.49       163.97 o                         
   7   9  13         99.84        123.64       124.53 o                         
   9   9  13         86.51        512.61       171.61 o                         
 -18  10  13        343.01        106.69       131.21 o                         
 -16  10  13        503.68        175.54       121.48 o                         
 -14  10  13       1224.26       1633.63       266.21 o                         
 -12  10  13       1507.20       1445.85       194.89 o                         
 -10  10  13       3670.66       3813.45       258.92 o                         
  -8  10  13       2854.63       3100.92       243.27 o                         
  -6  10  13       2562.77       2492.14       286.80 o                         
  -4  10  13       7594.30       7590.19       308.72 o                         
  -2  10  13       5112.09       5091.40       260.43 o                         
   0  10  13       4501.49       5138.65       290.78 o                         
   2  10  13       4135.99       4154.01       299.42 o                         
   4  10  13       2855.75       2901.52       223.46 o                         
   6  10  13       1259.69       1163.94       214.05 o                         
   8  10  13        493.56        455.06       148.50 o                         
  10  10  13        291.71        633.67       369.46 o                         
 -17  11  13         86.88        135.45       137.65 o                         
 -15  11  13        188.89         15.51       108.73 o                         
 -13  11  13        170.53         89.79        97.91 o                         
 -11  11  13        324.58        195.69        93.87 o                         
  -9  11  13        650.08        669.36       107.87 o                         
  -7  11  13        133.33        188.02       126.73 o                         
  -5  11  13          2.86         71.69        50.36 o                         
  -3  11  13         37.63         42.04        60.57 o                         
  -1  11  13         14.51         91.16        64.20 o                         
   1  11  13         16.42        -18.81        69.88 o                         
   3  11  13         25.73         53.23        67.55 o                         
   5  11  13         17.35         -9.14       131.29 o                         
   7  11  13          0.25         32.39       114.82 o                         
   9  11  13          5.55        163.60       315.18 o                         
 -16  12  13        166.20        112.88       167.31 o                         
 -14  12  13         52.38        148.06        98.97 o                         
 -12  12  13        305.84        276.18       124.94 o                         
 -10  12  13        148.32          4.81        99.50 o                         
  -8  12  13        181.74        267.54       121.68 o                         
  -6  12  13        322.54        375.04       138.29 o                         
  -4  12  13        297.49        249.21       107.41 o                         
  -2  12  13        971.54        963.75       128.51 o                         
   0  12  13        435.92        511.13       111.84 o                         
   2  12  13        468.76        230.17       111.73 o                         
   4  12  13        533.86        332.28       132.93 o                         
   6  12  13        227.02        -26.80       108.46 o                         
   8  12  13        147.38        197.98       137.26 o                         
 -15  13  13        104.20        132.00       167.09 o                         
 -13  13  13         27.59        156.47       168.99 o                         
 -11  13  13        143.17        335.41       210.44 o                         
  -9  13  13         14.79        170.95       145.56 o                         
  -7  13  13         49.26        170.92       108.98 o                         
  -5  13  13        250.47        360.95       102.39 o                         
  -3  13  13         69.33        142.43       103.02 o                         
  -1  13  13        203.21        276.18        80.58 o                         
   1  13  13         83.21        126.25       100.67 o                         
   3  13  13         69.28        230.14       132.81 o                         
   5  13  13        108.14        270.59       138.60 o                         
   7  13  13         57.82        176.42       135.28 o                         
 -14  14  13        669.49        828.22       546.62 o                         
 -12  14  13       1179.65       1257.74       390.66 o                         
 -10  14  13       1483.44       2072.59       391.47 o                         
  -8  14  13       1338.60       1601.18       267.60 o                         
  -6  14  13       1828.33       1873.75       231.44 o                         
  -4  14  13       1917.84       1943.74       248.17 o                         
  -2  14  13       1730.88       1755.87       242.62 o                         
   0  14  13       1197.97       1024.75       203.67 o                         
   2  14  13        715.53        752.51       160.86 o                         
   4  14  13        500.34        610.32       209.05 o                         
   6  14  13        310.52        184.45       124.13 o                         
 -13  15  13         30.15        156.95       380.76 o                         
 -11  15  13         80.01         29.41       150.00 o                         
  -9  15  13        113.26        -66.39       159.22 o                         
  -7  15  13        113.02         91.51       112.04 o                         
  -5  15  13        125.76        182.22        86.78 o                         
  -3  15  13        120.50        250.65       150.20 o                         
  -1  15  13        159.77         49.52       106.30 o                         
   1  15  13        102.00         89.40       129.18 o                         
   3  15  13        116.52        243.57       137.54 o                         
   5  15  13        117.85         59.66       133.50 o                         
 -12  16  13        490.86        661.01       277.21 o                         
 -10  16  13        770.21        727.64       254.20 o                         
  -8  16  13        610.00        520.42       254.56 o                         
  -6  16  13        654.07        620.02       188.62 o                         
  -4  16  13       1144.44       1140.27       231.17 o                         
  -2  16  13        726.50        869.88       171.60 o                         
   0  16  13        379.28        341.15       148.57 o                         
   2  16  13        260.04        295.23       115.21 o                         
   4  16  13        252.46        118.69       173.81 o                         
 -11  17  13         66.84        323.34       196.11 o                         
  -9  17  13        124.38        132.97       148.97 o                         
  -7  17  13        264.42        374.12       168.74 o                         
  -5  17  13        404.25        911.27       271.44 o                         
  -3  17  13        419.85        852.70       221.49 o                         
  -1  17  13        171.08        322.22       204.03 o                         
   1  17  13        167.29        245.62       145.30 o                         
   3  17  13         72.24         27.91       204.61 o                         
  -8  18  13        198.48        652.94       224.90 o                         
  -6  18  13        224.42        334.97       143.90 o                         
  -4  18  13        153.06        173.95       174.47 o                         
  -2  18  13        236.34        138.17       139.23 o                         
   0  18  13        157.90        -28.65       187.80 o                         
  -5  19  13          1.58        326.26       160.48 o                         
  -3  19  13          0.56       -238.42       238.42 o                         
 -20   0  14        261.58        444.65       267.45 o                         
 -18   0  14        728.47        605.42       420.96 o                         
 -16   0  14       1200.98        938.97       358.61 o                         
 -14   0  14        949.39        923.17       141.43 o                         
 -12   0  14       7506.89       7046.48       335.92 o                         
 -10   0  14       6179.32       5869.03       296.90 o                         
  -8   0  14       6747.96       5869.35       407.67 o                         
  -6   0  14      13035.76      12035.46       736.33 o                         
  -4   0  14      10987.42      10693.22       412.04 o                         
  -2   0  14      10627.00       9595.26       448.48 o                         
   0   0  14       5521.49       5407.45       375.19 o                         
   2   0  14       6400.82       6570.40       601.61 o                         
   4   0  14       4425.39       4338.23       504.82 o                         
   6   0  14       2263.13       2661.23       427.77 o                         
   8   0  14       1414.60       1327.90       253.79 o                         
  10   0  14        492.57        437.17       174.85 o                         
 -19   1  14        256.54        375.71       174.69 o                         
 -17   1  14        647.08        696.12       121.19 o                         
 -15   1  14        930.32        957.60       119.18 o                         
 -13   1  14       1092.34       1061.77        98.45 o                         
 -11   1  14       3065.84       3019.85       144.45 o                         
  -9   1  14       4961.46       4714.71       242.92 o                         
  -7   1  14       4140.03       4118.60       220.15 o                         
  -5   1  14       3563.63       3637.76       212.03 o                         
  -3   1  14       3843.95       4161.85       195.10 o                         
  -1   1  14       2436.96       2478.53       172.76 o                         
   1   1  14       1298.61       1249.44       132.48 o                         
   3   1  14       1624.19       1528.87       218.93 o                         
   5   1  14       1148.92       1029.87       192.30 o                         
   7   1  14        462.86        364.04       141.37 o                         
   9   1  14         82.68         55.98        99.97 o                         
  11   1  14         50.19        -16.07        96.34 o                         
 -20   2  14          0.21        152.38       329.29 o                         
 -18   2  14          0.03         36.99       106.19 o                         
 -16   2  14          3.98        -48.19        78.74 o                         
 -14   2  14         14.56        -53.07        53.07 o                         
 -12   2  14          1.33          1.27        40.10 o                         
 -10   2  14         34.08         95.10        65.76 o                         
  -8   2  14        117.10        169.01        66.20 o                         
  -6   2  14          4.20         25.36        42.55 o                         
  -4   2  14         63.64        104.70        50.11 o                         
  -2   2  14        798.27        814.78        87.23 o                         
   0   2  14         13.02        -35.37        48.01 o                         
   2   2  14        297.79        254.33        90.93 o                         
   4   2  14         44.66        -88.57       104.98 o                         
   6   2  14          1.41       -104.65       104.65 o                         
   8   2  14         47.78        -85.82        85.82 o                         
  10   2  14          4.34        105.41        90.19 o                         
 -19   3  14        129.25        653.73       359.09 o                         
 -17   3  14        292.87        215.86       102.11 o                         
 -15   3  14        500.59        364.27       104.11 o                         
 -13   3  14        665.29        636.13        75.65 o                         
 -11   3  14       3319.43       3399.38       197.26 o                         
  -9   3  14       3690.49       3731.71       259.35 o                         
  -7   3  14       4357.18       4233.10       212.61 o                         
  -5   3  14       4653.30       4805.95       189.75 o                         
  -3   3  14        157.85        201.66        33.94 o                         
  -1   3  14       1390.59       1371.94       127.75 o                         
   1   3  14         77.25         71.11        73.12 o                         
   3   3  14        317.47        156.42        91.89 o                         
   5   3  14       1130.01       1169.17       199.61 o                         
   7   3  14         73.84        -50.39        82.63 o                         
   9   3  14         67.84        -57.76       100.14 o                         
  11   3  14          8.25        234.19       102.46 o                         
 -20   4  14        261.88        -21.34       242.68 o                         
 -18   4  14        921.54       1109.70       184.75 o                         
 -16   4  14       1023.01       1066.90       141.34 o                         
 -14   4  14       1541.92       1708.28       182.03 o                         
 -12   4  14       4098.71       4037.11       233.67 o                         
 -10   4  14       4617.20       4379.71       234.71 o                         
  -8   4  14       2258.30       2230.43       189.40 o                         
  -6   4  14       6533.98       6468.49       231.43 o                         
  -4   4  14       5845.07       5986.34       217.00 o                         
  -2   4  14       1751.68       1641.66        87.19 o                         
   0   4  14       3971.57       4305.88       268.74 o                         
   2   4  14       3564.76       3724.10       324.09 o                         
   4   4  14       2070.43       2269.50       266.47 o                         
   6   4  14       1375.46       1209.37       176.77 o                         
   8   4  14        757.46        594.48       130.17 o                         
  10   4  14        233.45        263.79       121.91 o                         
 -19   5  14        428.37        481.78       154.61 o                         
 -17   5  14       1098.79        928.92       161.47 o                         
 -15   5  14       1890.68       1924.34       200.52 o                         
 -13   5  14       2200.13       2452.73       184.41 o                         
 -11   5  14       1640.73       1673.50       140.08 o                         
  -9   5  14       2350.25       2231.67       186.74 o                         
  -7   5  14       1430.69       1101.59       106.48 o                         
  -5   5  14        942.90        916.40        84.60 o                         
  -3   5  14       4987.58       4856.02       197.16 o                         
  -1   5  14       1756.73       2011.65       129.50 o                         
   1   5  14        688.51        621.80       152.40 o                         
   3   5  14        620.99        732.79       156.93 o                         
   5   5  14        323.24        281.78       146.53 o                         
   7   5  14        232.53        249.54       102.22 o                         
   9   5  14        120.35         43.09       110.25 o                         
  11   5  14        115.24        248.74       128.08 o                         
 -18   6  14          8.45         82.95       152.63 o                         
 -16   6  14          2.33        113.83        97.17 o                         
 -14   6  14         41.49         -2.29        87.39 o                         
 -12   6  14        141.93        189.02        72.90 o                         
 -10   6  14         27.87         49.35        59.40 o                         
  -8   6  14        206.34        388.55       104.96 o                         
  -6   6  14          1.96         17.78        47.00 o                         
  -4   6  14        320.31        318.10        68.31 o                         
  -2   6  14        351.13        331.12        51.05 o                         
   0   6  14        601.01        519.14        82.56 o                         
   2   6  14        195.65         74.87        84.11 o                         
   4   6  14         23.44         93.26        85.19 o                         
   6   6  14         29.88         71.27       174.55 o                         
   8   6  14         19.93        -82.81        91.76 o                         
  10   6  14         20.20        203.17       147.31 o                         
 -19   7  14         13.59       -157.78       347.15 o                         
 -17   7  14         16.60         47.71       218.06 o                         
 -15   7  14         13.66         57.62        87.61 o                         
 -13   7  14          2.88         17.32        80.42 o                         
 -11   7  14         13.81        -46.73        62.43 o                         
  -9   7  14        153.08        117.02        67.49 o                         
  -7   7  14          9.09         76.63        59.69 o                         
  -5   7  14          3.71         -3.36        49.26 o                         
  -3   7  14         38.77         63.64        33.14 o                         
  -1   7  14        179.84        130.87        58.10 o                         
   1   7  14          8.07        -29.59        56.16 o                         
   3   7  14         32.44        -54.85        54.85 o                         
   5   7  14         18.18       -158.06       158.06 o                         
   7   7  14         24.69        -93.70        93.70 o                         
   9   7  14         19.29        153.96       147.37 o                         
 -18   8  14        453.88        223.06       349.04 o                         
 -16   8  14        960.85        784.88       223.91 o                         
 -14   8  14       1849.20       2144.19       296.43 o                         
 -12   8  14       3129.71       3114.41       204.48 o                         
 -10   8  14       5035.10       5042.93       252.52 o                         
  -8   8  14       5336.21       5749.27       280.07 o                         
  -6   8  14       5178.79       5540.35       259.20 o                         
  -4   8  14       7485.69       7896.71       281.74 o                         
  -2   8  14       5008.50       4887.21       221.27 o                         
   0   8  14       3040.31       3102.04       238.77 o                         
   2   8  14       3094.62       3253.94       266.21 o                         
   4   8  14       1575.95       1512.72       187.18 o                         
   6   8  14        646.07        756.10       147.52 o                         
   8   8  14        364.01        259.71       107.66 o                         
  10   8  14        298.39        110.93       136.27 o                         
 -17   9  14        708.96        566.22       196.11 o                         
 -15   9  14       1178.09       1428.05       258.53 o                         
 -13   9  14       1809.75       2072.02       280.55 o                         
 -11   9  14       3869.13       3876.82       264.73 o                         
  -9   9  14       4373.46       4455.37       242.23 o                         
  -7   9  14       3406.08       3454.58       332.12 o                         
  -5   9  14       4796.20       4754.10       347.56 o                         
  -3   9  14       5818.87       5565.68       232.60 o                         
  -1   9  14       4231.45       4392.31       225.33 o                         
   1   9  14       3642.56       3448.19       263.01 o                         
   3   9  14       2387.53       2641.58       247.98 o                         
   5   9  14        901.80        830.30       156.42 o                         
   7   9  14        311.94        134.11       134.55 o                         
   9   9  14        171.34        151.35       112.91 o                         
 -18  10  14         59.81       -105.83       243.48 o                         
 -16  10  14         51.80          4.61       182.79 o                         
 -14  10  14        133.19        -35.02       101.18 o                         
 -12  10  14        286.85        303.90       101.95 o                         
 -10  10  14        396.86        331.08       114.52 o                         
  -8  10  14       1322.20       1219.44       206.70 o                         
  -6  10  14       1792.63       1539.34       229.41 o                         
  -4  10  14       1695.93       1433.68       179.53 o                         
  -2  10  14        704.69        575.05        90.06 o                         
   0  10  14         47.38         59.92        78.70 o                         
   2  10  14        128.20         16.48        68.76 o                         
   4  10  14        163.37        222.06        93.43 o                         
   6  10  14         62.19         63.84        97.13 o                         
   8  10  14         56.27         47.26       202.35 o                         
 -17  11  14          2.01       -172.67       172.67 o                         
 -15  11  14          3.27        -29.26       144.00 o                         
 -13  11  14          2.71        -63.95        83.86 o                         
 -11  11  14         11.93         58.66        69.51 o                         
  -9  11  14          3.45        -34.11        92.26 o                         
  -7  11  14          0.28        -25.58        98.07 o                         
  -5  11  14         13.10         13.63       102.27 o                         
  -3  11  14          9.11         96.46        79.87 o                         
  -1  11  14         17.71         78.44        67.01 o                         
   1  11  14         27.09        116.22        83.05 o                         
   3  11  14        148.86        238.22        80.97 o                         
   5  11  14        172.79        275.81       170.63 o                         
   7  11  14         27.31         72.51        97.94 o                         
 -16  12  14        410.16        546.65       321.86 o                         
 -14  12  14        485.02        684.94       245.77 o                         
 -12  12  14        686.62        988.99       206.12 o                         
 -10  12  14       1251.98       1863.80       278.84 o                         
  -8  12  14       1755.94       2206.12       463.51 o                         
  -6  12  14       2405.17       2754.60       327.02 o                         
  -4  12  14       2920.27       3073.08       268.07 o                         
  -2  12  14       2063.91       2102.58       226.24 o                         
   0  12  14       1968.25       2323.17       287.86 o                         
   2  12  14       1579.00       1832.82       247.21 o                         
   4  12  14        871.28        797.14       171.26 o                         
   6  12  14        424.30        594.37       154.34 o                         
   8  12  14        185.02        159.20       137.87 o                         
 -15  13  14        389.51        366.67       197.39 o                         
 -13  13  14        511.03        616.43       315.81 o                         
 -11  13  14        590.49        728.69       249.65 o                         
  -9  13  14       1007.38       1096.27       190.01 o                         
  -7  13  14        729.97        953.06       262.36 o                         
  -5  13  14        797.58        810.71       174.22 o                         
  -3  13  14       1378.20       1561.68       202.63 o                         
  -1  13  14       1028.44       1191.26       177.72 o                         
   1  13  14        714.36        854.51       196.76 o                         
   3  13  14        597.90        612.24       187.11 o                         
   5  13  14        322.44        271.51       155.97 o                         
   7  13  14         76.97         59.57       168.69 o                         
 -14  14  14         71.30         50.51       146.22 o                         
 -12  14  14        213.99        125.15       160.48 o                         
 -10  14  14        166.16         76.62       141.29 o                         
  -8  14  14        116.52         92.75       139.25 o                         
  -6  14  14        377.21        167.93       109.42 o                         
  -4  14  14        269.45        334.74       112.54 o                         
  -2  14  14        114.06         94.81       106.66 o                         
   0  14  14         72.47       -128.08       128.08 o                         
   2  14  14         78.35        173.67       136.18 o                         
   4  14  14         65.66        -65.83       139.59 o                         
   6  14  14         31.77       -143.03       219.61 o                         
 -13  15  14         15.19        360.43       281.68 o                         
 -11  15  14         96.13         41.26       187.44 o                         
  -9  15  14         92.42         65.28       188.90 o                         
  -7  15  14        222.85        419.37       167.06 o                         
  -5  15  14        314.06        465.89       142.43 o                         
  -3  15  14        205.35        326.76       108.88 o                         
  -1  15  14        165.29        330.42       103.35 o                         
   1  15  14        196.30        298.71       146.20 o                         
   3  15  14        121.84        351.58       198.73 o                         
   5  15  14         78.42        185.59       242.02 o                         
 -12  16  14        151.93        280.14       200.48 o                         
 -10  16  14        213.16         89.99       141.00 o                         
  -8  16  14        322.88        379.86       157.85 o                         
  -6  16  14        407.54        216.08       119.09 o                         
  -4  16  14        421.93        615.40       157.77 o                         
  -2  16  14        499.98        650.55       145.83 o                         
   0  16  14        236.07        362.65       145.66 o                         
   2  16  14        128.85       -110.94       137.43 o                         
  -9  17  14        326.17        318.51       199.46 o                         
  -7  17  14        201.62         -5.10       125.58 o                         
  -5  17  14        246.61        172.27       106.96 o                         
  -3  17  14        206.72       -108.94       108.94 o                         
  -1  17  14        130.56         36.79       114.11 o                         
   1  17  14         65.86        315.38       156.43 o                         
  -8  18  14        179.77        198.85       179.16 o                         
  -6  18  14        181.82         23.99       144.23 o                         
  -4  18  14        182.02        102.29       129.90 o                         
  -2  18  14        175.03        143.12       137.65 o                         
 -19   1  15        455.45        547.89       177.18 o                         
 -17   1  15        939.41        749.85       242.62 o                         
 -15   1  15       1656.79       1957.44       175.33 o                         
 -13   1  15       2634.84       2737.32       159.37 o                         
 -11   1  15       5460.64       5687.46       258.19 o                         
  -9   1  15       8659.40       8736.37       325.76 o                         
  -7   1  15       6403.35       6442.09       398.99 o                         
  -5   1  15       9099.71       9374.95       352.02 o                         
  -3   1  15       3415.89       3287.11       182.19 o                         
  -1   1  15       3607.55       3443.61       216.40 o                         
   1   1  15       3873.88       4022.60       342.66 o                         
   3   1  15       2971.00       3094.11       305.72 o                         
   5   1  15       2015.91       1970.47       258.19 o                         
   7   1  15        424.44        258.92       106.25 o                         
   9   1  15        135.87        178.68       125.41 o                         
  11   1  15         41.15        139.04       102.20 o                         
 -20   2  15         55.77         11.32       338.62 o                         
 -18   2  15        373.10        287.78       132.96 o                         
 -16   2  15        386.77        151.64        97.53 o                         
 -14   2  15        127.32        -25.96        58.55 o                         
 -12   2  15       1037.36       1035.30       116.27 o                         
 -10   2  15        456.75        416.87        93.29 o                         
  -8   2  15        187.97        132.62        63.18 o                         
  -6   2  15       2936.60       2942.65       229.88 o                         
  -4   2  15       2415.00       2106.48       267.08 o                         
  -2   2  15       1164.80       1070.48       110.59 o                         
   0   2  15       1072.49        960.28       126.52 o                         
   2   2  15       1434.33       1352.35       210.99 o                         
   4   2  15        365.36        323.30       140.98 o                         
   6   2  15         73.58         82.11       135.89 o                         
   8   2  15        326.59        256.37       103.68 o                         
  10   2  15         52.18        -34.30       111.71 o                         
 -19   3  15        521.89        789.41       182.56 o                         
 -17   3  15        945.55        868.44       168.70 o                         
 -15   3  15       2017.50       2052.74       200.49 o                         
 -13   3  15       2197.13       2455.01       190.86 o                         
 -11   3  15       3608.28       3643.39       224.12 o                         
  -9   3  15       4853.11       4898.33       281.93 o                         
  -7   3  15       5219.47       5447.58       249.45 o                         
  -5   3  15       4122.45       4036.29       178.27 o                         
  -3   3  15       5954.36       4886.21       404.21 o                         
  -1   3  15       3801.26       3824.18       223.22 o                         
   1   3  15       1903.73       2186.24       256.43 o                         
   3   3  15       2394.89       2694.13       292.87 o                         
   5   3  15        960.28       1104.57       204.49 o                         
   7   3  15        419.31        424.00       135.19 o                         
   9   3  15        421.09        198.33        92.12 o                         
 -20   4  15          0.02       -164.02       237.25 o                         
 -18   4  15          2.95          8.96       127.98 o                         
 -16   4  15         24.07        -62.79        64.34 o                         
 -14   4  15         19.09         -1.68        62.80 o                         
 -12   4  15        245.14        153.38        60.68 o                         
 -10   4  15         19.27        -11.05        64.01 o                         
  -8   4  15         26.78         -4.01        60.83 o                         
  -6   4  15        106.64         78.89        43.58 o                         
  -4   4  15          0.22        -33.66        58.53 o                         
  -2   4  15         29.06         28.64        31.59 o                         
   0   4  15          1.68        -56.58        90.47 o                         
   2   4  15         60.46         42.20       109.55 o                         
   4   4  15          1.74         10.16       110.70 o                         
   6   4  15         17.67         86.07        80.70 o                         
   8   4  15          3.33       -119.52       126.45 o                         
  10   4  15          0.00         31.89       115.02 o                         
 -19   5  15        139.81       -107.01       581.07 o                         
 -17   5  15        278.21         99.38       160.11 o                         
 -15   5  15        332.28        372.73        91.65 o                         
 -13   5  15        585.98        610.53        93.70 o                         
 -11   5  15       1289.26       1297.14       127.17 o                         
  -9   5  15       1211.98       1266.43       162.73 o                         
  -7   5  15        522.75        454.51        57.88 o                         
  -5   5  15          4.32        -17.00        48.06 o                         
  -3   5  15        318.13        417.77        70.01 o                         
  -1   5  15        691.05        736.84        97.36 o                         
   1   5  15        122.73         58.83       105.78 o                         
   3   5  15        766.77        750.28       154.99 o                         
   5   5  15        414.45        362.31       103.73 o                         
   7   5  15         37.18         89.51       106.89 o                         
   9   5  15         36.46       -219.27       219.27 o                         
 -18   6  15        145.83         12.44       114.24 o                         
 -16   6  15        102.29         20.20       137.92 o                         
 -14   6  15        398.41        359.07       164.35 o                         
 -12   6  15        882.03        953.38       114.33 o                         
 -10   6  15       1287.32       1446.37       160.83 o                         
  -8   6  15       1214.46       1302.76       174.29 o                         
  -6   6  15       1318.81       1275.61       125.03 o                         
  -4   6  15       2967.07       2940.91       203.99 o                         
  -2   6  15       1524.57       1461.56       131.07 o                         
   0   6  15       1983.52       2060.29       196.10 o                         
   2   6  15       1648.69       1820.15       243.12 o                         
   4   6  15        321.14        163.62       101.09 o                         
   6   6  15        253.47        296.13       129.55 o                         
   8   6  15        171.02        520.48       157.30 o                         
  10   6  15        126.64        114.85       174.89 o                         
 -19   7  15        504.09        852.29       407.18 o                         
 -17   7  15       1381.62       1457.98       221.81 o                         
 -15   7  15       2039.19       2391.64       271.68 o                         
 -13   7  15       2148.47       2164.57       204.52 o                         
 -11   7  15       2728.84       2944.46       193.14 o                         
  -9   7  15       5047.55       5410.09       300.24 o                         
  -7   7  15       4710.35       5175.78       352.20 o                         
  -5   7  15       6986.49       7379.28       331.47 o                         
  -3   7  15       9326.80       9863.65       371.51 o                         
  -1   7  15       3119.36       3297.39       237.98 o                         
   1   7  15       3189.98       3476.44       265.91 o                         
   3   7  15       1826.52       2020.42       218.08 o                         
   5   7  15        868.24        866.71       183.60 o                         
   7   7  15        641.08        778.07       186.71 o                         
   9   7  15        397.35        363.98       165.00 o                         
 -18   8  15          3.31        -58.20       296.72 o                         
 -16   8  15         41.38         32.18       191.62 o                         
 -14   8  15         15.52        156.84        93.15 o                         
 -12   8  15         34.80        -51.21        95.30 o                         
 -10   8  15         23.08         29.77        73.05 o                         
  -8   8  15         25.82         82.83       139.12 o                         
  -6   8  15          7.25        -14.53       111.32 o                         
  -4   8  15         18.04         -6.27        55.67 o                         
  -2   8  15        332.07        386.24        66.13 o                         
   0   8  15         63.88        161.60       100.15 o                         
   2   8  15          3.63         69.23        78.53 o                         
   4   8  15          7.65        -46.06       100.45 o                         
   6   8  15          0.70         -9.01        84.10 o                         
   8   8  15          1.86         24.06       122.63 o                         
 -17   9  15        118.98         85.29       353.19 o                         
 -15   9  15        113.27         38.38       107.22 o                         
 -13   9  15         65.97         27.79        78.20 o                         
 -11   9  15        100.95         47.83        63.34 o                         
  -9   9  15        102.94         15.94        82.76 o                         
  -7   9  15         45.18         46.66       118.35 o                         
  -5   9  15         32.05         41.95       100.98 o                         
  -3   9  15        244.52        252.22        72.72 o                         
  -1   9  15         17.86       -108.68       108.68 o                         
   1   9  15          0.14        -83.08        83.08 o                         
   3   9  15          1.30         25.16        81.80 o                         
   5   9  15          0.04         31.08       100.69 o                         
   7   9  15          0.91        -83.41       118.39 o                         
 -16  10  15         70.02        -51.17       152.29 o                         
 -14  10  15         44.23        155.26       131.12 o                         
 -12  10  15        127.57        103.02        71.15 o                         
 -10  10  15        302.82        271.71        96.32 o                         
  -8  10  15         33.06        -90.11        90.11 o                         
  -6  10  15        159.46        222.63        86.09 o                         
  -4  10  15        263.43        181.27       100.16 o                         
  -2  10  15        111.16        106.83        90.95 o                         
   0  10  15        545.19        405.62       115.62 o                         
   2  10  15        485.09        441.32       103.50 o                         
   4  10  15        313.75        468.84       155.05 o                         
   6  10  15        199.32        237.23       101.57 o                         
   8  10  15         82.56        -78.96       162.66 o                         
 -17  11  15        983.54       1393.93       533.71 o                         
 -15  11  15       1279.98       1393.40       333.37 o                         
 -13  11  15       1478.49       1329.09       242.70 o                         
 -11  11  15       2950.40       3215.76       364.00 o                         
  -9  11  15       4039.68       4106.98       387.94 o                         
  -7  11  15       3124.59       3284.88       352.90 o                         
  -5  11  15       3544.01       3588.89       284.40 o                         
  -3  11  15       4337.19       3745.20       287.72 o                         
  -1  11  15       2494.01       2287.26       282.74 o                         
   1  11  15       1352.12       1272.64       212.67 o                         
   3  11  15       1150.73       1031.21       194.27 o                         
   5  11  15        404.09        324.71       378.94 o                         
   7  11  15        229.76         91.61       188.80 o                         
 -16  12  15          2.87        157.60       170.42 o                         
 -14  12  15         15.59       -121.80       161.01 o                         
 -12  12  15         23.27         24.93        79.53 o                         
 -10  12  15         88.69        141.27        84.19 o                         
  -8  12  15         20.99        149.24       120.41 o                         
  -6  12  15         31.01        176.46       111.27 o                         
  -4  12  15         97.46        244.62       105.54 o                         
  -2  12  15        125.69        247.79        89.93 o                         
   0  12  15        123.58        237.32       131.42 o                         
   2  12  15         46.52        255.80       152.18 o                         
   4  12  15         10.77        -37.73       147.63 o                         
   6  12  15          0.62        185.15       198.64 o                         
 -15  13  15          6.88         61.29       169.49 o                         
 -13  13  15          1.28        -89.98       185.75 o                         
 -11  13  15          2.55       -187.18       187.18 o                         
  -9  13  15          0.07        -82.51        90.87 o                         
  -7  13  15         10.52        139.32        90.78 o                         
  -5  13  15         48.39        170.71        86.94 o                         
  -3  13  15        119.96         44.70        80.20 o                         
  -1  13  15         88.10        113.99       100.91 o                         
   1  13  15         19.30        270.45       188.67 o                         
   3  13  15          7.61       -153.07       156.14 o                         
   5  13  15          1.17        -67.57       141.84 o                         
 -14  14  15        147.28        183.08       202.31 o                         
 -12  14  15        472.49        688.16       274.44 o                         
 -10  14  15        560.31        606.32       257.68 o                         
  -8  14  15        777.25       1002.86       219.05 o                         
  -6  14  15        764.62       1149.20       202.52 o                         
  -4  14  15        653.37        959.86       179.82 o                         
  -2  14  15        609.22        701.31       148.46 o                         
   0  14  15        313.05        467.36       164.08 o                         
   2  14  15        278.08        370.16       185.58 o                         
   4  14  15        244.28        578.30       355.66 o                         
 -13  15  15        266.38        458.61       330.61 o                         
 -11  15  15        614.51        359.40       358.00 o                         
  -9  15  15        857.47        688.60       272.44 o                         
  -7  15  15        813.77        971.44       185.28 o                         
  -5  15  15       1147.29       1025.84       191.87 o                         
  -3  15  15       1196.70       1246.71       198.90 o                         
  -1  15  15        806.40        948.54       229.57 o                         
   1  15  15        364.02        119.30       127.96 o                         
   3  15  15        375.81         97.21       375.22 o                         
 -10  16  15          5.40       -249.18       249.18 o                         
  -8  16  15          0.50         50.63       146.97 o                         
  -6  16  15          1.89         15.02       101.45 o                         
  -4  16  15          5.67         75.66       105.32 o                         
  -2  16  15         38.80        139.85       195.92 o                         
   0  16  15         38.88         86.31       118.95 o                         
   2  16  15         28.42         -2.06       144.33 o                         
  -9  17  15        182.76         55.74       147.87 o                         
  -7  17  15        111.78        367.36       191.58 o                         
  -5  17  15        229.54        496.15       227.11 o                         
  -3  17  15        248.61        258.20       152.35 o                         
  -1  17  15        194.06         54.62       191.63 o                         
 -20   0  16         85.60        414.08       282.86 o                         
 -18   0  16        194.68         45.36       132.50 o                         
 -16   0  16        526.24        516.47       150.48 o                         
 -14   0  16        985.45       1091.58       233.76 o                         
 -12   0  16       1893.43       2094.05       316.07 o                         
 -10   0  16       1372.23       1751.95       306.72 o                         
  -8   0  16       1624.86       1749.61       299.92 o                         
  -6   0  16        337.04        212.60       129.04 o                         
  -4   0  16         23.07          7.11        26.72 o                         
  -2   0  16       1442.29       1320.70       183.61 o                         
   0   0  16       1424.77       1432.85       301.56 o                         
   2   0  16        181.17         29.81       166.81 o                         
   4   0  16        228.13         54.05       206.28 o                         
   6   0  16         68.72        121.89       150.49 o                         
   8   0  16         61.48         50.37       134.38 o                         
  10   0  16          7.13        238.67       130.79 o                         
 -19   1  16        631.39        653.92       179.30 o                         
 -17   1  16       1077.92        671.21       316.16 o                         
 -15   1  16       1493.20       1672.72       220.47 o                         
 -13   1  16       1731.52       1608.56       196.25 o                         
 -11   1  16       4305.17       3898.54       211.41 o                         
  -9   1  16       3526.30       3228.34       267.46 o                         
  -7   1  16       3114.80       3165.65       296.60 o                         
  -5   1  16       4617.59       4845.29       214.16 o                         
  -3   1  16       2919.32       2887.38       176.48 o                         
  -1   1  16       4133.88       4434.33       294.96 o                         
   1   1  16       1994.18       2105.32       261.54 o                         
   3   1  16       1890.56       1463.00       222.29 o                         
   5   1  16        743.33        600.91       161.97 o                         
   7   1  16        144.15        241.91       107.26 o                         
   9   1  16        288.36         49.68        85.39 o                         
 -20   2  16          4.28        148.90       141.64 o                         
 -18   2  16         37.82        -78.76       315.14 o                         
 -16   2  16         10.23         55.78       278.14 o                         
 -14   2  16         37.18         33.07        60.85 o                         
 -12   2  16         17.27         16.89        54.36 o                         
 -10   2  16          3.49         67.30        70.74 o                         
  -8   2  16         19.60         42.24        81.65 o                         
  -6   2  16          3.43         22.18        58.42 o                         
  -4   2  16        324.98        269.53        75.31 o                         
  -2   2  16        296.56        188.79        60.35 o                         
   0   2  16         68.69        181.55       110.23 o                         
   2   2  16          6.99        -13.84       114.95 o                         
   4   2  16         52.79        -98.81        98.81 o                         
   6   2  16         60.54        -82.69       108.87 o                         
   8   2  16         40.09          9.90        90.64 o                         
 -19   3  16        395.88        285.53       176.50 o                         
 -17   3  16        613.48        398.58       139.76 o                         
 -15   3  16        671.36        624.75       133.39 o                         
 -13   3  16       2542.91       2618.68       194.03 o                         
 -11   3  16       2058.15       2525.17       204.60 o                         
  -9   3  16       2315.35       2473.79       199.59 o                         
  -7   3  16       2339.46       2423.23       170.19 o                         
  -5   3  16       1326.45       1234.67       117.45 o                         
  -3   3  16       2653.96       2152.21       213.25 o                         
  -1   3  16       2241.93       2172.04       262.76 o                         
   1   3  16       1524.39       1596.00       229.85 o                         
   3   3  16       1376.49       1550.18       233.23 o                         
   5   3  16        528.81        561.39       152.94 o                         
   7   3  16        142.17         37.12       111.95 o                         
   9   3  16         46.92        -85.14        96.71 o                         
 -18   4  16          9.61        -79.30       267.87 o                         
 -16   4  16         64.65       -115.95       115.95 o                         
 -14   4  16         58.93        -18.71        64.97 o                         
 -12   4  16          5.74        -61.56        61.56 o                         
 -10   4  16          1.12        -82.31        82.31 o                         
  -8   4  16         64.16         88.06        76.87 o                         
  -6   4  16         88.35        -29.67        48.29 o                         
  -4   4  16          1.47        -73.33        73.33 o                         
  -2   4  16         26.56         13.95        92.12 o                         
   0   4  16         39.21         32.26        97.69 o                         
   2   4  16         15.34        -14.71        87.88 o                         
   4   4  16          9.43        -44.53        91.09 o                         
   6   4  16          0.39         20.67       103.71 o                         
   8   4  16         14.50        -16.96       130.74 o                         
 -19   5  16        639.41        318.27       305.09 o                         
 -17   5  16       1170.15        973.82       195.33 o                         
 -15   5  16       1984.19       2043.97       210.15 o                         
 -13   5  16       2777.16       3023.50       215.13 o                         
 -11   5  16       4718.85       4843.97       271.52 o                         
  -9   5  16       4755.59       4778.52       330.16 o                         
  -7   5  16       4248.60       4087.61       281.56 o                         
  -5   5  16       6658.84       6254.43       353.94 o                         
  -3   5  16       6156.50       5546.86       398.53 o                         
  -1   5  16       3287.68       3425.60       242.86 o                         
   1   5  16       2696.82       2777.68       302.42 o                         
   3   5  16       1074.84       1275.29       217.24 o                         
   5   5  16        703.49        729.19       172.25 o                         
   7   5  16        410.17        606.05       174.43 o                         
   9   5  16        310.51        166.21       157.19 o                         
 -18   6  16        103.02         95.12       156.12 o                         
 -16   6  16         82.66         73.30        90.04 o                         
 -14   6  16        165.28         78.15        77.06 o                         
 -12   6  16         95.97        182.59        75.34 o                         
 -10   6  16        255.30        396.60        92.64 o                         
  -8   6  16       1006.02       1178.93       170.67 o                         
  -6   6  16       2007.43       2360.34       258.63 o                         
  -4   6  16        863.12       1238.28       154.40 o                         
  -2   6  16       1330.80       1797.81       242.84 o                         
   0   6  16        397.63        466.67       102.33 o                         
   2   6  16          0.58          0.52        93.84 o                         
   4   6  16        101.29        238.62       126.22 o                         
   6   6  16         91.62        131.99       132.31 o                         
   8   6  16         50.14         80.01       131.53 o                         
 -17   7  16        111.98        232.07       174.92 o                         
 -15   7  16        276.49        278.88       188.61 o                         
 -13   7  16        318.46        259.86        73.94 o                         
 -11   7  16        314.43        257.16        71.54 o                         
  -9   7  16       1079.95        991.90       163.75 o                         
  -7   7  16       1009.89        988.10       163.53 o                         
  -5   7  16       1406.56       1710.71       204.10 o                         
  -3   7  16       2344.67       2677.40       193.22 o                         
  -1   7  16        751.50        944.71       176.53 o                         
   1   7  16        504.06        451.08       111.43 o                         
   3   7  16        499.01        670.17       143.27 o                         
   5   7  16        276.22        266.45        98.60 o                         
   7   7  16         63.99        -63.48       323.85 o                         
 -18   8  16         28.68         42.04       226.84 o                         
 -16   8  16          3.08       -109.18       138.88 o                         
 -14   8  16          4.88         45.48        92.75 o                         
 -12   8  16         21.57        -28.70        67.60 o                         
 -10   8  16         15.66         42.62        66.42 o                         
  -8   8  16          0.88         50.43        69.70 o                         
  -6   8  16         59.68        204.29        99.49 o                         
  -4   8  16        150.08        353.82        94.93 o                         
  -2   8  16         72.71         40.13        85.97 o                         
   0   8  16        198.95        293.26       120.36 o                         
   2   8  16        109.05         -1.92       111.06 o                         
   4   8  16          0.21          7.52       115.70 o                         
   6   8  16         12.24         29.93        93.90 o                         
   8   8  16          0.19        493.89       284.64 o                         
 -17   9  16        761.43       1035.88       226.18 o                         
 -15   9  16        884.77        971.45       187.71 o                         
 -13   9  16       1531.49       1743.69       205.65 o                         
 -11   9  16       2553.22       2799.01       256.68 o                         
  -9   9  16       3167.72       3376.04       304.80 o                         
  -7   9  16       3266.08       2800.08       286.08 o                         
  -5   9  16       3839.29       3967.83       283.64 o                         
  -3   9  16       5399.62       5380.72       301.86 o                         
  -1   9  16       2028.49       2069.07       263.32 o                         
   1   9  16       1709.06       1769.96       256.79 o                         
   3   9  16       1706.17       1726.49       267.36 o                         
   5   9  16        657.76        514.86       188.63 o                         
   7   9  16        544.93        258.73       344.13 o                         
 -16  10  16        140.03        257.04       139.70 o                         
 -14  10  16         40.40         -8.58       209.02 o                         
 -12  10  16        194.97        386.68       142.82 o                         
 -10  10  16        179.66        134.62        89.39 o                         
  -8  10  16        359.59        312.72       182.40 o                         
  -6  10  16        704.05        742.74       148.61 o                         
  -4  10  16        520.57        450.49       107.05 o                         
  -2  10  16        569.28        729.98       152.54 o                         
   0  10  16        205.47        214.82       117.95 o
[truncated: 69,661 more chars]
